# Supplementary material for: Multifunctional glial support by Semper cells in the Drosophila retina
Source: PLoS Genet. 2017 May 31;13(5):e1006782. doi: 10.1371/journal.pgen.1006782 (PMC5470715; doi:10.1371/journal.pgen.1006782)
Supplement: S1 Table — Transcriptomes from larval, pupal and adult cone cells, adult photoreceptors (described in the current study), as well as publicly-available transcriptomes from the Drosophila central nervous system and digestive system [172,178] were TMM-normalized to whole animal gene expression levels and represented as log2 values. (XLSX) [file pgen.1006782.s007.xlsx]

## Sheet: S1)TMM values
		Current Experiment Data (log2 -TMM)				modEncode sample #5312	modEncode sample #3445	GSM 694258-61
Flybase ID	current_symbol	CC (larval)	CC (pupal)	CC (adult)	PR	CNS	DS	WholeFly - 2M/2F
FBgn0039965	CG13865	4.23874	4.52541	5.03962	6.0746	6.94673	4.35555	5.46059
FBgn0000719	fog	6.39553	7.26619	9.76437	6.32276	6.00734	3.94052	5.37437
FBgn0039966	Rab21	4.71541	4.94065	4.29639	5.58918	5.12416	3.94052	4.13124
FBgn0069973	CG40485	0	2.14928	6.78406	10.5779	2.41097	0	4.04295
FBgn0031201	CG12446	0.255977	2.80136	2.44186	2.31616	0	0	3.60493
FBgn0069938	CG41106	0	0	0	0	0	0	3.51912
FBgn0259677	CG42346	3.84094	7.44954	6.71253	4.98623	9.02466	0	3.31399
FBgn0044872	FucTC	3.89057	5.46584	3.21378	3.68521	3.17539	4.35555	2.13
FBgn0016976	stnA	7.55431	9.17306	3.41251	10.0488	10.307	0	0
FBgn0262237	mir-2491	0	0	0	0	0	0	0
FBgn0016975	stnB	7.55431	9.17306	3.41251	10.0488	10.307	0	0
FBgn0040074	retinin	1.84094	0	17.5247	11.7476	2.16997	0	4.96455
FBgn0042201	Nplp3	0	0.887893	16.7158	11.5229	1.99831	3.94052	4.69572
FBgn0053196	dpy	9.72238	12.1855	16.5932	12.3956	7.46067	3.35555	9.14035
FBgn0011693	Pdh	1.25598	3.98	16.5337	13.4775	4.94437	0	5.6976
FBgn0267911	trol	8.9227	9.3073	15.4175	9.97592	9.78472	7.8646	8.62783
FBgn0262109	CR42862	12.1314	13.1084	14.8868	15.3651	13.2596	8.94052	11.4847
FBgn0037636	CG9821	11.679	11.8799	14.851	13.5318	10.5699	8.83129	9.13175
FBgn0001234	Hsromega	11.0934	11.1946	14.4795	15.2969	7.05722	5.81499	7.78207
FBgn0261836	Msp300	11.4892	10.9873	14.3779	12.7912	10.1972	6.87911	10.739
FBgn0033728	Cpr49Ae	0	5.71104	14.2277	10.158	6.69924	13.497	4.11112
FBgn0263106	DnaJ-1	10.452	10.2299	14.104	10.972	9.11488	10.8986	8.23317
FBgn0032414	CG17211	7.21401	9.26326	14.0756	7.97912	5.76726	0	2.6183
FBgn0013272	Gp150	10.3564	9.2022	13.7803	9.81335	9.556	11.5526	9.26657
FBgn0013276	Hsp70Ab	8.96234	9.74469	13.7254	10.295	6.36081	0	0
FBgn0013275	Hsp70Aa	8.95991	9.74346	13.724	0	7.14039	0	0
FBgn0001145	Gs2	0.840939	5.65735	13.6911	11.1769	9.37953	10.9327	8.53389
FBgn0030847	CG12991	7.22855	8.69017	13.6447	8.31054	7.84273	4.35555	5.16211
FBgn0005561	sv	8.38552	8.99039	13.6177	9.32465	4.83144	0	2.91988
FBgn0000253	Cam	10.4435	11.3838	13.567	14.8159	13.8365	10.1856	9.34071
FBgn0041094	scyl	10.7306	11.513	13.5108	10.0437	9.6084	9.26244	8.075
FBgn0020304	drongo	9.18515	8.92846	13.2762	10.1277	8.9538	10.0421	7.39527
FBgn0001233	Hsp83	12.4936	11.7497	13.2675	10.9101	12.212	10.049	11.2112
FBgn0026059	Mhcl	8.14131	9.02042	13.2597	10.0395	9.29679	6.82873	7.83227
FBgn0029506	Tsp42Ee	9.66569	9.54818	13.2581	8.63182	9.31919	8.87912	7.32054
FBgn0085421	Epac	7.06655	10.4337	13.2312	7.88561	7.8865	6.52548	6.12443
FBgn0016977	spen	12.3766	12.6307	13.1698	12.3577	11.1748	5.81499	9.25284
FBgn0019661	roX1	11.5838	11.8562	13.1683	13.1637	10.8901	7.94052	7.50219
FBgn0034920	CG5597	0	6.31554	13.122	7.42245	3.36757	5.35555	5.85705
FBgn0017581	Lk6	10.6427	10.3899	13.0512	12.9579	10.8585	10.6909	10.5192
FBgn0039155	Kal1	6.67147	7.70702	12.9411	6.67606	3.25392	0	3.55866
FBgn0005664	Crys	0	2.14928	12.8781	4.81781	8.87734	9.67189	3.48891
FBgn0026620	tacc	9.4313	9.75866	12.8777	8.6686	8.83659	6.44302	7.74517
FBgn0029994	CG2254	0	2.35628	12.8556	7.80801	0.891018	10.6082	6.84688
FBgn0000042	Act5C	13.347	13.8674	12.846	10.4466	14.1351	16.4184	11.3294
FBgn0041150	hoe1	0	4.44961	12.8337	9.81853	7.01588	5.81499	7.86874
FBgn0026869	Thd1	10.7135	11.6941	12.8318	10.7741	9.69067	2.35555	6.99684
FBgn0022710	Ac13E	4.54138	4.89651	12.8248	8.86509	5.5646	7.05161	6.21114
FBgn0004907	14-3-3zeta	11.6342	12.0568	12.8168	13.2534	11.9413	9.98232	8.71857
FBgn0004198	ct	9.63767	11.5817	12.8002	8.10867	10.4205	4.94052	6.32364
FBgn0267336	Glut4EF	8.21407	9.07365	12.795	11.4708	9.56675	6.99941	7.57903
FBgn0264491	how	7.27657	7.88	12.7748	8.51089	8.20674	6.16291	6.61343
FBgn0013981	His4r	11.617	12.5144	12.7725	11.4603	9.52209	7.39995	8.18915
FBgn0037874	Tctp	12.4686	12.4068	12.7689	12.3947	9.72862	9.12374	9.99468
FBgn0263995	cpo	8.48605	9.55974	12.7212	9.89276	10.9644	8.04187	7.15821
FBgn0002921	Atpalpha	11.0046	12.137	12.6943	13.2389	14.0306	10.9991	10.6102
FBgn0030558	CG1461	3.013	2.34553	12.6778	7.64409	0.801934	0	5.9706
FBgn0000556	Ef1alpha48D	14.2089	12.8366	12.6771	11.305	11.6696	13.7985	13.2114
FBgn0000320	eya	9.43889	8.4693	12.6563	8.89198	4.82262	3.35555	4.94979
FBgn0036165	chrb	9.37479	11.2024	12.6524	10.5858	10.871	2.35555	7.06289
FBgn0050011	gem	8.90681	8.86191	12.625	9.58145	10.5075	10.2316	8.10063
FBgn0031374	Wdr62	8.12097	9.0351	12.5971	9.83196	8.39689	8.78182	8.48037
FBgn0086906	sls	9.60114	10.3083	12.5323	7.36055	9.436	5.16291	10.6323
FBgn0259214	PMCA	10.5527	11.0656	12.5301	11.7905	11.3225	8.28068	8.33884
FBgn0001316	klar	10.9343	9.97936	12.5134	10.1525	9.07232	9.0391	8.85613
FBgn0262737	mub	10.9902	13.0422	12.5069	12.757	12.9199	6.60348	7.81675
FBgn0020521	pio	9.0774	9.39878	12.4696	8.67658	6.46063	8.77939	6.14121
FBgn0283521	lola	12.3336	11.8877	12.4535	11.4503	10.8468	9.81401	9.91096
FBgn0035499	Chd64	7.78502	5.98549	12.3921	10.0997	8.94609	9.12252	7.18542
FBgn0037416	Osi9	1.84094	1.66385	12.3912	3.05313	7.87828	0	1.29393
FBgn0026077	Gasp	10.2554	8.05356	12.3906	6.31364	10.7285	8.67748	3.27852
FBgn0051869	CG31869	5.9139	6.10348	12.3871	6.7781	4.71664	6.52548	5.82946
FBgn0001230	Hsp68	9.28089	10.0659	12.3851	9.48274	6.36159	8.37792	5.73106
FBgn0004828	His3.3B	12.1568	12.2178	12.3708	11.1123	10.4307	8.48429	8.83778
FBgn0266758	Esyt2	0.255977	5.16057	12.3604	8.78145	4.80235	6.60348	5.99009
FBgn0085446	CG34417	10.0841	8.01583	12.3489	9.25713	9.13534	10.1056	8.75225
FBgn0052311	zormin	7.9134	7.22677	12.3451	7.25539	8.55534	8.78182	8.37512
FBgn0037468	CG1943	8.70645	9.60813	12.3403	9.49875	10.0263	7.48484	6.70908
FBgn0024734	PRL-1	9.10175	9.51892	12.3316	12.5133	9.54445	7.26244	7.33553
FBgn0013733	shot	10.7386	11.0951	12.3178	13.7522	10.6038	9.70428	10.5372
FBgn0000489	Pka-C3	1.84094	4.37843	12.3175	9.45352	5.95674	8.64096	7.05263
FBgn0259176	bun	10.1561	10.5623	12.315	10.9585	10.9107	9.0698	8.88558
FBgn0263289	scrib	10.1737	10.8421	12.2984	11.5571	9.58196	8.77607	8.91237
FBgn0265297	pAbp	11.9463	11.1596	12.2654	11.377	12.0581	10.3268	11.0035
FBgn0087012	5-HT2A	0.840939	6.18088	12.2623	9.19921	5.38945	4.35555	4.52455
FBgn0260934	par-1	10.2571	10.8474	12.2592	11.7133	11.7476	9.67748	9.03744
FBgn0034797	nahoda	7.23612	6.17734	12.2479	7.59513	7.56486	6.74787	6.47632
FBgn0261258	rgn	9.53605	8.49907	12.2418	6.80908	10.1298	5.15475	6.59446
FBgn0086901	cv-c	6.09013	6.68835	12.2297	7.65767	7.63485	6.60348	7.23938
FBgn0003748	Treh	7.09606	7.69701	12.2249	8.422	9.41417	11.0243	8.74617
FBgn0017545	RpS3A	11.3317	11.0441	12.2131	11.0113	9.62606	8.54512	10.5762
FBgn0243486	rdo	9.3737	9.29723	12.1858	8.72109	8.41719	0	3.65249
FBgn0000559	EF2	11.8327	10.7975	12.1841	11.0018	11.4336	11.666	11.9066
FBgn0262160	CG9932	6.36241	8.43399	12.1658	8.85813	8.65997	6.67748	8.47427
FBgn0266557	kis	13.0554	12.9001	12.1565	12.6162	11.4996	5.16291	9.94391
FBgn0027660	blot	8.50452	9.09851	12.1452	8.45257	5.33323	4.34603	7.2415
FBgn0002567	Rab32	6.51807	8.13126	12.1427	10.6663	6.56258	6.05599	7.48101
FBgn0264272	mwh	2.5779	7.59109	12.1209	6.90112	5.06384	4.84909	3.73362
FBgn0264489	CG43897	0	4.10427	12.0839	9.59189	7.69892	8.15543	9.23687
FBgn0062978	CG31808	2.80688	4.61469	12.0754	8.83427	9.07303	5.67748	4.74815
FBgn0263773	fok	6.33386	7.7	12.067	9.0934	10.8591	8.28629	7.37353
FBgn0004838	Hrb27C	11.6238	10.8931	12.0538	11.3018	11.624	12.0936	10.0871
FBgn0013279	Hsp70Bc	7.70348	8.50341	12.0385	9.29135	3.27913	0	0.810611
FBgn0003475	spir	6.883	9.01626	12.0296	10.2632	8.51385	8.30975	8.01052
FBgn0027528	goe	8.53888	7.87774	12.0289	7.69698	7.53865	8.37792	5.62111
FBgn0051354	Hsp70Bbb	7.69862	8.51975	12.0132	5.56063	3.00202	0	0.00619647
FBgn0003016	osp	7.3559	7.89367	12.0094	9.00984	8.91566	0	7.00813
FBgn0264495	gpp	10.352	10.8448	12.0067	10.9506	9.38648	6.74787	8.71895
FBgn0034897	Sesn	5.73139	6.90691	12.0018	10.3449	7.78881	9.61654	7.57329
FBgn0266410	CG45050	9.85619	10.3123	11.986	10.8781	8.85177	7.20632	7.611
FBgn0263750	CG43675	9.85619	10.3123	11.986	10.8781	8.85177	7.20632	2.54364
FBgn0013278	Hsp70Bb	7.82638	8.62003	11.9773	9.48059	5.39846	0	0.0862453
FBgn0000416	Sap-r	9.9826	10.1528	11.9699	11.2277	10.2512	10.8702	10.0969
FBgn0085436	Not1	11.3626	10.5064	11.9524	10.5835	9.7842	7.7131	9.80365
FBgn0023172	RhoGEF2	10.1172	8.84718	11.9489	10.7422	8.12126	7.05599	7.89603
FBgn0016694	Pdp1	5.79203	7.18654	11.9408	13.6942	10.1112	9.22494	8.09568
FBgn0038610	CG7675	8.32228	8.65567	11.9397	7.66193	5.38755	4.94052	5.18349
FBgn0267488	Mcr	10.276	10.1318	11.936	8.5911	8.16388	7.26244	7.41878
FBgn0052580	Muc14A	5.31696	10.3463	11.9351	7.66601	1.40986	0	1.89963
FBgn0035574	RhoGEF64C	8.36275	8.50172	11.9176	7.7372	6.22024	4.35318	5.14822
FBgn0001090	bnb	7.2894	13.1655	11.9163	8.90862	12.4303	8.6954	6.40356
FBgn0064225	RpL5	10.4917	10.369	11.9124	10.774	10.2847	10.4869	10.8711
FBgn0050497	CG30497	7.92897	7.66997	11.9092	12.7086	8.0229	8.97026	0
FBgn0263346	CG43427	8.28283	9.55925	11.8683	9.32309	8.39677	6.25991	8.54478
FBgn0260486	Ziz	8.90692	9.25218	11.8419	8.31205	9.29195	5.34842	6.5121
FBgn0020238	14-3-3epsilon	12.541	13.4956	11.8361	11.2672	13.751	10.7839	9.43137
FBgn0000636	Fas3	9.51183	10.5952	11.8329	7.33289	10.1567	5.52548	6.00351
FBgn0013277	Hsp70Ba	7.5935	8.40603	11.8199	7.98349	6.50345	0	0.690034
FBgn0015221	Fer2LCH	9.3661	10.6759	11.8106	9.64413	10.6473	13.5247	8.83407
FBgn0051997	CG31997	7.3622	6.18691	11.8084	8.97137	8.04732	7.56501	3.58506
FBgn0001942	eIF-4a	10.9156	10.6171	11.8071	10.2865	11.5443	9.82295	10.0255
FBgn0266599	Hsc70-4	12.8558	12.0932	11.7994	11.4345	12.5322	11.6707	12.0991
FBgn0262736	Vha16-1	10.5393	11.0928	11.7925	12.2038	12.6452	12.1381	10.5209
FBgn0035720	CG10077	10.2817	11.0867	11.7878	12.4861	11.8013	9.89114	9.93075
FBgn0031453	Bacc	10.9676	11.3026	11.7742	11.0026	11.7371	10.3384	7.52644
FBgn0037336	CG2519	8.9144	9.07144	11.7412	8.75312	9.9722	3.35555	7.0421
FBgn0265045	Strn-Mlck	4.27834	6.78627	11.7223	7.36448	7.63135	3.94052	8.41823
FBgn0030328	Amun	11.1716	11.0636	11.7144	8.54771	10.6709	8.56501	8.63352
FBgn0025726	unc-13	10.6338	12.0238	11.699	14.2915	12.1515	5.52548	7.94839
FBgn0036111	Aps	10.3134	9.89559	11.6965	9.41068	9.45613	8.54538	8.4712
FBgn0036534	DCP2	9.95489	10.2018	11.6774	9.79681	10.1665	6.87911	7.59519
FBgn0259173	corn	8.44832	8.56255	11.6516	8.97423	8.7549	8.57089	5.25244
FBgn0011661	Moe	9.40857	8.84368	11.6458	11.579	9.70852	10.1818	9.15831
FBgn0000541	E(bx)	11.8234	11.3956	11.6434	10.6249	9.66075	5.67748	8.87215
FBgn0031836	CG11050	6.81118	7.4618	11.6377	9.37877	6.20945	7.79018	7.26819
FBgn0034282	Mapmodulin	10.6822	11.0641	11.6246	9.95677	10.4515	10.1236	7.50989
FBgn0031952	cdc14	7.36042	8.28397	11.6174	8.32977	7.65031	4.67748	7.90652
FBgn0261113	Xrp1	9.73883	9.68154	11.6131	8.81286	9.11675	10.7972	9.24018
FBgn0028371	jbug	7.92103	7.51405	11.6095	6.85595	6.49327	8.46132	7.77917
FBgn0016076	vri	6.5039	5.89406	11.6069	11.9213	5.52481	6.44302	7.74623
FBgn0016926	Pino	7.18813	7.30794	11.6066	9.52109	6.04786	6.52548	8.1832
FBgn0001624	dlg1	9.39171	9.90611	11.5835	12.2523	10.1535	7.60348	7.82698
FBgn0261788	Ank2	11.7331	12.422	11.5825	15.0676	12.317	5.52548	8.13132
FBgn0045823	vsg	8.63045	8.9241	11.5731	11.1001	11.3423	13.9106	8.11472
FBgn0261859	CG42788	7.08087	8.14625	11.569	7.93448	8.68102	5.52548	7.0135
FBgn0053556	form3	5.23326	6.18239	11.5649	8.27113	6.24563	5.67748	7.17611
FBgn0002622	RpS3	12.3791	12.664	11.5629	10.5352	10.9718	11.7302	10.6169
FBgn0000308	chic	11.4691	11.8152	11.5601	10.3459	10.3507	9.74753	8.27464
FBgn0001226	Hsp27	11.7789	12.7274	11.56	6.34591	11.8154	11.2321	9.02141
FBgn0266918	CG32486	7.86183	8.62409	11.5559	9.24464	8.5845	5.94052	7.16839
FBgn0027948	msps	10.3971	10.493	11.5446	10.7461	9.39791	4.94052	8.63278
FBgn0051103	CG31103	1.87891	5.85857	11.5309	7.87187	0	0	3.80525
FBgn0039858	CycG	9.55603	9.91033	11.5253	11.3706	10.9372	10.9739	9.68811
FBgn0004921	Ggamma1	9.25528	10.5048	11.5211	12.3659	12.8617	8.97026	7.85316
FBgn0015766	Msr-110	7.72871	5.40758	11.5194	8.86068	10.1257	9.94801	9.64803
FBgn0261800	LanB1	8.85176	7.86093	11.5132	5.43164	8.91625	4.67368	6.62245
FBgn0038984	AdipoR	8.65194	9.74792	11.51	9.50336	8.87124	9.0415	8.05857
FBgn0082582	tmod	10.2643	10.4974	11.5075	10.2032	10.7123	7.99941	7.41806
FBgn0085450	Snoo	8.72898	10.6621	11.5058	7.61384	8.55834	7.21353	5.46383
FBgn0045761	CHKov1	9.52847	11.6368	11.5016	7.68504	0.96018	8.30975	4.13768
FBgn0264953	Piezo	7.51845	8.53244	11.493	9.13336	7.36447	4.79762	6.36716
FBgn0000370	crc	10.5679	10.4207	11.4921	12.2798	9.72995	10.1359	9.18959
FBgn0011760	ctp	11.1047	12.0595	11.4918	11.9247	12.3678	11.5129	8.66614
FBgn0025741	PlexA	10.4112	10.5788	11.4895	10.3955	9.96107	6.74244	7.72602
FBgn0267376	SelR	7.18541	8.57002	11.4853	9.51897	7.47469	7.6713	6.79149
FBgn0014396	tim	0.840939	6.01859	11.4769	13.9338	6.16582	9.09649	9.47728
FBgn0036454	CG17839	6.4263	8.81668	11.463	10.2534	8.45918	4.67748	7.34669
FBgn0015609	CadN	10.998	12.0037	11.4536	12.091	11.9679	0	6.08808
FBgn0003891	tud	10.2337	10.6861	11.4487	10.4348	10.3019	6.44302	9.09291
FBgn0029881	pigs	6.14837	7.75216	11.4432	9.32731	8.93736	8.81347	6.39969
FBgn0003943	Ubi-p63E	10.04	10.094	11.4367	9.58805	10.7719	11.6887	7.27543
FBgn0003984	vn	5.06333	7.70798	11.4257	7.87075	5.89958	3.35555	3.9421
FBgn0262742	Fas1	10.3015	10.3622	11.425	13.3876	10.8604	5.94052	8.92812
FBgn0259247	laccase2	6.40755	7.78462	11.4166	8.1331	7.65853	0	3.94161
FBgn0050147	Hil	5.90127	5.65117	11.4162	7.90503	5.28292	2.35555	4.42784
FBgn0030027	CG1632	4.64829	3.99956	11.4123	6.6812	5.05896	0	3.20096
FBgn0011230	poe	11.1204	10.7169	11.4113	9.82659	10.0071	7.21353	9.72638
FBgn0001083	fw	6.7406	5.30725	11.4059	5.90552	5.62084	0	2.94376
FBgn0036398	upSET	10.9538	10.8063	11.3999	9.65054	9.48811	7.67748	8.91466
FBgn0261552	ps	5.67787	6.97855	11.3943	12.3976	9.39553	9.25005	8.60795
FBgn0050015	CG30015	8.33194	7.86203	11.3942	8.98988	7.88229	10.2073	8.1599
FBgn0028622	qsm	5.5039	4.64424	11.393	4.57819	3.96255	0	4.85451
FBgn0053978	CG33978	8.82727	8.20239	11.392	9.07585	9.03059	0	3.67221
FBgn0037213	CG12581	9.2618	8.44096	11.3874	6.22305	5.70033	6.16291	6.2722
FBgn0000547	ed	10.7812	9.6922	11.3849	8.8287	8.93591	5.52548	7.35861
FBgn0010348	Arf79F	11.0159	11.2493	11.3759	10.3473	10.5767	9.51383	8.52308
FBgn0259163	CG42268	7.40689	9.69176	11.367	9.50612	9.31717	7.80807	7.10875
FBgn0040271	Sulf1	7.67754	8.50673	11.3654	5.63809	9.13886	6.52548	5.95495
FBgn0261015	Pif1A	7.93676	7.52477	11.3484	12.0163	9.95359	6.74787	4.72413
FBgn0267912	CanA-14F	7.27368	8.46147	11.3459	8.06624	10.521	8.35555	7.26211
FBgn0036663	CG9674	8.49194	8.96811	11.3368	10.098	9.36326	9.29791	9.45508
FBgn0051992	gw	10.711	10.8969	11.326	10.2495	10.3649	6.35555	8.92113
FBgn0000273	Pka-C1	9.17484	10.438	11.3235	10.457	11.2823	8.48484	7.4014
FBgn0031285	CG3662	8.02085	9.46938	11.3145	10.2645	8.97957	9.98491	9.05326
FBgn0260794	ctrip	11.4275	11.1724	11.3041	10.028	9.9054	6.81499	10.093
FBgn0043884	mask	11.1942	11.0075	11.304	10.4945	10.5225	7.11044	10.0309
FBgn0035896	CG6983	6.24466	6.49937	11.2937	10.1465	5.1203	6.62135	4.75278
FBgn0023441	fus	8.40109	8.36235	11.2773	7.13173	5.97544	8.05599	7.86232
FBgn0029996	UbcE2H	7.56614	8.25673	11.2693	8.97135	9.04918	7.54746	7.77744
FBgn0010217	ATPsynbeta	11.0038	11.3117	11.2672	11.209	10.2312	10.2259	10.9796
FBgn0003447	sn	8.88568	9.9766	11.2643	9.47837	8.4628	0	6.99796
FBgn0015032	Cyp4c3	0	3.25074	11.2531	3.05313	0	0	1.12692
FBgn0051998	CG31998	10.333	10.1483	11.2462	9.98819	9.59341	4.94052	6.60812
FBgn0267910	MRE16	5.55976	5.76819	11.2405	12.8045	10.1378	9.46187	3.56156
FBgn0015222	Fer1HCH	8.90113	10.0803	11.2399	10.0841	10.0175	13.1097	9.69363
FBgn0014141	cher	7.13874	6.8349	11.2301	6.51465	6.89559	8.4419	8.46296
FBgn0027356	Amph	6.42008	6.74451	11.2193	7.80801	8.74612	8.18544	6.96005
FBgn0034802	CG3800	12.332	11.5958	11.2064	11.7987	11.7956	10.4745	9.73633
FBgn0003134	Pp1alpha-96A	7.43777	8.42636	11.2039	8.39094	8.70033	7.25991	6.65388
FBgn0051522	CG31522	7.04009	7.04707	11.2018	8.97977	8.88963	9.17556	7.0365
FBgn0261822	Bsg	9.56864	9.45389	11.1975	10.0814	9.01736	10.1219	7.74629
FBgn0040817	CG14132	2.71541	3.86549	11.1914	5.43164	3.87379	0	1.9826
FBgn0267033	mamo	7.94037	8.06207	11.1868	10.5854	8.2669	6.67748	6.76925
FBgn0261649	tinc	8.65519	9.94043	11.186	7.98055	10.0975	0	4.98959
FBgn0003870	ttk	9.63091	9.59518	11.1828	9.65414	8.17581	4.94052	7.42475
FBgn0020309	crol	10.7199	10.754	11.1777	9.8335	10.015	7.29002	8.10681
FBgn0026409	Mpcp	9.4132	9.68669	11.1775	11.7711	9.97125	13.216	9.4896
FBgn0010415	Sdc	9.41854	10.1611	11.1735	8.93165	12.558	9.99532	7.17757
FBgn0003159	CG2841	5.36534	6.91087	11.164	6.59712	7.79198	8.39995	7.64034
FBgn0027108	Inx2	10.896	9.7101	11.1601	8.06702	8.9725	7.48484	7.00315
FBgn0036449	bmm	6.63327	8.10693	11.1437	7.82923	6.28419	8.30975	6.97157
FBgn0001225	Hsp26	8.47514	10.2518	11.1402	7.58843	9.2921	8.52548	9.76249
FBgn0035023	ITP	5.93066	7.84488	11.1358	7.22977	8.33952	5.67748	4.57165
FBgn0010313	corto	9.01686	9.95833	11.1347	10.7947	9.0719	4.35555	7.20107
FBgn0013576	mtd	8.5877	9.63824	11.1312	11.5044	9.17556	9.04205	8.89643
FBgn0001215	Hrb98DE	11.8868	12.3059	11.1083	9.98888	10.2045	8.81455	9.24118
FBgn0014184	Oda	9.37754	9.95978	11.1078	11.5059	10.6784	12.1978	10.0546
FBgn0042135	CG18812	7.80895	8.68364	11.1009	9.9664	9.09001	9.35985	7.7493
FBgn0086708	stv	7.12078	7.47193	11.0989	9.40603	6.65811	8.67439	6.80037
FBgn0014020	Rho1	9.9819	10.571	11.0941	9.13765	11.4057	14.12	7.68374
FBgn0032400	CG6770	7.47988	7.12867	11.0937	9.2194	9.0802	9.34424	9.39779
FBgn0052850	CG32850	4.27479	7.42029	11.0899	10.1384	5.95232	2.35555	3.80305
FBgn0262739	AGO1	10.2582	10.5377	11.0753	10.3387	11.4831	7.64096	7.86643
FBgn0260748	CG5004	7.22384	6.65154	11.0723	6.58569	8.06526	8.02798	6.60696
FBgn0004167	kst	10.753	9.51149	11.0652	11.7113	8.01129	9.44302	9.36178
FBgn0261560	Thor	2.4259	6.18314	11.0597	9.45009	2.13173	8.44246	7.4047
FBgn0033246	ACC	8.00081	7.35795	11.0563	8.68039	7.34705	7.52548	9.95258
FBgn0005671	Vha55	8.47432	8.59113	11.0555	10.7218	9.93633	11.4823	9.84541
FBgn0037796	CG12814	8.19164	7.14373	11.0412	7.55214	6.44454	2.35555	4.71939
FBgn0033313	Cirl	10.6476	11.1152	11.0344	8.73502	12.4395	8.84741	8.29264
FBgn0259212	cno	9.50533	9.56499	11.0344	11.1553	8.28383	7.30975	8.3078
FBgn0036844	Mkp3	6.21783	7.48526	11.0287	7.46129	6.78027	5.35555	5.79072
FBgn0010228	HmgZ	10.3324	10.1561	11.018	8.8929	9.39316	11.7998	6.00361
FBgn0026179	siz	8.50963	9.2937	11.017	8.92226	9.34497	7.69634	7.72731
FBgn0266019	rudhira	8.72769	9.24379	11.0166	8.52608	9.74009	8.16291	8.2751
FBgn0003261	Rm62	11.508	11.0619	11.0071	9.99152	10.8529	10.7087	10.0395
FBgn0038145	Droj2	10.0875	10.0179	11.0019	10.1366	10.2992	9.09702	9.66341
FBgn0034606	ASPP	7.8297	7.79355	10.9887	6.68539	6.92421	7.05599	5.62736
FBgn0053229	CG33229	9.10788	9.03264	10.9837	9.67429	8.88934	5.81499	6.3536
FBgn0013718	nuf	8.05257	8.15974	10.9774	10.4213	8.80383	6.97026	7.42042
FBgn0039026	CG7029	8.75953	9.851	10.9772	9.68847	10.1858	7.86168	8.26971
FBgn0003884	alphaTub84B	12.0136	12.2693	10.95	12.0906	13.3371	11.2744	10.7351
FBgn0052865	alphagamma-element:CR32865	5.37388	8.71595	10.9496	6.99209	2.2944	2.35555	0.626794
FBgn0003371	sgg	9.26205	9.72831	10.9453	11.5463	9.92839	7.91014	8.19916
FBgn0266717	Bruce	10.7431	10.4359	10.9374	10.6879	9.37962	5.16291	9.20165
FBgn0003862	trx	10.8698	10.7264	10.9365	9.84827	9.17987	3.94052	7.55486
FBgn0013763	Idgf6	6.56468	6.6044	10.932	8.44049	4.21785	9.04168	7.74408
FBgn0015218	eIF-4E	9.85749	10.3675	10.9213	9.48548	9.83561	8.33253	8.49947
FBgn0264975	Nrg	9.96956	9.93956	10.9183	7.62989	10.1837	4.35555	7.33893
FBgn0027492	wdb	10.0136	9.83205	10.908	10.0016	9.29041	6.87911	8.39679
FBgn0052672	Atg8a	7.85246	8.56003	10.885	10.4307	9.44818	7.81499	7.53531
FBgn0033029	Not3	10.1852	10.3105	10.8809	8.76456	8.6119	6.87911	7.16479
FBgn0004370	Ptp10D	8.46738	9.1769	10.8802	7.88814	9.84284	3.35555	7.16255
FBgn0036556	CG5830	7.9325	9.45489	10.8802	9.62306	7.61667	5.81499	6.73206
FBgn0025936	Eph	9.73993	10.1922	10.873	9.62094	9.77108	6.05453	6.26143
FBgn0263397	Ih	5.1219	7.50814	10.8663	8.78111	8.97882	7.39995	6.7309
FBgn0262579	Ect4	7.21168	7.577	10.8577	8.59959	7.50756	8.5446	9.47213
FBgn0029123	SoxN	9.88897	10.4032	10.8535	7.05312	8.44989	0	4.2902
FBgn0283535	Vha26	9.00269	9.47879	10.8519	10.9266	9.81704	9.82316	9.29052
FBgn0086361	alph	9.42194	8.96485	10.8475	8.67886	8.76964	8.42164	7.55636
FBgn0030809	Ubr1	9.54627	9.14596	10.8433	8.56706	8.79389	6.52548	8.23212
FBgn0001186	Hex-A	7.4952	7.86085	10.8385	9.26389	7.49776	6.16291	8.4517
FBgn0023213	eIF4G	10.4408	10.279	10.8378	10.1248	10.169	7.99865	8.60979
FBgn0261574	kug	10.8439	10.7447	10.8339	8.67641	10.841	2.35555	7.37965
FBgn0002643	mam	10.433	10.6672	10.8329	9.3684	11.6037	6.35555	7.12234
FBgn0000181	bic	10.1718	10.2029	10.8259	9.53797	9.88138	10.5149	9.25408
FBgn0033913	CG8468	7.48869	7.84177	10.8256	10.1959	5.34192	10.7939	6.76394
FBgn0261618	larp	9.99633	9.98027	10.8186	9.5389	10.2059	9.85529	9.11393
FBgn0036433	CG9628	7.77002	8.19561	10.8143	8.87966	6.62789	0	5.25158
FBgn0035390	scramb2	8.10253	8.22298	10.8137	7.61994	5.9766	2.35555	5.46512
FBgn0038100	Paip2	8.08335	8.34322	10.8136	7.86768	7.56723	3.35555	7.1812
FBgn0035142	Hipk	9.75421	10.0715	10.8112	10.4414	9.33552	8.26244	7.96307
FBgn0016917	Stat92E	8.44639	8.58009	10.8028	9.30089	7.58237	7.90893	8.11039
FBgn0283680	IP3K2	2.81669	4.04236	10.7987	6.17148	4.37211	6.25737	5.96087
FBgn0050069	CG30069	8.96592	8.16321	10.7972	8.50528	7.93154	3.94052	5.74671
FBgn0039936	Gyf	9.57321	9.62513	10.794	9.784	9.85556	5.52548	8.07189
FBgn0265487	mbl	9.42963	9.78512	10.7896	14.7074	10.7687	4.94052	6.67921
FBgn0085443	spri	8.17573	8.6207	10.7841	7.69271	8.7873	4.35555	7.11223
FBgn0050460	CG30460	5.57682	6.89159	10.782	5.7339	7.98655	5.52548	7.60295
FBgn0035975	PGRP-LA	2.06333	3.98347	10.7795	9.48522	5.01726	7.09986	3.77378
FBgn0266098	rg	9.35169	10.3447	10.7734	10.6593	10.2874	7.21353	2.86414
FBgn0085432	pan	9.67368	10.581	10.7712	11.2768	9.72615	3.35555	6.32438
FBgn0037240	Cont	10.3283	9.9405	10.7692	8.5191	8.47193	4.35555	6.99428
FBgn0001149	GstD1	8.98899	9.29786	10.762	7.76252	7.54447	12.1805	8.99729
FBgn0032940	Mondo	7.89137	8.60501	10.7583	7.98708	6.7887	5.67748	7.59649
FBgn0035533	Cip4	9.21951	9.43214	10.757	9.31414	9.19423	6.05599	6.92074
FBgn0053094	Synd	8.04447	8.98693	10.7448	11.1598	7.94491	7.39995	7.36756
FBgn0015801	Reg-5	6.05506	4.58985	10.7309	6.63809	5.56208	4.94052	5.5959
FBgn0038826	Syp	11.5208	11.3982	10.7216	10.4536	9.94145	7.09062	9.37832
FBgn0031698	Ncoa6	10.2315	9.98815	10.7202	9.13478	8.49322	6.05307	8.05533
FBgn0053558	mim	9.12708	10.4536	10.7182	10.2803	9.89313	6.74787	7.82306
FBgn0025637	SkpA	9.27651	9.20146	10.7109	10.012	8.33636	7.74787	7.84863
FBgn0039928	Cals	8.91097	9.8353	10.71	10.1083	10.4982	5.34603	6.71401
FBgn0004859	ci	9.24685	8.90417	10.707	7.66193	7.24781	0	4.90332
FBgn0036619	Cpr72Ec	0	3.64935	10.7067	9.08743	8.62953	0	5.90401
FBgn0000317	ck	8.38598	8.08137	10.7061	7.43856	6.51275	7.19376	6.76668
FBgn0015037	Cyp4p1	1.27746	4.75335	10.705	7.22549	1.33933	8.56244	4.76127
FBgn0030521	CtsB1	8.44516	8.53234	10.7022	8.88956	6.59783	10.4408	8.36323
FBgn0033631	Sod3	8.61555	7.14541	10.6916	6.28456	3.92233	10.4512	7.73937
FBgn0039430	CG5455	3.90674	6.76852	10.6891	9.7878	6.53067	6.81499	6.57048
FBgn0031649	hoe2	0	3.1575	10.6855	9.46724	4.05832	3.94052	4.48052
FBgn0040382	CG5273	7.36972	7.5025	10.6852	11.9137	7.24877	6.67748	7.04676
FBgn0259685	crb	9.55937	8.62862	10.6841	11.6034	6.90353	7.11044	7.5863
FBgn0015229	glec	8.11184	8.91186	10.6618	8.18437	7.40522	2.35555	5.7117
FBgn0250753	kra	10.5732	9.93309	10.6612	10.5261	11.2311	8.98491	9.19482
FBgn0003396	shn	8.88161	9.61313	10.6577	8.82586	7.00751	5.94052	7.55574
FBgn0000116	Argk	10.4981	10.8753	10.6563	10.2798	11.2393	11.4884	10.0264
FBgn0035237	CG13917	8.65292	9.46144	10.653	9.41742	9.6214	8.08347	8.12553
FBgn0002431	hyd	10.4737	9.99158	10.6529	9.33296	9.18151	6.05599	8.62987
FBgn0020251	sfl	7.3428	8.05541	10.649	8.96462	7.32909	3.94052	5.84406
FBgn0264490	Eip93F	7.32325	10.291	10.6485	10.8512	9.27731	7.44302	6.84462
FBgn0004055	uzip	6.43827	7.51445	10.6448	7.55952	7.04074	0	5.24302
FBgn0032208	CG5604	10.1197	10.2499	10.6408	9.63606	10.1151	8.21353	9.48547
FBgn0265192	Snp	7.02072	7.50149	10.6405	7.04154	7.66651	5.93417	6.66169
FBgn0265184	CG44249	7.02072	7.50149	10.6405	7.04154	7.66651	5.93417	1.92952
FBgn0026192	par-6	8.50485	7.78503	10.6371	10.9756	6.61619	6.26244	6.24933
FBgn0031990	PAPLA1	7.81539	8.78072	10.6336	8.78105	8.93743	8.35555	7.64496
FBgn0003941	RpL40	10.7993	10.6204	10.632	10.3582	10.9952	11.5329	9.35685
FBgn0260753	Pdfr	1.11991	3.47286	10.6155	6.88015	5.22685	5.16291	4.38042
FBgn0266409	CG45049	8.34386	9.25842	10.6129	7.92882	9.00619	3.09062	5.13242
FBgn0036597	CG4962	0	0	10.6083	8.2224	5.86887	2.35555	1.50648
FBgn0038946	rdhB	0	4.06876	10.6043	8.61155	6.42928	0	3.13626
FBgn0263006	SERCA	9.3788	9.37422	10.6016	9.8651	10.948	11.0863	11.0859
FBgn0011217	eff	9.79909	10.0588	10.599	9.71031	10.9171	9.70358	9.23221
FBgn0261556	CG42674	7.95833	7.65563	10.5986	7.44367	7.91552	8.2382	6.95728
FBgn0039266	CG11791	7.07628	7.24581	10.5916	8.85038	6.4043	8.2382	5.93836
FBgn0259211	grh	9.17948	8.06985	10.5864	7.50546	6.22997	0	5.0854
FBgn0004924	Top1	9.85092	10.3144	10.5861	8.2382	10.0648	8.42164	8.55667
FBgn0010905	Spn	9.93202	11.1409	10.5857	10.21	11.2876	7.99941	8.2359
FBgn0003165	pum	9.88287	10.494	10.5853	10.7311	10.8459	6.81499	7.99337
FBgn0020762	Atet	5.83853	8.22524	10.5816	9.1385	8.57631	6.16291	5.9194
FBgn0085427	CG34398	7.87113	7.8636	10.5807	7.48288	7.54794	3.35555	6.5186
FBgn0041181	Tep3	4.64829	5.33197	10.58	5.21791	4.782	2.35555	4.30986
FBgn0028953	CG14478	10.1805	9.64006	10.5798	9.35071	9.56759	8.13967	7.45792
FBgn0039048	CG17111	0.255977	2.99728	10.5715	5.90032	3.66878	7.74787	4.81805
FBgn0266696	CG45186	8.09354	7.81587	10.5663	10.9218	7.4953	8.42164	10.0097
FBgn0037363	Atg17	7.78985	8.60698	10.559	8.60698	7.98026	4.67748	7.47803
FBgn0034181	CG8963	9.5026	9.13458	10.558	8.80107	8.86027	6.94052	7.91035
FBgn0261461	RhoGAP18B	6.87768	7.74992	10.5574	8.19055	6.15796	7.87911	6.44863
FBgn0050101	CG30101	5.81608	5.51385	10.5549	5.15834	11.2518	0	2.07335
FBgn0261549	rdgA	6.00014	6.9034	10.554	13.3851	6.72546	5.35555	7.26081
FBgn0004108	Nrt	10.381	10.2386	10.5523	7.04408	10.5318	2.35555	5.20696
FBgn0261988	Gprk2	8.64593	9.24659	10.5417	8.28484	8.55704	3.94052	6.82378
FBgn0015024	CkIalpha	8.95818	9.61816	10.5393	9.65222	10.2262	7.64096	7.88304
FBgn0033638	CG9005	7.18931	7.24219	10.5387	9.0618	7.31363	7.94052	8.18524
FBgn0260942	bond	0	3.66674	10.5342	3.40022	0.541918	7.52548	6.63028
FBgn0263352	Unr	10.2615	9.76327	10.5324	10.2554	9.2775	5.94052	8.11593
FBgn0000289	cg	10.0307	10.4085	10.5299	8.97089	9.44932	5.16291	8.17729
FBgn0283499	InR	9.20367	9.48663	10.5298	8.28931	7.67762	3.94052	6.33214
FBgn0030421	CG3812	6.24761	7.04486	10.5268	7.6515	6.73093	4.67748	4.52461
FBgn0035087	CG2765	8.55308	8.1148	10.5266	9.21388	7.93167	9.20104	9.33189
FBgn0037234	CG9795	7.38093	7.92501	10.5264	7.81887	7.39395	2.35555	5.99609
FBgn0003028	ovo	8.055	8.45692	10.5205	7.45803	3.94994	5.81499	7.87773
FBgn0262738	norpA	8.73309	8.91784	10.5173	15.3765	9.42027	5.81499	8.12417
FBgn0024320	Npc1a	8.10904	8.5107	10.5136	9.97473	7.85364	4.35555	6.79197
FBgn0026250	eIF-1A	8.94248	9.17241	10.5126	9.2274	8.7203	8.74787	8.51473
FBgn0002413	dco	9.40884	9.11533	10.5071	9.30398	9.12829	7.64096	8.36093
FBgn0020386	Pdk1	7.73114	8.4618	10.5029	11.2947	8.19316	5.35555	8.35302
FBgn0033391	CG8026	7.38608	7.51115	10.5014	8.28609	7.86101	8.48484	0.30234
FBgn0032223	GATAd	8.30425	8.35187	10.4991	8.02106	6.85514	5.16291	5.72723
FBgn0043364	cbt	6.1261	6.66745	10.499	9.00187	5.32142	9.13691	6.07361
FBgn0004373	fwd	9.95622	10.098	10.4973	10.1835	9.21035	6.16291	8.0926
FBgn0264493	rdx	9.70349	10.3361	10.4865	8.39384	9.47471	6.81499	9.05328
FBgn0004509	Fur1	6.50618	9.10699	10.4858	8.55034	8.73822	7.43518	7.32298
FBgn0001218	Hsc70-3	11.5344	11.6869	10.4854	8.89046	12.0063	12.0715	9.90974
FBgn0043070	MESK2	7.77585	9.38462	10.4755	10.2121	10.1874	8.74448	7.68183
FBgn0044323	Cka	8.78974	9.38632	10.4754	8.54113	9.9242	7.64096	7.95371
FBgn0030529	Clic	9.27839	8.53855	10.4739	7.97439	7.78732	8.48484	6.04332
FBgn0265988	mv	6.96292	8.34277	10.4737	9.83332	6.33419	5.67748	6.99149
FBgn0011747	Ank	9.22784	9.05751	10.469	10.6404	9.73185	6.35555	8.09825
FBgn0035497	CG14995	6.01193	8.38501	10.4673	9.19652	8.14279	5.35555	9.45069
FBgn0030870	CG6398	8.29988	6.97681	10.4669	8.22352	5.45188	3.35555	6.35379
FBgn0035424	CG11505	9.27715	9.50831	10.4611	9.82073	9.21463	5.35792	8.77701
FBgn0004103	Pp1-87B	9.74353	10.0836	10.4601	9.64988	10.6044	8.92541	7.93109
FBgn0261436	DhpD	4.69027	4.57228	10.46	4.77559	4.18267	7.67748	6.14763
FBgn0035542	DOR	7.31375	8.28344	10.4566	8.9187	8.88983	9.35555	7.85322
FBgn0010435	emp	7.57926	7.53293	10.4556	6.12351	6.18597	7.7388	8.11619
FBgn0065099	snRNA:7SK	9.9512	10.3705	10.447	9.84715	1.03246	0	6.65122
FBgn0051092	LpR2	8.06346	8.23868	10.4452	6.86899	9.28547	7.60248	8.38269
FBgn0028482	bdl	1.25598	4.58224	10.4434	9.32544	6.45738	4.67748	6.25673
FBgn0027556	CG4928	6.99707	4.09039	10.4316	4.97912	6.18099	9.96881	7.95367
FBgn0024987	ssx	9.69853	9.95201	10.4288	9.26671	9.66157	5.67748	6.95574
FBgn0024555	flfl	10.1	9.81946	10.4278	9.24952	9.66554	7.11044	7.46818
FBgn0262743	Fs(2)Ket	10.8765	10.827	10.4274	10.5445	10.9688	6.94052	8.62876
FBgn0034138	RpS15	10.9803	11.0731	10.4135	10.2388	11.0328	12.1863	9.76469
FBgn0022800	Cad96Ca	6.57718	5.42599	10.4076	5.78778	5.03874	2.35555	3.31777
FBgn0004449	Ten-m	9.9249	11.4266	10.406	8.10367	11.5546	5.35555	7.65606
FBgn0052082	CG32082	8.11203	8.39063	10.4054	8.66529	7.97515	5.99637	6.05407
FBgn0039328	CHKov2	6.74671	5.42854	10.4053	5.19063	0.261133	6.52125	3.60333
FBgn0026084	cib	10.0389	10.39	10.4046	7.01167	11.5781	8.56012	7.26049
FBgn0086687	Desat1	7.28863	7.11341	10.4036	8.64349	7.15103	9.43096	10.4999
FBgn0010238	Lac	9.68119	11.4768	10.4009	7.70779	9.124	7.11044	6.62746
FBgn0263258	chas	7.84424	6.89467	10.3966	6.8653	6.2619	6.26244	6.46212
FBgn0259481	Mob2	8.02304	7.95715	10.3961	12.8103	8.00216	10.5305	7.25176
FBgn0010379	Akt1	8.84519	8.77622	10.3944	8.66719	7.38431	4.94052	6.88588
FBgn0017418	ari-1	8.78638	9.1495	10.3903	8.77572	8.33987	8.28629	7.2869
FBgn0261599	RpS29	8.91579	8.97055	10.3854	10.7044	9.87404	8.99808	9.34266
FBgn0250823	gish	9.87403	10.0031	10.3831	12.145	9.49625	6.94052	8.19571
FBgn0001224	Hsp23	10.7438	11.1874	10.3738	5.12351	9.35732	8.33283	5.33966
FBgn0033021	CG10417	9.89242	10.0622	10.3696	8.45877	9.15829	4.35555	6.34826
FBgn0250871	pot	7.81011	7.20102	10.3675	5.19063	6.16139	5.94052	5.28217
FBgn0045073	Stim	8.37942	8.00206	10.3669	8.78453	7.20217	7.15747	7.11483
FBgn0265042	Irk1	5.27834	5.58985	10.3656	4.44489	3.86916	10.2443	7.02313
FBgn0031681	pgant5	8.00464	8.33814	10.3648	8.02958	7.37039	5.16291	6.98482
FBgn0063485	Lasp	7.52632	7.76668	10.3642	10.0313	8.54012	8.84741	0
FBgn0264895	RapGAP1	8.712	9.76235	10.3637	6.86788	9.00592	5.35555	6.44179
FBgn0000117	arm	10.83	11.6413	10.356	9.2042	11.2841	9.48456	8.76109
FBgn0031995	CG8475	6.86715	7.23808	10.3461	8.56231	7.18321	7.97026	6.80339
FBgn0028473	Non1	9.13556	8.16847	10.3448	8.32365	7.98118	8.8939	8.73524
FBgn0085412	CG34383	8.75203	9.83205	10.3438	7.62812	10.0477	4.94052	6.44558
FBgn0020306	dom	11.0308	10.0609	10.3434	8.75667	9.04784	8.62234	9.77338
FBgn0003520	stau	9.34219	9.75191	10.3429	10.4569	9.62394	7.60348	7.90853
FBgn0261565	Lmpt	6.29753	8.22273	10.3415	10.5014	7.53346	8.04831	8.08974
FBgn0262508	CG43078	5.5399	7.69754	10.335	9.48735	8.25141	9.75643	8.76125
FBgn0022764	Sin3A	10.9737	10.4256	10.3311	9.3161	8.84549	5.47613	9.31557
FBgn0261547	Exn	7.35201	7.31588	10.331	10.203	7.44966	7.81499	7.02607
FBgn0003141	pr	6.98192	6.68387	10.3273	10.04	5.84538	6.16291	4.95922
FBgn0039904	Hcf	9.63304	9.67593	10.3271	9.73491	8.62678	3.35555	7.0657
FBgn0052016	4E-T	8.90505	9.28792	10.3215	9.30272	8.79028	5.16291	6.52316
FBgn0028490	CG31705	5.4458	6.05809	10.319	10.0193	8.39144	6.44302	8.20241
FBgn0034967	eIF-5A	9.92227	9.65054	10.3184	9.08169	9.83295	10.8906	9.19253
FBgn0034660	lox2	0	1.92689	10.3155	4.97912	0	0	1.88876
FBgn0024733	RpL10	10.2331	10.1793	10.3144	9.98909	8.80279	8.54304	9.69587
FBgn0030065	CG12075	7.11035	6.55391	10.3112	5.7312	6.45984	0	5.14211
FBgn0011225	jar	8.14161	7.65335	10.308	9.48158	8.9028	9.10815	8.73894
FBgn0262081	Csk	8.95863	9.05376	10.3079	8.29641	8.91586	6.52548	7.42156
FBgn0024985	CG11448	8.11327	9.24906	10.3032	9.45472	10.1432	6.26244	6.86277
FBgn0033476	oys	8.05383	7.45097	10.3018	9.01331	8.71109	9.07737	7.75988
FBgn0038947	Sar1	8.79079	9.54645	10.3009	9.24894	9.22716	9.38317	7.48005
FBgn0086686	l(3)L1231	9.69807	10.0786	10.3002	8.78611	8.01425	4.67748	7.35473
FBgn0010620	CG10939	7.8144	6.82832	10.2987	5.97456	4.17129	6.99941	6.45245
FBgn0263598	Vha68-2	8.31386	7.4279	10.2945	7.08104	7.74336	11.7306	9.58503
FBgn0001296	kar	0.840939	4.15545	10.2869	7.68609	6.12232	7.16291	6.46841
FBgn0263197	Patronin	8.61985	9.11665	10.2845	9.25829	9.58992	7.44302	7.70708
FBgn0250785	vari	9.2173	8.58914	10.2812	9.35769	7.67108	5.67748	6.44639
FBgn0005659	Ets98B	4.87069	5.59667	10.2797	6.11317	4.3539	2.35555	4.36097
FBgn0025639	Hmt4-20	10.1907	10.4941	10.2778	9.09691	9.10136	6.16291	8.19232
FBgn0015513	mbc	7.67669	7.67999	10.2765	8.01262	8.28069	8.86272	7.74302
FBgn0039830	ATPsynC	10.488	10.9922	10.2732	11.6539	11.4758	13.6039	10.2023
FBgn0035625	Blimp-1	8.78001	10.6372	10.2721	7.78561	8.67228	7.52548	6.01271
FBgn0039757	RpS7	11.3907	11.5484	10.2716	10.9965	10.6719	11.7592	10.5708
FBgn0026083	tyf	9.91997	9.26412	10.2648	9.32978	9.18646	6.67748	9.2418
FBgn0264693	ens	9.11821	9.03419	10.2637	10.5821	9.27652	9.05325	8.60954
FBgn0004598	Fur2	8.84851	9.09206	10.2631	8.42635	8.81132	6.16291	8.85287
FBgn0037098	Wnk	9.10966	9.89444	10.2564	9.86321	8.59443	6.35555	8.22416
FBgn0037913	fabp	9.02838	10.0127	10.2557	12.4673	9.97189	11.8745	6.70883
FBgn0016126	CaMKI	8.28349	8.8136	10.2478	11.2798	8.99635	4.67748	7.26548
FBgn0010051	Itp-r83A	7.71204	7.19505	10.2397	7.97367	7.79678	5.94052	7.62629
FBgn0000250	cact	8.03405	7.89697	10.2384	7.57242	7.76662	8.26244	7.97212
FBgn0004179	Csp	9.45034	10.209	10.2355	11.3636	9.57737	7.22397	7.47353
FBgn0035498	Fit1	7.33813	7.51695	10.2248	6.86048	7.34835	6.05599	7.09003
FBgn0033919	CG8547	5.82674	7.12983	10.2241	7.59177	6.8021	8.02798	7.31537
FBgn0034501	CG13868	5.13862	7.5413	10.2162	8.45122	7.37307	11.3391	9.58708
FBgn0035232	CG12099	8.58006	8.76078	10.2161	8.65731	8.48762	7.91014	7.43575
FBgn0086904	Nacalpha	10.1675	9.73112	10.2105	8.5191	8.64385	8.39995	9.28174
FBgn0266756	btsz	8.96334	9.14344	10.2059	10.9574	8.21753	8.28629	7.6619
FBgn0027581	CG6191	6.37132	7.73887	10.1998	9.68146	7.84641	6.99941	1.07421
FBgn0039748	CG15529	4.34725	4.41994	10.1963	2.53855	0	0	2.39204
FBgn0051158	Efa6	8.90746	9.42285	10.1963	11.0369	9.38072	7.67606	7.74557
FBgn0261260	mgl	8.83616	8.75693	10.1845	8.00031	9.55846	4.35555	8.63373
FBgn0262538	CG43092	1.5779	3.4037	10.1826	7.80049	0	0	3.08188
FBgn0264959	Src42A	9.13071	9.65884	10.1823	6.86911	9.29241	6.74516	6.80406
FBgn0036816	Indy	5.82583	4.78553	10.1817	6.1228	6.26681	8.67558	7.61016
FBgn0004657	mys	9.21685	8.78126	10.1815	7.9916	8.64167	10.2804	7.36578
FBgn0014133	bif	9.41572	9.76911	10.1806	10.8305	9.09536	8.26244	9.10084
FBgn0035199	tfc	7.05039	6.19267	10.1757	4.19063	5.45354	0	2.39043
FBgn0259243	Pka-R1	8.59667	9.24698	10.1696	8.93969	8.55831	8.37792	7.2207
FBgn0263077	CG43340	7.32744	7.07066	10.162	13.2542	7.33144	9.0132	7.87491
FBgn0034072	Dg	9.45526	10.0853	10.1614	8.9398	10.8156	8.39995	7.12743
FBgn0023095	caps	7.76369	8.91462	10.1612	6.94765	9.23272	8.73059	6.28371
FBgn0005631	robo1	9.68109	10.6048	10.1601	9.37729	9.97505	6.26244	5.15781
FBgn0032955	CG2201	3.797	6.66692	10.1589	9.60276	7.2493	3.94052	6.55574
FBgn0000183	BicD	8.12893	8.92681	10.1507	7.74242	8.61205	7.11044	7.75532
FBgn0026262	bip2	9.03809	9.33947	10.1506	8.88688	9.66614	5.50637	6.24316
FBgn0003721	Tm1	10.165	10.2082	10.1486	10.3282	10.2674	11.5712	8.64231
FBgn0026370	SRPK	9.50021	9.66212	10.1467	9.90856	9.87249	6.87911	7.98748
FBgn0005694	Aef1	8.31093	8.65026	10.1442	8.06293	7.57321	7.16291	7.1226
FBgn0015795	Rab7	7.40064	7.53323	10.1439	10.3505	8.53932	8.60822	7.27658
FBgn0260003	Dys	9.52868	9.92535	10.1437	9.59493	9.83861	8.16494	8.45668
FBgn0037963	Cad87A	8.16239	7.74987	10.1421	6.6798	8.78615	0	6.56492
FBgn0038809	CG16953	8.05558	8.89229	10.1374	9.47975	8.61278	9.98491	7.22802
FBgn0030674	CG8184	10.5609	9.99592	10.1373	9.64492	8.96911	6.81499	9.24048
FBgn0024807	DIP1	8.91793	10.3655	10.1367	9.52789	11.4596	5.16291	7.36204
FBgn0265523	Smr	9.43302	9.08739	10.1337	9.39187	8.46851	7.21091	9.06699
FBgn0036004	Jarid2	9.25084	9.04704	10.1329	8.24327	8.32939	4.94052	8.19003
FBgn0031530	pgant2	4.78455	7.1366	10.1314	6.52821	8.6776	5.67748	4.58888
FBgn0035103	Vdup1	6.82932	6.33038	10.1307	6.34591	4.76985	2.35555	4.82967
FBgn0035106	rno	10.1363	9.97628	10.1283	9.0103	8.68112	3.35555	7.76716
FBgn0263973	jv	6.67568	6.45442	10.1232	6.37505	4.0081	6.60348	5.07019
FBgn0263396	sqd	11.0415	10.6282	10.1231	9.96633	10.5212	11.2802	9.12571
FBgn0015778	rin	10.348	10.3085	10.1214	8.63013	11.0845	8.18844	9.77445
FBgn0004583	ex	9.63035	7.85352	10.1188	7.12231	6.05281	5.9539	5.86083
FBgn0004177	mts	9.81555	10.0197	10.1154	8.44475	10.3384	8.35555	8.64514
FBgn0260442	rhea	9.43979	9.25724	10.1144	10.2439	9.54556	9.11027	9.22501
FBgn0000575	emc	9.35832	9.8877	10.1138	8.74445	9.39969	7.81499	6.01877
FBgn0051176	CG31176	6.31754	5.77988	10.1135	6.12351	6.84574	3.35555	2.94016
FBgn0052529	Hers	9.39356	10.071	10.1114	8.79455	9.84802	8.83129	7.12354
FBgn0261954	east	10.3764	10.0213	10.1098	9.87142	9.52754	5.35555	8.64392
FBgn0000097	aop	10.3197	10.19	10.1097	8.05255	8.37627	7.30975	6.68843
FBgn0041188	Atx2	9.46981	9.71276	10.1081	9.89845	9.1846	7.87911	7.93755
FBgn0010411	RpS18	9.91688	10.0139	10.1079	10.396	8.1689	10.5126	10.1929
FBgn0027790	GV1	7.01793	6.39742	10.1065	7.70113	5.85043	7.28255	3.84558
FBgn0032156	CG13124	5.65412	5.6027	10.0987	8.31225	8.87763	8.42164	7.85208
FBgn0011666	msi	9.75043	9.60728	10.0925	11.8074	9.00127	5.52548	6.30109
FBgn0026372	RpL23A	10.5319	10.517	10.0888	9.40408	12.0034	12.1811	9.46292
FBgn0259174	Nedd4	8.3031	8.22016	10.0873	10.4753	7.89627	8.19641	8.03641
FBgn0051719	RluA-1	0.255977	4.3959	10.0825	5.39909	5.1167	2.35555	5.25812
FBgn0037442	godzilla	7.96864	8.33684	10.0821	8.55711	8.09684	7.84656	6.98927
FBgn0004435	Galphaq	8.04114	8.62209	10.0781	13.7353	10.7644	4.67748	4.53621
FBgn0038938	CG7084	1.87891	3.89897	10.0773	6.30509	5.50436	9.48144	6.87569
FBgn0015789	Rab10	8.29862	8.90828	10.0759	8.63302	9.06321	7.81499	7.6645
FBgn0010434	cora	9.41532	9.51348	10.0753	8.52161	10.8234	9.07989	8.03846
FBgn0053113	Rtnl1	8.05694	9.39677	10.0702	10.1862	11.519	9.1474	8.02626
FBgn0265276	l(3)neo38	12.1183	10.932	10.0658	9.76951	9.75069	6.16291	5.40799
FBgn0259938	cwo	6.82431	6.85273	10.0646	10.0925	6.85276	7.52548	7.06279
FBgn0265623	Su(z)2	7.85604	9.18075	10.0628	8.45439	8.33729	0	5.69211
FBgn0036896	wnd	8.4331	9.04004	10.062	9.47006	8.06097	4.35555	5.68865
FBgn0004687	Mlc-c	8.69435	8.65013	10.0574	9.03954	7.95232	11.4403	7.08562
FBgn0030349	CG10353	7.16407	6.89236	10.0558	9.41342	7.81951	6.05599	7.4899
FBgn0013750	Arf51F	7.79032	8.27791	10.047	8.83648	6.71609	7.9282	6.34
FBgn0010452	trn	9.4433	10.6134	10.0404	4.90112	8.30623	3.94052	3.67504
FBgn0051973	Cda5	5.40125	9.52824	10.0379	8.27429	9.55972	0	5.21411
FBgn0260439	Pp2A-29B	9.8684	9.89057	10.0367	8.85356	9.63586	9.22527	8.40722
FBgn0028582	lqf	7.65215	8.59189	10.0366	12.5939	8.38877	9.34424	8.21142
FBgn0024352	Hop	9.5229	9.86709	10.0362	6.66571	8.60303	6.25864	7.75116
FBgn0278608	Dsp1	9.73078	8.83926	10.0359	8.58351	8.32319	6.67748	6.75216
FBgn0023528	CG2924	9.08684	9.60299	10.0347	9.28182	8.78587	2.35555	7.27124
FBgn0019660	roX2	6.51336	7.58966	10.0346	9.74701	5.79402	0	3.07433
FBgn0053208	Mical	8.74112	9.35189	10.0339	8.92506	10.3155	6.99789	8.64832
FBgn0022361	Pur-alpha	6.36408	6.22896	10.0319	8.01029	6.85934	2.35555	5.36944
FBgn0015286	Rala	7.58375	7.78686	10.0302	7.5358	8.81718	6.99941	5.81142
FBgn0011739	wts	7.83242	7.94518	10.0298	8.92787	7.44377	6.59547	7.13999
FBgn0026401	Nipped-B	8.42475	8.15288	10.0255	9.70579	8.62313	4.35555	6.93113
FBgn0038398	sxe2	3.97187	3.97884	10.0254	7.24193	0	0	4.40626
FBgn0017558	Pdk	5.71836	6.54238	10.0225	8.31586	6.11424	5.81499	7.55621
FBgn0025683	CG3164	8.42885	7.60815	10.0217	7.537	7.98002	9.90174	8.15367
FBgn0052549	CG32549	6.1396	8.18333	10.0212	8.86638	7.61149	7.87705	6.95397
FBgn0034142	CG8306	7.40572	6.61432	10.0195	6.79729	6.69053	8.13691	5.62753
FBgn0053056	CG33056	4.04675	4.83089	10.0095	6.91493	4.0345	5.43518	5.86929
FBgn0039923	MED26	8.3337	8.18559	10.009	8.65076	8.44149	4.35555	6.83135
FBgn0263118	tx	0	5.46253	10.0083	6.6055	3.77312	0	2.80422
FBgn0030366	Usp7	9.98361	9.28265	9.99787	9.38951	9.41087	6.81499	8.68622
FBgn0260634	eIF4G2	10.3897	10.3027	9.9955	8.94943	9.81879	5.59446	9.22082
FBgn0014037	Su(Tpl)	8.77258	8.36928	9.99335	8.7194	7.57249	7.99941	8.79076
FBgn0015522	olf186-M	2.06333	2.92689	9.99084	8.05745	3.03246	7.05599	6.66945
FBgn0261403	sxc	8.89601	8.17317	9.98887	9.30477	8.16815	4.91176	6.68029
FBgn0052816	CG32816	0.255977	6.66799	9.98438	5.68539	7.28373	0	2.43574
FBgn0051199	CG31199	1.25598	3.9707	9.98097	6.81441	2.81243	2.35555	4.33664
FBgn0051363	Jupiter	10.8704	10.9206	9.9774	9.39839	11.9001	6.67748	8.03691
FBgn0010741	l(3)01239	8.64399	8.83502	9.9774	7.08169	6.7643	6.35555	6.2769
FBgn0000307	chif	10.1276	9.89726	9.9756	8.88763	9.04257	0	7.353
FBgn0037007	CG5059	7.47039	7.96676	9.97221	7.57618	7.46421	7.35199	6.25069
FBgn0051729	CG31729	7.75279	8.53234	9.97164	10.4239	7.79508	4.94052	8.08099
FBgn0039209	REPTOR	6.91505	6.82041	9.97039	8.71965	6.02567	6.44302	6.66569
FBgn0027835	Dp1	10.0148	9.74822	9.96906	9.19472	9.79877	9.56501	9.52608
FBgn0265003	koi	8.58976	8.04125	9.96776	8.40406	7.56167	7.52548	6.58216
FBgn0004436	Ubc6	8.08049	9.03161	9.96611	9.65154	8.27389	5.52548	6.10214
FBgn0000319	Chc	10.005	10.2022	9.96265	9.48969	10.7264	8.23626	9.2939
FBgn0003231	ref(2)P	7.80094	7.15558	9.95915	7.36434	9.04996	9.01376	8.90255
FBgn0021872	Xbp1	7.80287	8.27856	9.95808	8.77012	10.1489	10.8222	8.61781
FBgn0028331	l(1)G0289	8.17377	8.78151	9.95111	10.1568	8.97695	8.39534	8.51578
FBgn0004656	fs(1)h	10.4053	9.92016	9.94885	9.26337	9.05019	7.27504	8.42679
FBgn0032297	CG17124	7.38999	10.2321	9.94865	8.28962	9.0421	5.52548	5.7752
FBgn0035763	CG8602	6.43589	7.07663	9.9415	7.92102	7.95252	8.97026	6.96506
FBgn0041092	tai	8.78723	9.44589	9.93933	8.25899	8.42228	7.00849	7.43259
FBgn0000546	EcR	7.83778	9.7202	9.93719	8.24631	8.08463	5.16291	6.18235
FBgn0000064	Ald	8.45805	7.84145	9.93673	9.85346	10.0936	11.357	10.3007
FBgn0052190	NUCB1	8.66842	9.03962	9.93487	6.3623	9.04043	7.87911	8.24872
FBgn0036824	CG3902	6.97872	7.58748	9.93446	4.90112	6.14724	9.4671	7.38487
FBgn0010825	Gug	10.262	10.2088	9.93159	9.55936	9.58103	7.77651	8.50175
FBgn0053111	CG33111	7.96817	7.80757	9.93106	7.83892	5.54765	5.06618	4.73905
FBgn0033636	tou	10.7521	11.0266	9.93035	7.94065	10.3075	6.44302	7.91329
FBgn0032935	Atg18b	6.33471	6.79182	9.93013	7.86908	6.17319	6.16291	5.13446
FBgn0029006	Smurf	9.39739	10.0086	9.92873	8.47697	8.98343	8.13691	7.78898
FBgn0037705	mura	8.56119	9.97421	9.92631	9.39108	9.70809	6.95155	7.0723
FBgn0023215	Mnt	9.20124	9.26409	9.92161	9.62134	8.29081	6.52548	7.48286
FBgn0259226	CG42326	1.84094	1.05562	9.9209	3.59681	4.14387	0	2.36025
FBgn0283657	Tlk	9.55924	9.83555	9.91733	8.56502	9.93445	4.94052	8.71702
FBgn0261710	nocte	11.3035	11.2805	9.91073	7.76131	11.0967	8.7985	9.11471
FBgn0036382	CG13737	3.18766	5.20982	9.90956	6.60952	3.13558	0	2.3544
FBgn0264270	Sxl	9.01639	9.05835	9.90881	10.4622	9.50982	6.30975	7.27485
FBgn0030505	NFAT	8.24301	8.68742	9.90734	10.3397	9.29801	7.11044	7.08224
FBgn0032479	CG16974	9.3357	9.75257	9.90353	9.88956	9.62495	6.99941	7.9935
FBgn0013334	Sap47	7.66018	8.82912	9.90067	11.6372	11.8203	5.15475	7.65301
FBgn0041171	ago	9.33447	9.39845	9.90029	8.05412	8.3686	6.16291	8.5159
FBgn0051721	Trim9	5.26003	8.04935	9.90019	5.94959	7.43156	6.74787	3.55909
FBgn0000259	CkIIbeta	9.82074	10.6551	9.89519	8.91816	11.1215	8.25578	6.91981
FBgn0031359	Rim2	5.81455	6.59686	9.894	8.84384	6.08457	6.05599	6.14723
FBgn0014002	Pdi	11.2784	11.8274	9.89356	7.56763	10.6695	10.097	9.40008
FBgn0003360	sesB	9.06868	9.33849	9.89283	11.9198	11.3962	11.2165	10.5285
FBgn0261671	tweek	10.1384	10.1925	9.892	10.4129	9.44549	6.60348	7.95039
FBgn0026376	Rgl	7.35926	8.77676	9.89175	7.77572	7.55273	0	5.83128
FBgn0015774	NetB	8.2715	9.76447	9.89123	5.81866	9.09896	0	4.35925
FBgn0000581	E(Pc)	10.144	9.84932	9.89001	8.71465	8.51776	4.94052	8.80174
FBgn0262127	kibra	6.63102	7.6371	9.88725	8.01327	6.82377	6.52548	6.43603
FBgn0015924	crq	7.06674	7.71488	9.88305	10.2167	6.88316	7.71704	7.10257
FBgn0004648	svr	9.47865	9.64858	9.87984	9.66235	9.65098	6.44302	7.6966
FBgn0015576	alpha-Est8	0	3.0245	9.87633	7.18997	2.01456	6.81499	5.38802
FBgn0266411	sima	9.45339	9.2205	9.87331	8.3426	9.59513	8.5037	8.41976
FBgn0051195	CG31195	9.89725	9.67778	9.8645	7.85076	8.02505	4.67748	6.38365
FBgn0261477	slim	6.67737	6.77137	9.86162	7.94182	6.67395	6.87911	7.54089
FBgn0260659	CG42542	5.30386	5.57036	9.86086	8.41605	5.61694	5.67748	6.11916
FBgn0013305	Nmda1	7.54452	8.29356	9.85359	11.1977	7.64703	9.32134	6.6007
FBgn0005593	RpL7	9.91533	9.66709	9.85357	9.91253	8.3033	8.42164	10.1905
FBgn0046874	Pif1B	7.74851	6.99563	9.85205	9.87617	0	6.16291	0
FBgn0027885	Aac11	9.49225	9.81567	9.85	9.36697	9.46215	6.44302	7.46359
FBgn0001208	Hn	0	3.71069	9.84829	8.12351	2.07895	4.67748	6.09746
FBgn0016930	Dyrk2	8.89871	9.75741	9.84741	11.6643	10.0244	6.99941	6.51377
FBgn0027585	CG8740	5.50694	4.89651	9.84694	7.11144	3.86657	4.94052	7.13257
FBgn0259227	CG42327	7.5675	7.64908	9.84483	9.06149	7.55245	7.35555	6.76162
FBgn0015278	Pi3K68D	8.89394	8.7372	9.84365	8.37021	6.76312	6.74787	7.26381
FBgn0038959	CG13856	0	6.66961	9.843	6.63327	1.79463	0	1.18996
FBgn0052687	CG32687	3.64967	4.87362	9.84241	7.46969	4.37365	10.7292	6.29263
FBgn0027590	GstE12	5.79638	6.57382	9.8416	10.3745	6.89172	11.1612	7.39717
FBgn0052000	CG32000	8.57642	8.53801	9.84104	9.75773	10.0655	3.35555	7.40052
FBgn0034408	sano	8.79086	8.82409	9.83878	6.57015	8.45571	5.94052	4.87387
FBgn0011211	blw	10.5229	11.0049	9.83682	10.8177	9.99385	9.72107	10.9735
FBgn0015269	Nf1	8.67707	9.16824	9.83494	9.03462	8.24865	2.35555	7.09911
FBgn0035016	CG4612	8.7932	9.35578	9.83342	9.44338	10.6689	6.05599	6.91524
FBgn0033574	Spn47C	1.25598	5.56303	9.83205	5.63809	1.08766	2.35555	5.04305
FBgn0030482	CG1673	4.82826	2.28303	9.82827	5.27005	3.66505	6.60348	6.79789
FBgn0036921	RhoGDI	8.99505	8.80782	9.82646	12.4416	9.03271	9.82284	6.89557
FBgn0032230	lft	7.76036	7.72951	9.82591	5.82712	3.6182	4.94052	3.20428
FBgn0019890	Smg5	8.06655	8.66056	9.82469	7.21759	8.60467	6.16291	7.62424
FBgn0265434	zip	10.4559	10.4159	9.82255	8.34689	10.6712	8.2382	9.0084
FBgn0039914	mav	6.96857	7.48801	9.82052	8.6225	8.11937	2.35555	5.17814
FBgn0261802	CG42748	9.21363	9.25798	9.81728	8.73649	9.76788	8.10974	7.11278
FBgn0003463	sog	5.82583	6.95398	9.81657	6.53895	6.56297	7.10833	5.98623
FBgn0030719	eIF5	9.09244	9.25852	9.81617	9.09796	11.0695	6.16291	8.17577
FBgn0035001	Slik	9.46286	9.69348	9.81471	11.2379	9.38339	7.60348	8.347
FBgn0001994	crp	9.56443	9.734	9.81378	8.14508	8.79085	4.94052	7.09221
FBgn0002607	RpL19	9.33775	9.40203	9.81051	9.59858	9.88963	11.1596	10.3885
FBgn0026577	CG8677	10.3621	10.379	9.80601	8.99113	9.15553	6.52548	7.74931
FBgn0035802	Pura	7.78619	6.8786	9.80256	8.73341	7.2803	7.05599	7.0458
FBgn0263120	Acsl	8.64003	8.44096	9.80198	10.0532	8.07055	9.74164	9.17924
FBgn0050115	GEFmeso	8.02025	7.22285	9.79802	5.86048	7.72701	8.73059	6.05996
FBgn0000568	Eip75B	10.3202	11.4778	9.79656	9.45213	10.9789	7.52548	7.48527
FBgn0053653	Cadps	8.84683	11.1081	9.79514	11.8225	10.57	0	6.12376
FBgn0051716	Cnot4	8.62405	8.7187	9.79259	8.74645	9.02848	9.1498	7.88908
FBgn0030479	Rbp1-like	8.03316	9.9507	9.79112	9.94553	11.2635	5.16291	6.1943
FBgn0259228	C3G	8.28852	8.37656	9.7905	7.88033	9.16743	7.67748	7.29409
FBgn0030347	CG15739	0.840939	0	9.78698	6.22305	1.507	7.91014	4.64676
FBgn0032731	Swip-1	6.91419	8.33307	9.78224	7.90112	8.95187	4.67748	5.42068
FBgn0037344	CG2926	10.3197	10.0761	9.77946	8.53093	9.04519	3.94052	8.29965
FBgn0267348	LanB2	7.84596	7.67069	9.77857	4.43164	9.91086	9.41084	6.17306
FBgn0027951	MTA1-like	8.97283	9.10281	9.77854	8.17737	9.24007	6.87911	7.60964
FBgn0085400	CG34371	7.69036	7.85273	9.77826	5.86048	8.57034	0	4.46362
FBgn0085442	NKAIN	10.2206	9.7828	9.77788	9.77594	9.55074	7.30975	7.54674
FBgn0028509	CenG1A	8.89991	9.33438	9.77466	9.48028	8.73667	3.33644	6.8293
FBgn0266801	CG45263	6.00121	9.07035	9.77383	7.6865	7.86367	0	6.36869
FBgn0045842	yuri	6.01193	6.46024	9.77139	5.94065	4.97789	5.35555	6.8803
FBgn0003345	sd	9.52599	9.22132	9.77109	8.58916	8.00976	6.60348	6.15155
FBgn0011584	Trp1	6.75662	7.40564	9.76953	8.52561	10.0094	8.58032	7.17442
FBgn0002044	swm	8.89253	8.89059	9.76041	8.31676	7.81971	6.44302	7.36724
FBgn0028494	CG6424	7.67079	11.0343	9.75691	11.215	10.9523	7.35555	8.3219
FBgn0024947	NTPase	7.04597	7.70273	9.75628	8.57072	7.11528	9.13709	7.03941
FBgn0039925	Kif3C	5.97022	7.61469	9.75243	9.42133	4.49449	0	1.3352
FBgn0030863	CG8188	9.44308	9.63441	9.74558	8.4374	9.20448	5.52548	6.77598
FBgn0040752	Prosap	9.49314	11.27	9.74422	12.301	10.0314	3.88241	7.97234
FBgn0024728	Slip1	8.67472	9.12535	9.74394	9.86549	8.45543	5.94052	5.99535
FBgn0015622	Cnx99A	9.07248	9.64161	9.74215	11.4919	10.1877	11.7369	7.70144
FBgn0051635	CG31635	8.53846	8.77768	9.74167	8.79263	7.86089	6.05599	7.92066
FBgn0041180	Tep4	6.76757	6.65172	9.74115	7.74732	5.06554	7.05599	7.15915
FBgn0261617	nej	10.1224	9.67995	9.73893	8.72809	8.48909	5.16291	9.36005
FBgn0002521	pho	7.4267	7.77179	9.73757	9.97332	7.04099	3.94052	5.53589
FBgn0087013	Karybeta3	9.14937	8.22047	9.73682	8.5552	7.76922	7.56501	9.60759
FBgn0005536	Mbs	8.02562	8.93369	9.73576	9.14138	9.52513	9.42744	8.13461
FBgn0283477	SF2	10.0808	10.4365	9.73106	9.68248	9.71033	6.99941	7.69999
FBgn0025394	inc	9.10748	9.63935	9.73066	8.50598	10.2848	7.99941	6.85151
FBgn0038834	RpS30	8.33759	8.55663	9.7261	10.0657	9.22382	10.53	9.36113
FBgn0015772	Nak	7.91882	8.32298	9.72216	8.75763	7.51139	5.81499	7.51315
FBgn0001105	Gbeta13F	9.75672	10.4503	9.71716	8.88294	10.4738	5.16291	8.02799
FBgn0014009	Rab2	8.05631	8.95905	9.71628	9.0843	8.10039	6.94052	6.52598
FBgn0024236	foi	8.9729	8.73866	9.71587	7.58469	7.23427	5.81499	7.4728
FBgn0014073	Tie	5.38485	5.48679	9.7156	5.16014	7.33431	4.67748	4.85662
FBgn0039805	Cpr100A	2.84094	8.83978	9.71388	4.31616	7.80993	4.35555	1.87753
FBgn0262614	pyd	10.053	9.84664	9.70752	11.8347	10.8564	6.05599	8.61505
FBgn0002645	Map205	10.4373	10.9918	9.70673	10.3903	10.1521	6.60348	7.81043
FBgn0003415	skd	9.45692	9.69682	9.70415	9.39898	9.14835	4.94052	8.49282
FBgn0014010	Rab5	7.63219	8.75398	9.70348	10.4919	9.63644	9.93953	7.54023
FBgn0022987	qkr54B	8.24472	8.26561	9.70244	8.6172	8.55694	5.35555	5.58441
FBgn0263594	lost	10.1831	9.85105	9.69729	8.84463	8.85413	7.21353	9.83322
FBgn0032305	CG6700	8.6504	8.72748	9.69568	9.1711	9.27295	5.81499	7.2238
FBgn0027338	Kap-alpha3	8.67834	8.97623	9.69285	8.15225	8.57495	6.60348	8.63608
FBgn0087035	AGO2	8.53507	8.43103	9.69074	8.70951	9.08067	8.86335	7.83597
FBgn0037912	sea	8.5129	9.55195	9.68846	11.5335	8.39695	11.03	0.95276
FBgn0261934	dikar	9.46343	9.99132	9.68826	9.34789	8.59034	5.81499	8.1594
FBgn0003391	shg	10.0596	8.48521	9.68467	9.21413	7.3696	7.48484	7.13431
FBgn0283468	slmb	9.04535	9.03799	9.68374	8.0449	8.30834	7.81499	7.74783
FBgn0004387	Klp98A	7.73778	7.41874	9.68227	8.6522	7.36972	6.05599	6.8139
FBgn0036134	FoxK	9.19259	9.65091	9.68122	8.23891	9.00147	6.74787	7.16186
FBgn0023407	B4	8.59275	9.07382	9.68017	7.17733	8.49089	6.26244	7.41645
FBgn0020249	stck	6.45221	6.50633	9.67911	6.11352	6.27237	6.16291	6.68984
FBgn0026575	hang	11.1489	11.241	9.67893	8.83303	9.65185	5.35555	8.51736
FBgn0267487	Ptp61F	8.54756	8.97477	9.67502	7.96865	8.19028	7.67748	7.31579
FBgn0051145	CG31145	2.9159	5.05727	9.67409	9.90069	6.94876	7.21353	6.68733
FBgn0039633	CG11873	10.7936	11.5673	9.67062	8.76647	9.2026	3.35555	8.15371
FBgn0261793	Trf2	9.2833	8.76809	9.67022	8.30236	8.49555	5.60348	7.52321
FBgn0037074	CG7324	7.91875	8.35393	9.66956	8.45571	8.32052	3.67748	7.33998
FBgn0266521	stai	10.4519	9.99792	9.66904	9.35716	10.5821	5.52548	7.68642
FBgn0013770	Cp1	7.03799	6.77221	9.66821	9.22343	8.42335	10.4676	9.54787
FBgn0027279	l(1)G0196	7.32583	8.9122	9.66816	10.7693	6.94163	7.30975	8.11652
FBgn0265998	Doa	9.31362	9.0684	9.66749	13.1054	8.84866	7.11255	8.17843
FBgn0028689	Rpn6	9.27696	9.11901	9.66568	6.94065	6.93249	8.28629	8.39242
FBgn0034966	CG13563	0.181976	5.61619	9.66388	2.7312	3.14462	0	1.93705
FBgn0262730	CG14446	8.90732	10.089	9.66335	9.66175	9.97517	3.94052	7.07973
FBgn0267378	sau	8.96615	8.75806	9.66099	8.74146	8.58193	6.80111	6.38854
FBgn0026199	myo	6.83144	6.53116	9.66038	8.43164	5.70208	3.94052	5.65377
FBgn0051694	CG31694	8.22124	8.3133	9.6602	8.47247	8.13071	7.44302	7.6076
FBgn0035490	CG1136	0	2.68675	9.65547	0	4.79636	3.35555	3.84027
FBgn0261570	CG42684	8.69925	8.55113	9.65204	8.2347	8.373	6.44302	7.76153
FBgn0041111	lilli	8.23857	8.88093	9.65036	9.18837	8.06078	6.16291	7.92736
FBgn0040285	Scamp	8.15672	8.62135	9.64987	9.08434	8.7974	10.1037	6.3136
FBgn0264492	CkIIalpha	8.66939	8.69145	9.64833	8.94629	9.19466	5.94052	6.78976
FBgn0263974	qin	1.25598	4.80136	9.64218	0	2.2003	0	4.63247
FBgn0034396	CG15097	6.39737	7.68604	9.64162	5.80929	8.3791	0	3.52516
FBgn0024291	Sirt1	8.11899	7.91224	9.63837	6.29558	8.22337	5.94052	6.55009
FBgn0037643	skap	7.76155	8.14938	9.63593	8.83954	8.93246	8.83129	8.8287
FBgn0263132	Cht6	9.02294	9.04195	9.63103	5.25476	10.461	2.29745	3.08651
FBgn0029092	ced-6	6.72863	6.02253	9.63013	8.02949	7.89879	7.35555	8.37123
FBgn0023076	Clk	0	5.78254	9.62846	6.22305	2.05898	4.94052	5.80261
FBgn0033912	RpS23	8.7294	9.14899	9.62745	9.67592	8.27014	10.6593	9.93037
FBgn0030608	Lsd-2	8.89249	8.57473	9.62626	9.23088	8.07935	9.26244	9.55738
FBgn0024250	brk	9.35819	9.7213	9.62523	5.78627	5.31141	2.35555	4.16713
FBgn0034068	casp	8.98628	9.69278	9.62502	8.09778	7.48949	6.33042	6.60464
FBgn0041775	tral	9.75982	9.14573	9.62427	8.14175	9.29249	9.55523	11.3234
FBgn0260635	Diap1	9.21014	9.62056	9.61976	7.80265	8.90868	8.46408	7.69654
FBgn0025740	PlexB	9.68281	9.9734	9.61747	9.71134	8.0447	0	4.66771
FBgn0052767	CG32767	9.56336	8.98058	9.61495	10.8621	8.91141	4.35555	8.0631
FBgn0016700	Rab1	7.65292	8.49492	9.61457	9.43304	9.69109	10.9559	6.05836
FBgn0039907	lgs	9.08221	9.47797	9.61046	8.757	9.1125	5.35555	7.53551
FBgn0264607	CaMKII	8.31316	9.17504	9.60992	10.2085	9.75085	4.94052	6.71847
FBgn0024806	DIP2	9.47519	10.4847	9.60777	10.3395	9.3465	5.16291	6.89164
FBgn0003460	so	8.21928	7.33967	9.60736	8.45462	3.66112	0	4.18567
FBgn0038881	CG16791	10.1518	10.4316	9.60604	9.89413	8.89031	7.20697	6.46035
FBgn0262975	cnc	7.62945	7.62232	9.60464	8.03757	7.89995	9.48239	8.52427
FBgn0038220	CG12207	7.57538	7.70956	9.60328	7.25619	7.64944	8.33193	7.11102
FBgn0000083	AnxB9	7.56618	6.86569	9.60232	7.1988	7.90274	10.5726	7.71681
FBgn0261592	RpS6	10.4015	10.0685	9.60182	9.22483	10.2082	9.65741	10.0612
FBgn0000318	cl	8.86331	9.32841	9.59973	9.60304	6.01278	9.30254	6.72001
FBgn0039132	AP-1sigma	6.76028	7.65308	9.59521	9.02999	6.93556	7.67748	5.51661
FBgn0030616	RpL37a	9.78498	9.71777	9.5946	9.48573	9.06682	9.8939	9.48147
FBgn0058469	CR40469	7.27823	7.48424	9.59293	4.99129	7.71636	0	3.5185
FBgn0000490	dpp	5.90818	6.38501	9.59138	5.7312	4.88453	3.94052	4.12886
FBgn0014906	Hydr2	6.69759	7.671	9.59039	7.25476	8.47807	8.35496	7.1942
FBgn0037138	P5CDh1	8.15564	8.72165	9.59029	9.74083	9.76241	5.52548	7.36543
FBgn0035397	CG11486	9.42298	9.13382	9.58643	8.52778	8.49301	8.82701	8.24898
FBgn0039688	Kul	8.36529	8.48913	9.58034	9.90458	7.38281	2.35555	5.45298
FBgn0020620	RN-tre	7.94814	8.641	9.58015	8.26198	7.27483	4.35555	6.78797
FBgn0031030	Tao	9.60344	9.78207	9.57625	10.5723	9.39419	7.21353	8.653
FBgn0002121	l(2)gl	9.44018	7.70404	9.57303	7.40052	6.22336	3.94052	7.68139
FBgn0053526	PNUTS	8.93844	8.70299	9.5724	9.28333	8.85617	8.44302	8.00521
FBgn0259735	CG42389	8.77926	9.32822	9.56939	8.54204	8.51328	7.35555	7.40039
FBgn0005632	faf	9.77924	9.90107	9.56916	10.4233	10.0792	7.39995	9.02565
FBgn0003162	Pu	3.516	4.51345	9.56399	9.91602	4.96865	5.94052	5.42302
FBgn0035398	Cht7	5.85589	5.7308	9.56341	3.05313	9.19866	0	2.25154
FBgn0032886	CG9328	5.61432	6.43257	9.56285	7.06377	6.29023	5.16291	5.87214
FBgn0015754	Lis-1	8.75873	9.60021	9.55696	9.90978	9.4014	5.16291	7.32629
FBgn0022349	CG1910	10.5333	9.41108	9.55588	6.47983	7.86472	6.4363	6.97647
FBgn0032363	Dlg5	8.8788	7.66277	9.55576	7.44544	6.87057	7.31464	7.37227
FBgn0053554	Nipped-A	9.48198	9.33772	9.55537	10.3321	9.46531	5.52548	6.36903
FBgn0011300	babo	8.62984	9.77125	9.55412	9.89535	9.28752	6.44302	6.77969
FBgn0029820	CG16721	7.17639	7.30146	9.55039	7.90598	7.94911	8.18844	6.73535
FBgn0011481	Ssdp	8.7565	8.73016	9.54949	9.23216	9.44628	7.30975	7.23788
FBgn0003731	Egfr	8.70041	7.65017	9.54447	0.731197	5.81395	8.18177	6.62551
FBgn0004646	ogre	10.6468	8.65195	9.54424	6.58674	9.9611	4.67748	5.86775
FBgn0261873	sdt	8.1328	8.70255	9.54404	10.7316	8.68325	6.15883	7.26582
FBgn0001075	ft	10.0681	8.5112	9.54085	5.93361	6.00003	0	3.66968
FBgn0004611	Plc21C	7.55404	8.41887	9.53997	6.56358	8.91092	4.67748	7.05934
FBgn0030703	MSBP	7.46201	6.95073	9.53734	8.129	8.54431	10.7181	7.90681
FBgn0031057	Ubqn	9.21366	8.7258	9.53272	8.95479	8.03709	9.33283	8.38664
FBgn0259168	mnb	9.45415	9.48178	9.53185	8.36673	8.33873	7.11044	7.22775
FBgn0262527	nsl1	9.21933	9.26614	9.52337	8.13629	8.81028	5.91176	7.92616
FBgn0261797	Dhc64C	10.3296	9.8443	9.52297	8.64037	9.21804	7.91014	9.04031
FBgn0039749	CG11498	7.95402	9.64205	9.52166	3.7167	3.87293	0	0.773383
FBgn0004369	Ptp99A	9.04807	10.4159	9.52139	10.4362	10.7512	9.87125	6.52577
FBgn0027101	Dyrk3	7.64915	8.02422	9.52045	9.26325	9.50534	2.35555	5.83243
FBgn0034051	Mlf	8.89035	9.89732	9.5125	9.58569	8.92041	5.67748	7.74765
FBgn0260749	Utx	9.06491	9.84476	9.51163	7.09313	7.56428	3.94052	6.1277
FBgn0260005	wtrw	4.39184	4.65879	9.51102	8.25162	5.47092	4.67748	5.85027
FBgn0086558	Ubi-p5E	7.74695	7.59705	9.50528	9.34498	9.74033	9.04904	7.01669
FBgn0030576	CG15890	0	1.92689	9.50452	4.43164	4.85276	0	3.33081
FBgn0260006	drd	0	3.37931	9.50245	7.25428	2.40259	6.16291	5.2926
FBgn0250788	beta-Spec	10.8528	10.8202	9.50136	8.61341	11.9559	8.33283	9.31651
FBgn0002592	E(spl)m2-BFM	10.6863	9.48237	9.50061	1.7312	2.83982	0	0.987358
FBgn0010909	msn	9.7075	9.77146	9.49986	8.16792	9.86728	7.56501	8.02569
FBgn0011274	Dif	5.1999	5.92899	9.49986	7.56392	6.11895	6.33765	5.83354
FBgn0260938	tay	9.32438	9.79939	9.49789	9.88482	8.86552	6.16291	7.51892
FBgn0263873	sick	8.53033	10.0647	9.49782	7.60906	9.08153	8.26244	6.27214
FBgn0037843	CG4511	7.96678	8.54253	9.49506	5.94065	8.01652	5.35555	6.59343
FBgn0029504	CHES-1-like	7.04411	8.23505	9.49477	8.72317	7.22747	4.67748	7.02812
FBgn0037443	Dmtn	7.92245	9.00847	9.49129	8.74276	8.69393	6.74787	7.43365
FBgn0004636	Rap1	9.15844	9.05411	9.48932	7.31586	10.3613	10.815	7.39487
FBgn0010575	sbb	10.3273	10.6869	9.48886	9.13169	9.71896	0	8.292
FBgn0020257	Ppa	9.12171	8.69065	9.48845	6.45912	7.43024	8.54538	4.64535
FBgn0002937	ninaB	2.06333	3.14928	9.48697	7.96899	1.72428	0	4.0849
FBgn0043799	CG31381	5.4329	4.64753	9.48557	7.8088	4.3387	5.44302	3.10629
FBgn0263986	cd	3.8325	6.4677	9.48491	6.7734	4.62354	0	1.26733
FBgn0039241	CG11089	5.39245	4.64753	9.48385	7.8088	4.30176	5.44302	7.10769
FBgn0011272	RpL13	10.0852	9.71279	9.48314	9.87056	8.77799	9.05142	9.89524
FBgn0000562	egl	7.21934	6.94332	9.48109	8.24382	7.33153	7.56501	7.62365
FBgn0044826	Pak3	8.75594	9.33413	9.47767	8.4533	8.89972	7.48484	6.78189
FBgn0032717	CG10600	8.73244	9.00694	9.47739	8.90561	8.0932	8.71311	7.48414
FBgn0015268	Nap1	9.04864	8.2431	9.47691	8.51838	8.38617	7.87581	2.12369
FBgn0031213	galectin	6.65172	7.15429	9.4733	8.11559	7.0447	4.51702	5.561
FBgn0003887	betaTub56D	11.9908	11.8057	9.4731	8.57073	13.7624	10.8554	10.7715
FBgn0263593	Lpin	7.31066	8.76671	9.47298	11	8.99371	7.79456	8.4409
FBgn0264962	Pcf11	9.0135	8.82731	9.46824	9.37179	8.45762	7.7131	7.73133
FBgn0032444	CG5525	9.85661	9.464	9.46562	6.6617	7.34193	7.81455	8.28915
FBgn0027335	Rip11	8.34799	8.14244	9.46234	8.68708	7.86113	8.33283	7.80312
FBgn0260722	CR42549	6.97358	8.05225	9.46216	7.77745	7.55114	6.95155	4.27046
FBgn0001122	Galphao	8.82477	10.415	9.45996	9.30773	11.3051	5.81499	6.4121
FBgn0036518	RhoGAP71E	8.54152	8.90262	9.45695	8.98793	8.96009	5.94052	6.98782
FBgn0030089	AP-1gamma	8.00484	8.23371	9.45594	8.50868	8.95513	10.448	7.75317
FBgn0261284	bou	7.25598	7.04236	9.45407	5.25476	4.26512	0	4.07213
FBgn0001123	Galphas	7.60948	8.15808	9.45217	7.8346	8.54389	5.94052	4.89891
FBgn0259221	CG42321	7.7168	7.98888	9.45027	9.91121	8.38971	7.99332	7.67723
FBgn0034237	eIF3-S9	10.4942	10.6	9.44702	8.43726	9.23523	10.5104	9.01382
FBgn0033261	udd	6.19849	8.61828	9.44614	3.90112	2.54342	0	3.21729
FBgn0051637	CG31637	6.18908	6.42939	9.44609	7.40362	9.2506	7.97026	5.95592
FBgn0052264	CG32264	7.6777	9.4745	9.44347	9.06263	9.62541	8.69047	7.54288
FBgn0038930	CG5778	0	2.59289	9.44273	7.83742	3.37025	6.51914	6.08646
FBgn0030276	Dlic	7.70806	8.08386	9.44127	8.06862	7.32856	7.67748	7.64436
FBgn0030396	CG2556	6.5572	5.946	9.44012	5.68539	5.70272	11.8191	6.36946
FBgn0034240	MESR4	9.28073	8.7788	9.43713	8.94493	8.00624	5.94052	7.16972
FBgn0033544	CG7220	6.27546	6.68053	9.43543	11.7221	7.73103	8.33283	6.76456
FBgn0032938	CG8671	8.3211	8.56496	9.43162	8.76475	7.20393	5.16291	6.43052
FBgn0000711	flw	7.27968	7.90394	9.4304	11.1544	7.73853	5.52548	6.13596
FBgn0051324	CG31324	0.840939	5.73184	9.42711	9.73742	3.9206	6.52548	4.87129
FBgn0000578	ena	8.74695	9.64687	9.42648	6.84744	9.70351	7.35555	5.97979
FBgn0036059	nudE	8.0237	8.20623	9.4256	8.39794	7.34584	6.74787	6.44438
FBgn0039994	conu	6.98104	6.96192	9.42449	8.90807	8.18312	6.36972	5.75918
FBgn0027596	Kank	7.89381	7.00456	9.424	6.97799	6.82677	7.91014	6.99443
FBgn0031474	CG2991	8.1945	8.68569	9.42274	8.60796	8.39778	7.56398	6.62575
FBgn0038088	CG10126	0	5.08231	9.42088	7.71671	4.06597	4.66221	5.94126
FBgn0016059	Sema-1b	9.3369	8.74575	9.42036	7.70695	7.98521	4.94052	7.48489
FBgn0034570	CG10543	8.24131	8.61171	9.41977	7.93363	7.85148	7.44302	7.45722
FBgn0034706	CG11275	7.80749	5.53056	9.4168	5.37505	1.41097	6.05599	5.45112
FBgn0041604	dlp	8.38087	10.3617	9.41389	8.95881	7.97733	6.35555	6.17105
FBgn0016754	sba	9.47008	9.05149	9.41336	8.62473	7.88044	2.12999	6.46998
FBgn0040238	Best1	6.92429	7.29566	9.41286	7.46052	6.75522	6.52548	5.97407
FBgn0031897	CG13784	7.13323	8.3629	9.41148	9.49938	7.7489	10.1948	7.40887
FBgn0040588	CG13841	3.16094	2.92207	9.40847	7.37332	0	3.35555	1.78064
FBgn0263256	CG43394	5.69394	6.20314	9.40533	5.19063	4.2799	6.67748	5.26131
FBgn0087007	bbg	10.2548	9.65026	9.40335	5.91468	7.95643	8.54538	6.95615
FBgn0016756	Usp47	9.05104	9.02341	9.40296	8.6821	8.78031	8.58791	8.90727
FBgn0266450	Kr-h1	8.85764	2.92689	9.40142	9.70693	3.12303	5.52548	4.02566
FBgn0025286	RpL31	9.7842	9.91375	9.39826	9.13951	9.77092	9.42666	9.65516
FBgn0026189	prominin-like	9.60389	10.8805	9.39693	7.36262	10.8304	8.45857	7.48453
FBgn0040985	CG6115	5.27834	5.82219	9.39217	7.0899	8.86676	6.44302	6.01829
FBgn0000723	FER	6.75964	6.91935	9.39151	10.1012	7.23546	8.19641	7.20686
FBgn0013263	Trl	8.85167	8.38815	9.38923	7.95918	8.09368	5.52548	2.99197
FBgn0263198	Acn	10.007	10.1448	9.3871	9.88013	10.1439	5.52548	7.12024
FBgn0036688	Fit2	5.59583	4.69948	9.3857	5.19063	4.47209	3.35555	4.94343
FBgn0050463	CG30463	8.44055	8.45541	9.38452	6.56409	8.23714	8.1338	7.0447
FBgn0029899	CG14438	9.86704	9.26019	9.38339	9.61601	7.9471	5.16291	7.57117
FBgn0000454	Dip-B	6.91419	7.62936	9.38116	4.60107	6.79118	8.92541	8.4854
FBgn0040056	CG17698	5.71901	6.82751	9.3776	9.39696	8.30411	4.67748	5.51694
FBgn0263102	psq	9.73047	9.66489	9.37633	11.8646	9.17436	6.52548	8.5354
FBgn0036316	CG10960	6.70867	6.70492	9.37597	7.63761	7.8598	8.5053	7.64547
FBgn0001404	egh	8.13071	9.00706	9.3746	8.00666	8.83202	7.26244	7.31275
FBgn0039924	PIP4K	7.62614	8.06902	9.37458	9.37098	7.76989	5.67748	5.34588
FBgn0039831	CG12054	8.55427	9.04219	9.37107	9.66061	8.79186	6.05599	7.40541
FBgn0261283	SREBP	7.77553	7.96214	9.36902	9.45878	7.99803	8.75957	8.72336
FBgn0030520	Pdcd4	10.1339	9.85326	9.36876	8.7422	10.2077	4.94052	7.82653
FBgn0036106	CG6409	0	2.14928	9.36865	3.53855	5.28661	11.1467	9.1757
FBgn0033996	CG11807	6.71868	7.74562	9.36749	6.77559	6.92875	3.35555	5.40189
FBgn0027601	pdgy	5.74783	5.0468	9.3673	8.04108	7.15571	7.74334	7.16656
FBgn0013347	TfIIA-S	8.37294	9.50809	9.36663	8.21872	7.6059	6.16291	5.52082
FBgn0039620	wat	4.93123	5.13218	9.36655	6.18669	3.70827	7.64096	6.10959
FBgn0262114	RanBPM	8.33898	9.02843	9.36233	8.68766	9.44124	8.23788	8.14679
FBgn0004587	B52	10.4455	10.7419	9.36222	10.576	10.9823	8.83001	8.64908
FBgn0010350	CdsA	7.45565	7.8292	9.36161	12.0305	9.43101	5.99941	6.94428
FBgn0033134	Tsp42El	4.90444	6.4093	9.36136	3.8512	1.93749	3.35555	4.43447
FBgn0085430	CG34401	10.1591	10.1554	9.35884	8.313	8.28138	4.94052	8.03885
FBgn0052438	SMC5	7.43986	6.29775	9.35873	7.19325	5.38294	0	5.65558
FBgn0004867	RpS2	10.889	10.5162	9.35779	9.29344	9.39349	11.4377	10.8394
FBgn0020503	CLIP-190	7.79978	7.25529	9.35389	9.29961	8.73765	6.72417	8.54573
FBgn0037315	Cerk	6.15394	6.95516	9.35011	7.47266	5.9294	6.05599	6.83902
FBgn0261885	osa	10.1756	10.4085	9.34844	8.78202	10.3019	7.59346	8.78439
FBgn0019650	toy	8.50869	9.10507	9.3458	9.43489	7.84176	0	3.61734
FBgn0024944	Oamb	2.06333	6.48066	9.34371	6.66193	7.04732	0	4.67648
FBgn0039890	CG2316	7.21864	7.76584	9.34337	7.90001	8.02876	7.5459	6.58477
FBgn0260936	scny	9.89945	9.67203	9.34244	7.24787	7.83341	6.60348	7.5853
FBgn0026060	Mipp2	6.77954	6.72908	9.33778	7.94026	6.51337	6.2788	1.87012
FBgn0000414	Dab	8.43738	9.31665	9.33675	9.99515	10.0822	8.60348	7.36472
FBgn0032949	Lamp1	6.9284	6.95811	9.33652	9.08655	9.92044	10.3499	7.93969
FBgn0041210	HDAC4	6.56559	6.8288	9.33625	8.84601	7.46235	6.87911	7.09506
FBgn0004861	ph-p	10.3206	9.57002	9.33583	7.83908	8.12675	2.35555	4.66678
FBgn0004362	HmgD	12.8841	11.5419	9.33519	7.79465	9.92086	6.67748	8.27859
FBgn0001235	hth	10.3291	9.4732	9.33502	5.77981	10.188	6.44302	5.59878
FBgn0082598	akirin	9.48162	8.66759	9.33335	7.86007	8.41461	9.08347	7.54653
FBgn0031734	CG11147	6.01407	4.31829	9.33251	4.31616	4.49944	6.35555	6.84653
FBgn0017579	RpL14	9.71093	9.63157	9.33129	9.17208	9.32098	10.7691	9.3291
FBgn0003435	sm	9.13767	9.95636	9.33129	10.2103	8.92354	5.35555	8.32138
FBgn0283472	S6k	8.40058	7.67374	9.33117	7.52852	6.84027	9.48008	7.0612
FBgn0262517	Ltn1	8.64462	8.53579	9.33104	7.37707	6.84951	4.67748	6.63121
FBgn0011586	e(r)	8.06269	8.63719	9.33101	8.08584	8.34058	6.81153	6.0105
FBgn0015790	Rab11	8.82951	9.3685	9.3296	7.89308	9.22889	11.3202	8.0607
FBgn0263112	Mitf	6.33343	6.20834	9.32762	7.33406	5.86244	5.81499	6.39134
FBgn0010316	dap	8.11737	5.34012	9.32757	6.51256	3.82483	0	5.25087
FBgn0015797	Rab6	9.41441	9.89747	9.32742	7.17778	7.79335	8.05599	6.47276
FBgn0243516	Vrp1	7.46448	8.22991	9.326	7.99502	8.38661	8.64096	7.25875
FBgn0003942	RpS27A	8.63972	8.89502	9.32599	10.153	10.4885	11.8796	9.60333
FBgn0038853	RhoGAP93B	7.75829	7.95391	9.32492	7.54423	8.4884	6.60348	6.83095
FBgn0011754	PhKgamma	7.89687	8.51225	9.32446	7.07495	7.94092	8.06908	7.53214
FBgn0035285	CG12025	7.01313	6.89713	9.32157	7.99404	7.77513	3.94052	5.99672
FBgn0259234	Camta	8.02498	7.88434	9.31887	9.84341	7.56568	3.94052	7.0167
FBgn0262582	cic	9.62212	11.4431	9.31863	9.51934	9.85757	7.74787	8.60973
FBgn0032699	CG10383	5.36555	6.27998	9.31752	5.68539	5.13264	6.35555	6.5473
FBgn0039600	CG1646	9.42216	9.33674	9.31689	8.51831	8.63084	7.21353	6.97398
FBgn0021760	chb	8.66677	8.50824	9.31663	7.33586	8.42417	5.16291	8.74014
FBgn0263108	BtbVII	8.10065	8.05259	9.31571	7.35369	9.14182	6.99941	8.30021
FBgn0037936	CG6908	0	4.24207	9.31513	0	2.35029	5.67748	5.16837
FBgn0000283	Cp190	10.0243	9.30817	9.30939	8.13634	9.1348	4.94052	8.00112
FBgn0001078	ftz-f1	6.81577	5.68888	9.30725	8.59253	5.48961	5.52548	6.86512
FBgn0029688	lva	8.56963	7.89559	9.30713	7.68679	8.61004	7.11044	8.47837
FBgn0045063	fdl	7.68543	7.70194	9.30426	7.91661	8.15471	6.87911	6.4087
FBgn0052423	shep	8.67037	10.6761	9.30234	10.6234	11.3135	7.43518	7.87879
FBgn0261811	pico	8.52772	8.62037	9.3012	6.06611	8.17436	6.35555	7.7443
FBgn0033889	CG6701	6.90732	7.02982	9.30113	7.69736	5.50493	5.81499	8.20483
FBgn0004368	Ptp4E	7.32107	7.12538	9.29942	8.22703	7.44918	6.12722	7.01427
FBgn0052676	CG32676	9.44869	9.38175	9.29659	8.32148	8.18208	8.59396	8.32353
FBgn0024432	Dlc90F	8.49677	8.85565	9.29199	8.59228	6.80828	8.73059	6.32058
FBgn0039261	CG6422	8.53303	9.1114	9.29034	7.84285	9.05298	4.67748	6.79294
FBgn0036814	CG14073	8.4648	8.49456	9.28771	7.27242	7.60179	7.15951	7.60757
FBgn0028741	fab1	7.39604	8.22515	9.28743	6.91962	7.80123	5.16291	0
FBgn0262734	Rbp2	9.06294	9.08427	9.28656	8.83091	9.83869	8.23755	7.68273
FBgn0030766	mthl1	7.50504	6.88077	9.28612	7.08173	7.27057	5.52548	5.3337
FBgn0000163	baz	8.06783	7.03694	9.28553	7.99423	4.85198	4.35555	6.97979
FBgn0034180	Ehbp1	8.96265	9.01838	9.28462	8.82085	8.54	4.67748	7.06465
FBgn0020412	JIL-1	9.02469	8.51949	9.28446	8.55755	7.71035	6.87911	7.38715
FBgn0032494	CG5945	0	1.32742	9.28213	5.90112	0.486054	2.35555	6.75746
FBgn0005672	spi	9.71074	9.99007	9.2813	8.00059	9.94812	4.67748	6.09185
FBgn0010215	alpha-Cat	8.53823	8.90195	9.28062	8.64505	9.15066	5.80633	6.55537
FBgn0052654	Sec16	9.03274	9.70829	9.27558	9.67374	8.8168	7.60647	8.38037
FBgn0013997	Nrx-IV	10.3528	10.4009	9.2755	7.34502	8.75381	4.94052	6.47146
FBgn0015756	RpL9	8.3987	8.60341	9.27467	9.40213	9.4855	9.5723	9.99767
FBgn0030317	CG1561	2.82157	3.54434	9.2728	11.1313	5.43774	0	6.06668
FBgn0033987	ckn	8.67573	8.89598	9.27172	7.23327	8.65288	7.10833	5.94381
FBgn0261955	kdn	6.8041	7.99233	9.27172	9.0927	10.6523	13.3742	8.86065
FBgn0030559	CG13404	4.90846	7.0245	9.27154	6.71988	5.66622	0	1.44005
FBgn0004395	unk	8.22014	7.54405	9.26689	8.0714	7.15685	7.64096	5.95018
FBgn0042693	PP2A-B'	8.57854	9.68342	9.2652	9.34943	8.857	7.3073	7.69059
FBgn0263240	Coop	8.05039	7.43648	9.2628	5.25476	3.7496	2.35555	4.15257
FBgn0250851	CG33981	7.38577	8.21287	9.26155	6.91962	7.71186	4.94052	0
FBgn0050285	CG30285	2.72054	1.66385	9.25912	6.9645	2.72463	3.35555	2.3836
FBgn0283509	Phm	6.67315	6.88697	9.25858	9.56587	7.25667	8.42164	6.43647
FBgn0004403	RpS14a	7.71471	8.48615	9.2583	10.6087	10.296	9.44134	8.13416
FBgn0032586	Tpr2	8.13317	8.4439	9.25467	7.54553	9.34295	8.54538	8.35797
FBgn0002914	Myb	9.15096	8.50311	9.25455	8.32021	8.38715	5.81499	7.40119
FBgn0022023	eIF-3p40	9.21544	8.83989	9.25101	7.31435	8.38349	7.35555	7.4464
FBgn0003656	sws	7.38499	8.35311	9.24828	7.25979	8.39122	7.7131	8.5093
FBgn0015777	nrv2	9.60355	6.41669	9.24367	9.10717	10.0545	6.87911	7.02055
FBgn0027594	drpr	7.89665	8.70295	9.23985	8.27697	8.59304	7.74787	7.39968
FBgn0026319	Traf4	8.00881	7.33854	9.23938	6.45748	4.23766	4.35555	3.96508
FBgn0038679	CG6040	7.56104	7.82518	9.23905	5.93753	7.54501	5.81499	5.83317
FBgn0000721	for	6.58725	6.16873	9.2384	6.73525	6.58751	8.16291	8.53452
FBgn0266000	CG44774	9.72742	9.6898	9.23505	8.48563	9.30074	6.87911	7.62912
FBgn0035432	ZnT63C	6.017	7.05163	9.23414	6.97759	7.53209	10.4158	6.59562
FBgn0037218	aux	8.00041	8.53589	9.23321	8.28946	8.59183	7.16291	6.62627
FBgn0000382	csw	7.77663	8.79276	9.23265	10.7385	10.391	7.56501	7.95171
FBgn0264357	SNF4Agamma	7.69285	7.72217	9.23017	8.91224	6.94937	9.44302	8.74733
FBgn0032821	CdGAPr	9.59378	8.38916	9.23017	7.39481	8.8381	6.26244	7.31773
FBgn0032200	CG5676	8.3306	8.21377	9.22682	8.03615	7.36127	4.94052	5.22448
FBgn0039358	CG5028	6.76393	7.46315	9.22536	9.30989	8.458	8.89471	8.01413
FBgn0259714	DIP-epsilon	3.71803	4.96427	9.22404	6.48608	7.35994	3.35555	2.60464
FBgn0013325	RpL11	9.67421	9.22484	9.22194	9.31306	9.34963	10.5297	10.2194
FBgn0259170	alpha-Man-Ia	7.81674	8.83483	9.22015	7.69534	8.0473	2.35555	6.25134
FBgn0033194	Vps13	9.34707	8.58491	9.21931	8.7549	7.74603	6.74787	7.546
FBgn0011766	E2f1	10.1206	9.52856	9.21544	8.26053	9.09657	9.686	7.78433
FBgn0032901	sky	6.97352	7.74408	9.21482	9.79159	9.21749	7.35555	3.17173
FBgn0024189	sns	7.70727	10.1832	9.21457	6.53094	9.3847	0	4.62887
FBgn0261397	didum	7.61053	7.51585	9.21411	9.86197	8.0243	7.52548	8.72884
FBgn0035104	CG13875	6.06101	6.51944	9.21395	5.19325	4.00237	0	1.49389
FBgn0243512	puc	7.49467	8.25068	9.2115	10.3753	7.59415	7.05599	5.66183
FBgn0031879	uif	8.85373	7.37204	9.20817	7.28839	8.07042	4.67748	6.25951
FBgn0026418	Hsc70Cb	8.90063	8.96876	9.20637	8.95999	9.49195	8.26244	8.6441
FBgn0001247	Ide	8.41317	8.79227	9.2055	8.32273	8.14788	6.52548	6.62919
FBgn0051224	CG31224	9.51878	9.81382	9.20462	8.87537	9.52958	6.52548	8.00858
FBgn0035423	CG17737	8.32363	8.35511	9.20366	9.75974	8.03974	7.16291	7.14938
FBgn0046999	CG6429	0	1.34192	9.20345	8.43894	0	4.35555	3.47979
FBgn0265605	Ric	5.71377	6.72822	9.20219	9.06399	8.59063	4.05599	5.66674
FBgn0035688	CG10289	8.14709	7.99964	9.20131	9.68716	7.08877	6.67368	6.88018
FBgn0037614	CG8116	6.87653	7.27939	9.20089	5.92102	8.81014	4.81499	6.52277
FBgn0263929	jvl	8.74771	8.81713	9.20025	10.4097	8.86574	6.99941	7.78872
FBgn0013343	Syx1A	9.27445	9.98081	9.20009	9.74187	9.63408	7.44302	6.02828
FBgn0036030	CG6767	8.25963	8.59132	9.19943	10.9412	7.97521	8.74742	7.17918
FBgn0053300	Muc30E	0	8.59334	9.19862	0	3.04414	0	0.24943
FBgn0261554	CG42672	6.92387	8.06821	9.198	8.45801	7.11167	8.64022	7.47467
FBgn0261606	RpL27A	8.97735	8.95192	9.19489	9.65286	9.18801	10.602	9.84199
FBgn0036666	TSG101	7.50646	7.92056	9.19414	8.66759	7.59213	8.02574	7.01252
FBgn0035357	MEP-1	9.16178	8.76959	9.19314	7.87263	8.3094	5.05453	1.39077
FBgn0022787	Hel89B	9.07203	9.05004	9.19307	8.94065	8.92575	4.94052	7.20323
FBgn0033402	Myd88	6.76187	6.41038	9.19022	4.43164	5.1506	7.60148	6.10554
FBgn0267824	PRAS40	7.04753	7.12328	9.18988	5.86048	6.60913	6.03836	6.8105
FBgn0014007	Ptp69D	9.18553	9.64543	9.18739	7.58145	9.356	5.16291	6.31705
FBgn0039492	CG6051	7.87135	7.72303	9.18667	7.16886	6.80538	9.09666	8.08411
FBgn0004876	cdi	7.98831	9.38375	9.18565	10.3771	8.22423	8.42164	7.99299
FBgn0262515	VhaAC45	6.80657	6.81246	9.18044	8.05274	8.21326	11.3538	8.41879
FBgn0029176	Ef1gamma	10.5889	9.80937	9.1801	8.17414	9.48145	11.2774	10.5789
FBgn0032006	Pvr	6.88926	6.04264	9.17988	6.80698	6.50178	9.24989	6.57169
FBgn0053995	CG33995	6.65637	7.37585	9.17883	7.92384	8.34722	6.59111	0
FBgn0028646	aralar1	6.12165	6.15468	9.17869	7.39134	5.7118	9.06944	7.51794
FBgn0259139	glo	10.1038	9.99323	9.17699	8.16582	9.07918	8.02798	7.95194
FBgn0011236	ken	7.23692	6.41874	9.17644	5.43164	7.29912	3.35555	5.9209
FBgn0037753	CG12947	3.95642	4.39981	9.17153	2.7312	3.89527	0	0.777718
FBgn0052528	parvin	5.37492	5.01661	9.16738	5.90112	5.86056	8.35555	6.33133
FBgn0026086	Adar	7.82849	8.53865	9.16639	11.0072	9.46791	0	5.95717
FBgn0028665	VhaAC39-1	7.06346	7.17481	9.163	9.94075	7.58393	8.86876	8.08604
FBgn0250911	CG42245	9.09823	8.70586	9.16208	7.68136	8.25505	5.05453	0
FBgn0026616	alpha-Man-IIb	8.30075	8.12387	9.16067	9.22151	9.25462	3.35555	6.61987
FBgn0035020	CG13585	5.61353	7.71078	9.16037	9.1004	7.50439	10.1245	5.75717
FBgn0010235	Klc	8.57425	8.89906	9.15806	7.99592	8.48138	7.16223	6.82539
FBgn0025391	Scgdelta	6.69754	8.97775	9.15719	6.77563	5.88661	0	2.98296
FBgn0036258	CG5642	8.82739	8.74494	9.15653	8.65595	9.27872	8.58336	7.93816
FBgn0024277	trio	9.17097	9.36087	9.15577	9.99106	10.2079	8.05599	7.7986
FBgn0262617	CG43143	6.85856	8.25697	9.15552	7.74421	8.76304	5.93576	7.20933
FBgn0038290	CG6912	1.22683	4.16465	9.1542	8.2733	8.93161	4.94052	5.05188
FBgn0010265	RpS13	9.46857	9.25888	9.14978	9.28514	9.44564	9.37748	9.25821
FBgn0034436	CG11961	6.56395	6.76466	9.14774	6.73075	6.29437	10.9038	5.87589
FBgn0019968	Khc-73	8.99751	9.39599	9.14356	9.56627	9.70776	7.26244	7.89893
FBgn0037728	CG16817	10.0969	10.316	9.14273	8.24113	8.99301	7.30914	8.27537
FBgn0021764	sdk	9.94243	9.29879	9.14206	8.84614	9.15882	2.35555	7.45335
FBgn0020621	Pkn	8.5907	7.98618	9.13521	11.6787	8.08203	6.99485	7.73786
FBgn0052758	CG32758	6.97063	7.49177	9.13495	9.80907	8.27615	3.35555	6.82512
FBgn0266136	Gyc76C	5.47127	5.85384	9.1342	4.42067	5.33028	0	0
FBgn0031885	Mnn1	7.88621	7.41585	9.13308	7.55863	7.58118	6.52548	6.57721
FBgn0026238	gus	7.75383	7.6489	9.131	8.63701	7.77246	0	6.61579
FBgn0259734	Nost	5.45093	6.76449	9.13042	7.98083	6.62134	7.64096	7.41606
FBgn0038659	EndoA	7.69892	8.90583	9.12708	10.7177	9.77372	5.94052	6.97968
FBgn0086347	Myo31DF	6.91419	6.00783	9.12637	5.5822	5.4919	9.93298	7.21751
FBgn0024238	Fim	7.17746	7.86085	9.12558	8.03635	7.69355	9.52521	7.62185
FBgn0043456	CG4747	9.87122	9.13038	9.12527	7.47993	9.50407	8.35555	7.67526
FBgn0262735	Imp	7.74044	7.88951	9.12346	9.6925	9.78824	6.05599	8.11965
FBgn0010406	RNaseX25	6.15079	6.77755	9.12182	8.6798	5.9615	5.16291	5.44527
FBgn0003392	shi	8.70397	9.50809	9.11764	11.4287	10.1833	7.74787	8.03126
FBgn0025836	RhoGAP1A	9.16338	9.52049	9.11748	8.5743	8.81968	6.81499	7.56143
FBgn0261823	Asx	8.68505	8.76357	9.11504	8.58082	8.22474	3.94052	7.04013
FBgn0034083	lbk	8.87733	9.37576	9.1137	6.37505	8.03787	6.67748	6.05086
FBgn0026206	mei-P26	7.89868	8.54044	9.11266	10.1813	6.86	6.16291	8.21565
FBgn0025633	CG13366	8.0002	7.49127	9.11201	7.91812	7.05233	5.94052	8.02323
FBgn0036740	Vps60	7.2392	7.18264	9.10978	7.8512	6.36773	7.77917	6.34891
FBgn0030360	CG1806	5.6452	5.81051	9.10928	5.80844	3.74927	4.67748	3.46838
FBgn0265784	CrebB	7.65771	7.71861	9.10845	6.85966	6.38843	5.94052	6.66766
FBgn0027547	CG1927	6.42088	6.78835	9.1066	7.93811	5.49584	7.30975	6.74471
FBgn0003048	pcx	9.12446	8.68102	9.10639	7.58744	7.917	2.35555	7.50097
FBgn0025455	CycT	8.6785	8.65526	9.10393	8.87866	8.19022	6.81326	8.07896
FBgn0004915	TfIIB	8.28026	8.2108	9.10087	6.74242	6.58552	6.05599	5.25303
FBgn0044324	Chro	9.84862	8.57324	9.09899	6.70389	7.51363	4.67748	7.01838
FBgn0004363	porin	9.0987	9.71959	9.09836	10.1325	10.6762	10.327	9.71919
FBgn0032723	ssp3	7.89296	8.14405	9.09809	8.03498	7.8357	4.94052	6.81111
FBgn0029895	CG14441	5.65754	8.29862	9.09787	6.9978	6.81961	6.94052	6.28678
FBgn0000662	fl(2)d	8.65954	9.03879	9.09539	7.79882	8.14674	6.26244	6.92161
FBgn0262656	Myc	9.49261	8.71453	9.09264	9.11452	6.82606	4.94052	6.46415
FBgn0021800	Reph	7.57754	9.11232	9.09155	8.9416	9.04699	5.94052	6.13329
FBgn0004868	Gdi	9.99643	10.424	9.08798	9.48364	11.0652	9.56501	8.2733
FBgn0034400	CG15099	8.36727	8.10141	9.08576	8.74265	7.88302	5.81499	7.44159
FBgn0039213	atl	7.87858	7.2097	9.08276	6.87157	7.53803	7.39995	7.68565
FBgn0031760	Tsp26A	6.11371	6.54923	9.0824	7.59921	5.61437	0	2.87156
FBgn0262740	Evi5	7.88868	9.35346	9.08153	8.22305	9.69309	5.67748	7.13663
FBgn0261550	CG42668	6.91633	7.51775	9.08012	9.74636	7.837	6.60348	7.78633
FBgn0024921	Trn	8.59324	8.51665	9.07523	9.08454	8.3531	5.94052	7.38024
FBgn0024248	chico	7.50533	8.00612	9.07487	7.80675	7.10536	7.44302	5.53142
FBgn0029131	Debcl	6.20504	4.42939	9.07314	5.67606	3.17427	6.05599	5.97471
FBgn0004647	N	10.77	9.1241	9.07217	7.0376	7.12361	0	7.4993
FBgn0032880	TM9SF2	8.42425	8.46827	9.07086	7.58968	7.44747	5.94052	7.16498
FBgn0264743	CG44001	6.55924	7.2732	9.07068	7.82169	8.3041	6.59111	0
FBgn0264742	CG44000	6.55924	7.2732	9.07068	7.82169	8.3041	6.59111	0
FBgn0262509	nrm	9.95695	10.511	9.07013	12.7358	10.004	3.94052	5.90116
FBgn0026379	Pten	6.46309	7.05356	9.0697	8.4497	6.95405	3.35555	4.76634
FBgn0031090	Rab35	9.13636	9.42994	9.06717	6.63355	8.61218	6.60348	6.6707
FBgn0086358	Tab2	6.77954	6.36585	9.06579	9.05326	4.65976	8.02798	7.06337
FBgn0040388	boi	7.28222	6.96295	9.06533	4.97912	5.49948	4.35555	5.64547
FBgn0031488	CG17265	7.38371	5.54238	9.06527	5.01364	3.5663	0	3.8385
FBgn0039896	yellow-h	0	1.34192	9.06463	5.31556	5.07085	0	1.84399
FBgn0039528	dsd	7.53331	8.26662	9.06423	8.92381	8.97544	7.66748	7.21696
FBgn0261387	CG17528	7.91204	8.14535	9.05832	8.0602	7.35535	4.67748	6.30991
FBgn0030672	CG9281	9.16413	8.25278	9.05573	7.60894	8.9884	8.2382	9.17097
FBgn0037960	mthl5	6.60594	6.39373	9.05434	6.83343	3.78378	0	3.50054
FBgn0034590	Magi	7.69406	7.16567	9.05216	6.14059	6.64503	6.05599	6.08387
FBgn0265630	sno	7.8253	8.31209	9.05012	7.03498	8.98675	2.35555	7.41333
FBgn0029608	CG3091	1.84094	1.34192	9.05012	6.05312	4.43666	10.2457	6.00066
FBgn0264855	AP-2alpha	8.29955	9.05383	9.04841	8.89001	9.52308	4.35555	7.22412
FBgn0023143	Uba1	10.6958	10.2801	9.04774	9.09135	9.36384	7.94052	9.60791
FBgn0031216	Zir	9.23309	9.62707	9.04774	8.92028	9.12582	2.35555	5.95742
FBgn0003321	sbr	7.54618	7.87346	9.04289	8.50305	8.0861	4.94052	6.73351
FBgn0052521	CG32521	6.98199	8.7912	9.04261	8.21906	10.0562	5.81499	7.85164
FBgn0029979	mahe	8.50982	8.84257	9.04139	8.63006	9.78013	0	7.84783
FBgn0033159	Dscam1	9.32561	10.9305	9.04013	8.06528	12.0268	4.35555	5.99925
FBgn0030052	CG12065	4.95253	6.06083	9.03797	3.84223	7.16294	7.96832	6.12223
FBgn0013756	Mtor	10.6352	10.0086	9.03624	7.52561	9.33868	5.16291	8.47848
FBgn0004655	wapl	9.25098	8.61982	9.03488	8.20938	7.56931	5.52548	8.0051
FBgn0035346	CG1146	5.20177	5.48229	9.02881	5.78257	4.45873	7.60348	6.68879
FBgn0261268	Cul3	8.49032	8.70273	9.02871	7.7622	8.09738	5.81499	8.58005
FBgn0034071	CG8405	7.87083	7.78238	9.02857	8.4781	7.32564	6.99941	7.11499
FBgn0020372	TM4SF	4.01086	7.39677	9.02748	6.89657	9.9609	0	5.07391
FBgn0035236	CG12004	8.03471	8.06207	9.02616	8.84515	6.72465	7.48321	6.80901
FBgn0040207	kat80	6.63032	7.05025	9.02552	6.26414	6.44573	5.67748	6.69139
FBgn0027603	Ulp1	9.47328	9.44568	9.02431	7.04734	8.72578	5.16291	7.3176
FBgn0261545	CG42663	7.70141	7.73853	9.02047	6.66051	7.8133	5.81499	4.98024
FBgn0262732	mbf1	7.70719	8.84289	9.01947	7.23391	9.04367	9.42461	6.8669
FBgn0032518	RpL24	9.2204	9.29667	9.01867	8.93229	10.0434	12.5412	9.86232
FBgn0259984	kuz	8.93482	8.7888	9.018	7.3111	9.07612	5.58943	7.19945
FBgn0250754	CG42232	10.5066	10.4081	9.01724	7.86048	9.5077	0	7.55039
FBgn0259483	Mob4	8.74498	9.43553	9.0159	7.50544	7.90019	8.02798	6.28052
FBgn0283427	FASN1	9.60632	9.06872	9.01071	9.32197	9.85412	10.1104	10.748
FBgn0263987	spoon	9.46453	9.25807	9.00937	7.78691	8.75872	6.05599	8.2811
FBgn0014018	Rel	6.93503	6.3453	9.00884	5.86048	5.76798	8.67748	6.57046
FBgn0261703	gce	4.03943	6.90813	9.00795	7.533	6.87224	7.35555	4.70566
FBgn0002932	neur	7.85923	8.02856	9.00717	6.11317	6.17309	4.67748	4.18047
FBgn0036257	RhoGAP68F	8.16527	9.00206	9.00693	7.67348	8.36942	8.02649	6.3994
FBgn0034742	CG4294	8.55967	9.09715	9.00645	9.82242	8.25005	2.35555	6.18454
FBgn0083956	CG34120	4.35359	5.26507	9.00093	6.34591	3.10489	6.05599	7.58268
FBgn0036417	CG7906	0	1.3054	9.00088	4.05312	0	0	0.188559
FBgn0001104	Galphai	8.37232	6.81555	8.99977	5.97761	6.63232	7.05599	6.62085
FBgn0041585	olf186-F	6.89983	6.51185	8.99461	9.54302	6.80633	3.35555	6.84571
FBgn0040068	Vav	7.91297	8.12551	8.99393	8.39787	6.9828	5.52548	6.58914
FBgn0032456	MRP	7.28421	7.52074	8.99379	9.8149	6.91988	9.93923	8.53297
FBgn0004893	bowl	8.71229	7.82364	8.99142	5.52821	5.43076	6.67748	4.88047
FBgn0037094	CG7611	8.08132	8.14043	8.99109	7.52561	8.10392	8.73059	7.60418
FBgn0000394	cv	5.64244	5.68782	8.98993	6.23899	5.56477	4.35555	4.25316
FBgn0040397	CG3655	8.71188	8.62047	8.98928	8.65792	7.27975	6.35555	6.42664
FBgn0032979	Clamp	8.61124	8.25577	8.98725	7.88412	6.56454	3.94052	6.68379
FBgn0086472	RpS25	8.25507	8.68662	8.98545	10.144	9.95513	11.13	9.7825
FBgn0036448	mop	8.66829	8.88511	8.98384	9.36441	8.13935	8.02798	7.50408
FBgn0030183	CG15309	6.11396	7.75648	8.98374	7.23611	8.423	9.80677	4.93512
FBgn0066101	LpR1	6.09367	7.39753	8.98272	4.89679	8.04447	5.35555	7.71807
FBgn0043362	bchs	7.88803	8.58169	8.98238	9.07856	7.89574	4.35555	6.21186
FBgn0052982	CG32982	5.38979	6.4093	8.97877	4.94998	7.72194	8.08347	5.08172
FBgn0000635	Fas2	9.16103	9.422	8.97854	7.4641	8.90859	7.48484	6.25936
FBgn0267828	Fatp	5.1715	6.09414	8.97848	8.90677	7.29256	7.60198	7.63811
FBgn0032120	CG33298	7.8272	8.1198	8.97574	8.94479	6.57877	7.48103	7.00429
FBgn0000412	D1	10.8303	10.4264	8.97495	6.79729	9.67221	6.26244	7.79777
FBgn0263039	CR43334	6.97022	7.00427	8.97495	8.11263	1.99594	0	3.43169
FBgn0028550	Atf3	5.17006	5.21574	8.97412	8.59563	6.41623	6.94052	5.61556
FBgn0260799	p120ctn	7.9873	8.40311	8.97142	10.2376	9.53542	6.16291	6.27448
FBgn0014870	Psi	8.72844	8.09106	8.97093	8.15177	8.52146	5.81499	6.9976
FBgn0000244	by	4.77954	4.73424	8.9701	6.43164	5.14933	6.74787	6.70163
FBgn0023081	gek	8.67058	9.00117	8.96864	7.39909	8.70639	7.11044	6.57802
FBgn0260965	CG42588	7.68417	8.14775	8.96754	6.99798	6.4331	3.84909	4.90456
FBgn0087008	e(y)3	9.77229	9.64175	8.96585	7.9555	8.15492	6.05599	8.75754
FBgn0000542	ec	9.23637	8.71934	8.96507	0	6.29524	0	4.38216
FBgn0004858	elB	5.77514	6.90264	8.96483	7.34591	5.95	6.52548	4.80386
FBgn0027507	CG1344	7.73697	7.89382	8.96204	7.4205	6.60212	4.35555	5.26857
FBgn0037956	CG6959	6.51393	6.93737	8.96068	6.22305	8.19475	4.67748	4.51544
FBgn0030364	CG15735	8.46548	8.29664	8.95993	7.87054	7.41575	4.67748	6.44001
FBgn0003423	slgA	7.73826	8.06971	8.95954	10.2196	9.69124	4.94052	8.04496
FBgn0261573	CoRest	9.10791	9.02422	8.95795	8.22631	7.99405	7.94052	7.29444
FBgn0039562	Gp93	10.4474	10.0829	8.95448	7.09314	9.71792	10.5692	9.0575
FBgn0034418	CG15118	8.25969	8.3176	8.95383	10.2479	7.17056	5.81499	6.73485
FBgn0030478	CG1640	5.79172	5.86423	8.95025	8.84993	7.72788	10.3143	8.06835
FBgn0033486	dmpd	7.40064	7.79906	8.94985	6.29069	6.48198	3.94052	6.2345
FBgn0031233	Tbc1d15-17	6.56122	7.03234	8.94955	6.79729	6.41322	3.94052	5.83397
FBgn0040372	G9a	8.33493	8.65217	8.94805	7.0166	7.52509	2.35555	7.84718
FBgn0032388	CG6686	8.74096	8.98798	8.94805	6.28563	7.60179	4.93099	6.91864
FBgn0004889	tws	8.89101	9.18547	8.94741	10.6991	8.45783	5.35555	7.75027
FBgn0015614	CanB2	7.40796	6.97317	8.9421	6.61384	9.32597	7.97026	6.84825
FBgn0005612	Sox14	7.01086	7.49543	8.942	5.91942	5.87567	6.52548	5.73412
FBgn0250789	alpha-Spec	9.91195	10.2508	8.9413	8.65961	11.645	7.84741	9.01337
FBgn0034271	Vps54L	6.61423	7.44122	8.94055	5.30409	6.18076	5.35555	5.60891
FBgn0031842	Tango1	8.59925	8.52377	8.9403	7.40107	8.63277	8.28629	7.35331
FBgn0265512	mlt	5.11396	6.78487	8.94025	7.38941	6.68066	8.58437	7.48343
FBgn0037760	FBXO11	8.99808	9.37719	8.93956	6.88094	8.92763	6.67748	7.50195
FBgn0051038	CG31038	7.70826	7.92433	8.93829	10.8324	6.89105	7.56501	6.59459
FBgn0030731	Mfe2	6.72684	7.13191	8.93663	6.19123	7.04503	10.056	7.46707
FBgn0010894	sinu	8.41443	8.45013	8.93441	7.21855	7.28899	4.94052	4.16981
FBgn0038629	CG14304	1.5779	4.89958	8.93275	3.90112	7.05983	0	2.16644
FBgn0031023	CG14200	8.49596	8.30357	8.93235	9.06387	8.62201	6.81499	8.03948
FBgn0037536	CG2698	7.20364	6.98333	8.92898	8.23313	6.87972	6.74334	7.15858
FBgn0086676	spin	8.23726	7.54375	8.92878	8.297	8.01763	8.28629	7.62607
FBgn0263993	CG43736	9.10752	10.0638	8.92808	8.04602	8.90291	5.52548	7.4388
FBgn0005640	Eip63E	7.40958	7.56341	8.92787	8.19107	9.07435	6.05599	6.57666
FBgn0051999	CG31999	3.77954	4.55915	8.92699	7.84456	7.20159	0	5.24415
FBgn0039970	CG17508	5.67214	6.69895	8.92694	7.78192	6.93	5.81499	6.77279
FBgn0032210	CYLD	6.53322	6.70352	8.92242	8.31787	6.58278	4.92461	5.75965
FBgn0034644	CG10082	8.12924	9.39902	8.92171	9.18978	10.1969	7.74787	7.0445
FBgn0000464	Lar	8.80738	10.4314	8.92003	10.4323	11.0325	5.66987	2.78677
FBgn0010280	Taf4	9.67049	9.7279	8.91902	8.51726	8.6738	7.7131	8.12091
FBgn0033699	RpS11	8.26474	8.87937	8.91728	10.1651	8.16386	8.96774	9.89596
FBgn0040777	CG14767	8.44169	9.31585	8.91647	10.0079	9.29372	7.44302	7.43254
FBgn0039863	CG1815	8.99849	9.41518	8.91366	7.85014	7.4946	4.35555	6.9245
FBgn0035523	CG1311	7.84724	8.14392	8.91307	5.7312	6.87678	3.35555	5.39617
FBgn0264078	Flo2	7.98739	8.70654	8.91227	8.92878	8.54104	4.94052	5.9423
FBgn0010303	hep	8.56682	8.9723	8.91182	8.07371	7.95833	8.35555	7.18729
FBgn0260945	Atg1	7.61106	8.71631	8.91033	8.54561	7.9505	6.94052	7.19815
FBgn0067779	dbr	7.46894	8.09588	8.90874	7.71977	7.04602	3.35555	5.32697
FBgn0260745	mfas	5.04205	6.75758	8.90751	5.12351	11.0959	8.16291	8.64904
FBgn0037351	RpL13A	10.0497	9.87346	8.90211	9.1114	9.26042	9.88611	10.3311
FBgn0035422	RpL28	9.85448	9.8363	8.90124	9.82367	10.8748	9.70428	8.50813
FBgn0039902	Zip102B	6.79343	7.1738	8.89964	8.50159	6.99372	4.67748	5.81695
FBgn0086779	step	8.77026	7.8838	8.8969	6.9738	6.83515	4.35555	6.283
FBgn0001168	h	4.74783	4.93588	8.89654	6.30227	4.21644	10.1435	6.11624
FBgn0036196	CG11658	5.41059	6.13035	8.89608	6.49832	7.38718	6.81499	5.54188
FBgn0050421	Usp15-31	8.32018	8.11289	8.89586	8.46969	7.51552	5.52548	6.9118
FBgn0052103	CG32103	7.28775	7.3305	8.89288	7.92272	7.12227	6.81499	7.43833
FBgn0015949	hrg	9.25505	9.29679	8.89281	8.71473	9.09352	7.60248	6.8712
FBgn0003090	pk	9.07242	9.02172	8.89255	5.82712	6.18046	4.67748	3.66818
FBgn0051163	SKIP	10.3223	10.4389	8.89156	4.63809	8.86803	3.94052	7.15024
FBgn0036735	Edc3	7.91054	7.85841	8.88516	8.20693	7.0402	6.26244	7.13597
FBgn0030791	CG9132	7.34884	7.86509	8.88428	9.42085	8.39651	9.33133	5.97215
FBgn0036279	Ncc69	7.67535	6.31691	8.88423	6.84806	6.23032	6.05599	6.8416
FBgn0085478	CG34449	7.92252	8.01102	8.8837	8.61543	8.26726	8.93893	6.46997
FBgn0022238	lolal	8.70479	8.97296	8.88272	8.22726	9.46022	4.35555	6.18051
FBgn0034975	enok	9.35008	9.42149	8.88146	7.68818	8.23904	7.48484	6.79111
FBgn0264303	CG43781	9.16172	9.39637	8.87884	7.65006	7.46389	5.35555	0
FBgn0264302	CG43780	9.16172	9.39637	8.87884	7.65006	7.46389	5.35555	0
FBgn0037556	CG9636	8.6495	9.6895	8.87806	8.39923	9.78166	6.44302	5.9557
FBgn0026076	UBL3	6.9169	7.97848	8.87732	9.48713	7.84849	6.35555	5.85973
FBgn0025864	Crag	7.72676	8.0517	8.87565	7.50121	8.05383	9.32619	8.01043
FBgn0000056	Adhr	1.70223	4.53648	8.87381	10.9368	6.20472	11.7165	0
FBgn0086707	ncm	8.93795	8.70606	8.87324	7.05312	7.49261	6.94052	7.19293
FBgn0010078	RpL23	8.76111	8.73664	8.87117	7.87033	9.15578	11.5973	10.1489
FBgn0032689	CG10413	7.09114	7.53362	8.87091	6.90112	7.28302	7.56501	7.00778
FBgn0030685	Graf	6.72928	7.81409	8.87085	8.51812	7.23071	7.25864	6.63699
FBgn0262518	Rab8	8.00558	8.71335	8.86965	7.38911	8.41529	4.94052	6.74556
FBgn0000055	Adh	1.70223	4.53648	8.86854	10.9331	6.20472	11.7165	1.88971
FBgn0003206	Ras64B	6.25913	6.03038	8.86798	4.86048	7.66069	6.16291	5.5062
FBgn0031145	Ntf-2	8.92946	8.47255	8.86696	8.32969	7.20655	5.94052	4.82573
FBgn0028955	CG8788	4.71541	6.62232	8.86548	8.46207	5.08001	5.67748	0
FBgn0052855	CG32855	3.83371	4.56612	8.86463	5.19063	4.32179	0	1.0023
FBgn0000497	ds	10.8881	9.3915	8.86442	4.90112	6.13516	0	3.63054
FBgn0036043	CG8177	6.26497	6.65208	8.86427	7.18734	6.20267	6.67748	7.88434
FBgn0050035	Tret1-1	6.11694	5.69207	8.86426	5.95388	5.51283	7.44302	8.01058
FBgn0262511	Vha44	7.44021	8.83085	8.86262	9.80108	8.90864	10.8172	7.89169
FBgn0033688	Prp8	10.681	10.1581	8.86135	8.85985	8.642	7.60348	8.18842
FBgn0032482	Pect	6.24239	6.44605	8.85971	7.6663	7.42633	5.52548	8.13594
FBgn0267390	dop	8.45898	8.91996	8.8595	9.60042	8.957	7.74742	8.09844
FBgn0037364	Rab23	5.63102	6.34192	8.85626	4.7312	5.54219	0	5.26846
FBgn0036493	CG7255	0	5.10534	8.85589	6.25476	2.5082	6.67748	5.57637
FBgn0030234	CG15211	4.53545	4.98751	8.85377	7.20607	3.50253	7.92181	4.00693
FBgn0005649	Rox8	9.04108	8.76675	8.85252	9.02403	8.6888	7.31159	8.04533
FBgn0035165	CG13887	6.92699	7.33899	8.85146	5.50864	7.80981	9.54499	7.27667
FBgn0032022	CG14275	0.840939	6.05617	8.85066	8.0252	4.08897	8.77917	4.3873
FBgn0032218	CG5381	0	5.38238	8.84595	3.42942	5.85507	8.60323	5.8189
FBgn0020440	Fak	8.07851	8.89448	8.84328	7.93067	8.18005	5.34842	5.89015
FBgn0052369	CG32369	6.84064	6.74707	8.84215	5.05312	6.90499	6.26244	5.37443
FBgn0039102	SPE	0	1.66385	8.84181	5.37505	0.836377	5.52548	5.20367
FBgn0010352	Nc73EF	7.90466	8.44516	8.8415	10.0891	9.74166	9.90681	9.94405
FBgn0038143	CG9813	5.46543	7.97354	8.83768	13.1563	10.1846	3.94052	6.47527
FBgn0040918	schlank	8.45265	9.12594	8.8373	6.22399	8.05358	8.44218	6.5551
FBgn0037680	pasi2	7.9104	8.52472	8.83725	7.23883	5.9888	3.94052	4.54686
FBgn0033980	Cyp6a20	1.84094	4.3365	8.83655	4.53855	2.88727	4.35555	3.14405
FBgn0051028	CG31028	6.26115	6.15185	8.83633	0	3.38537	0	1.03116
FBgn0037252	CG14650	9.02525	8.83894	8.83255	7.62565	8.20815	5.94052	6.73602
FBgn0020622	Pi3K21B	6.91419	6.78254	8.83216	6.79729	7.39656	3.35555	6.88262
FBgn0000422	Ddc	3.59511	3.04236	8.83152	6.37505	5.46439	3.35555	6.81149
FBgn0033926	Arc1	5.89983	8.17217	8.82766	13.0021	7.75253	12.8394	7.22108
FBgn0037534	CG2781	3.71541	2.92689	8.82686	2.7312	3.17047	5.16291	6.10995
FBgn0020497	emb	8.9278	8.51495	8.8254	7.22961	8.73443	4.94052	8.04987
FBgn0032475	Sfmbt	9.06735	8.46832	8.82371	8.30568	7.05501	5.67748	6.79321
FBgn0052666	Drak	8.3529	8.64388	8.82226	6.54831	8.65115	7.11044	7.29694
FBgn0027586	CG5867	0	0.312778	8.821	0	2.49313	7.60348	6.39448
FBgn0031118	RhoGAP19D	9.80065	9.66475	8.82088	8.45489	8.60498	8.33283	7.59768
FBgn0035388	CG2162	8.0982	8.16618	8.81823	6.63037	7.47458	7.52442	6.83694
FBgn0033342	CG8258	9.98172	9.42673	8.81684	7.40362	7.12944	6.99941	8.07333
FBgn0259994	CG42492	8.92096	11.4767	8.81254	12.0754	13.3201	5.35555	6.68366
FBgn0003410	sina	6.95642	7.11737	8.81056	9.60734	8.02067	3.35555	6.95565
FBgn0013987	MAPk-Ak2	7.18399	7.13712	8.80757	8.63641	7.70642	8.62234	7.20967
FBgn0262562	CG43102	4.85053	7.1225	8.80647	7.98858	7.76465	4.35555	6.17584
FBgn0036376	Liprin-beta	6.83808	7.0057	8.80625	6.43164	6.21751	7.11044	6.79463
FBgn0038427	ema	6.85886	7.30065	8.80272	8.08748	6.12547	4.35555	6.77888
FBgn0086909	CG31751	4.55096	5.5266	8.8019	7.98517	5.85428	5.81499	5.18029
FBgn0039494	grass	2.95642	5.21426	8.80112	3.53855	0.617425	2.35555	4.05316
FBgn0052594	be	6.59387	6.83923	8.79999	8.34956	6.4893	4.35555	5.51891
FBgn0029785	RpL35	8.16305	8.03423	8.79974	9.60917	8.55713	7.48103	8.74152
FBgn0035173	CG13907	5.62649	5.59478	8.79564	7.68423	6.89393	10.7262	7.84423
FBgn0032986	CG3262	7.44837	7.46873	8.79292	7.56383	6.53538	3.94052	5.81943
FBgn0261986	RASSF8	6.76852	7.39275	8.79242	7.9978	8.50252	0	5.96457
FBgn0029959	Rab39	6.06899	7.56805	8.78964	7.79729	6.93761	4.67748	4.83741
FBgn0030018	slpr	8.07251	7.85447	8.78618	7.24617	6.95953	5.81499	7.44221
FBgn0260632	dl	5.97735	5.95014	8.78299	6.04226	6.31388	6.05161	6.95129
FBgn0025680	cry	0	1.66385	8.78249	7.5967	5.66744	7.05599	6.00737
FBgn0037934	CG6830	0	3.62733	8.78171	0	0	8.38985	5.10135
FBgn0005617	msl-1	8.56158	7.99921	8.77784	6.56409	7.82875	5.94052	7.33043
FBgn0034405	Jheh2	7.32733	4.04901	8.77755	6.81154	3.59603	6.81499	7.25493
FBgn0003660	Syb	7.52464	6.93229	8.77693	7.20238	6.31237	9.92191	6.92173
FBgn0040319	Gclc	4.71541	5.03178	8.77688	6.48608	6.22113	11.0542	7.96861
FBgn0033236	CG14764	7.14995	6.81441	8.7757	5.36927	7.44208	6.44302	6.31401
FBgn0031258	CG4297	2.5779	5.68675	8.77486	8.23828	5.83683	2.35555	5.54571
FBgn0035713	velo	9.0859	9.0458	8.77458	7.62237	7.5802	8.28629	8.44952
FBgn0262872	milt	8.01932	8.12322	8.77446	8.36616	8.82011	10.5104	8.83135
FBgn0003310	S	9.04153	8.56882	8.76852	8.39183	8.14421	5.67748	6.95832
FBgn0000229	bsk	7.88336	8.87175	8.76846	8.97799	8.20437	6.52548	4.99746
FBgn0010877	l(3)05822	7.35527	7.01095	8.76837	8.04535	6.68036	6.60348	7.35283
FBgn0086698	frtz	6.25169	7.66952	8.76775	6.46942	3.65708	6.44302	4.95164
FBgn0000409	Cyt-c-p	7.50646	6.15057	8.76769	9.02002	9.22727	9.38898	7.88737
FBgn0035989	CG3967	6.73883	8.07533	8.76747	6.56105	9.28776	3.35555	6.69467
FBgn0052137	CG32137	6.65463	6.74826	8.7669	7.08734	6.43701	9.31723	6.46039
FBgn0040600	CG13631	1.25598	0	8.76469	6.70527	5.58696	2.35555	5.91046
FBgn0029878	Pat1	7.20994	7.20735	8.76457	7.07105	7.11314	3.35555	5.91247
FBgn0038197	foxo	5.47785	4.60646	8.76357	6.15813	5.72772	8.13415	6.97249
FBgn0011785	BRWD3	9.34357	9.11103	8.76191	7.60887	8.17308	6.87746	7.63677
FBgn0034198	CG11400	0	2.51185	8.76131	2.7312	0.295497	7.77872	4.5087
FBgn0003277	RpII215	9.60327	8.97974	8.75742	7.95037	8.67588	6.35555	8.00776
FBgn0035772	Sh3beta	8.4684	9.61313	8.75672	7.40504	8.40987	4.94052	6.3356
FBgn0001128	Gpdh	5.51223	6.75572	8.75583	7.95172	6.35049	9.19956	8.96546
FBgn0005771	noc	7.46903	8.03409	8.75525	7.0214	8.08428	8.11044	5.0634
FBgn0267790	rump	10.1543	9.85609	8.75276	7.2092	8.30832	6.74787	7.99469
FBgn0040309	Jafrac1	8.12319	8.17481	8.75165	8.05727	7.63148	7.3122	8.81293
FBgn0035983	CG4080	7.16239	7.70615	8.75045	6.96002	6.30819	7.52548	6.74773
FBgn0264922	smt3	10.7099	10.6818	8.74919	8.33431	9.92382	7.30975	7.55257
FBgn0037624	CG8223	10.1148	10.1079	8.7487	6.22305	8.28271	5.44078	1.86056
FBgn0028397	Tob	2.37367	4.12013	8.74673	8.08558	7.49648	5.16291	6.61868
FBgn0031759	lid	9.45364	9.43598	8.74564	8.27851	9.32558	6.05599	8.22041
FBgn0260400	elav	10.7498	10.8704	8.7442	10.9054	10.3475	3.35555	4.89264
FBgn0030412	Tomosyn	7.213	8.95881	8.73844	10.0316	9.5315	5.67748	7.72379
FBgn0033463	CG1513	7.84802	7.85743	8.73832	7.89831	8.54115	8.25149	7.2065
FBgn0052280	CG32280	4.49323	3.7051	8.73775	5.7312	5.60602	5.93735	4.00154
FBgn0026160	tna	8.96251	9.70317	8.73743	7.34591	8.32991	6.16155	8.24924
FBgn0038195	CG3061	6.79823	7.34867	8.73428	7.60063	8.25557	7.05526	6.83655
FBgn0036576	CG5151	8.51101	8.97254	8.73387	7.56485	8.0105	7.81499	4.94473
FBgn0259978	vlc	7.70132	8.3172	8.73369	5.76197	7.57293	3.35555	6.87367
FBgn0066084	RpL41	9.12041	8.96383	8.73277	9.9045	10.4829	10.4519	10.0298
FBgn0031042	CG14221	2.23051	0.926887	8.7327	0.731197	0.413357	0	1.48127
FBgn0266124	ghi	6.64743	6.85699	8.73051	7.24285	5.50321	7.30852	4.22908
FBgn0261564	Reep1	7.95746	8.00662	8.73011	7.82586	9.40328	3.94052	7.19691
FBgn0030808	RhoGAP15B	6.71836	6.50038	8.73005	5.63713	6.10874	7.7131	6.84191
FBgn0264848	vih	8.39808	8.74698	8.72935	7.50598	8.09844	7.48484	6.92282
FBgn0052365	CG32365	3.74775	6.28988	8.72929	5.12351	3.33752	2.35555	5.1857
FBgn0016081	fry	9.21667	8.42615	8.72765	10.2262	7.91135	9.41041	8.19915
FBgn0030816	CG16700	3.73624	4.93528	8.72376	4.77034	5.00516	4.94052	5.10745
FBgn0011642	Zyx	7.0948	7.82154	8.72353	9.11333	8.31073	4.35555	5.30921
FBgn0050022	CG30022	4.71541	5.44595	8.71744	6.66907	4.59715	7.99675	4.49366
FBgn0015509	Cul1	9.13055	8.97991	8.71622	9.4315	9.42346	7.05599	8.35998
FBgn0040236	c11.1	6.32207	6.98679	8.71446	7.24279	6.37858	5.35555	7.16975
FBgn0052451	SPoCk	8.24387	8.37617	8.71317	10.5694	9.24179	6.05599	8.17662
FBgn0032521	CG7110	6.65053	5.94184	8.713	5.7312	4.31477	4.67748	5.21863
FBgn0037702	CG8176	8.85445	8.8161	8.71235	8.53351	8.54883	7.60348	7.63603
FBgn0086782	amn	5.10947	5.71853	8.70817	6.63424	2.32524	0	1.82093
FBgn0010409	RpL18A	9.05364	8.8772	8.70652	8.9552	9.5236	10.3328	9.43515
FBgn0031985	mon2	8.51614	8.99592	8.70628	8.21727	7.74464	6.60348	7.03699
FBgn0250830	CG12547	7.22947	7.58795	8.70363	7.72905	7.81638	4.67748	5.27144
FBgn0022893	Df31	12.878	12.5239	8.69977	8.01032	10.9035	7.67748	9.77724
FBgn0000017	Abl	9.52396	10.0821	8.69812	6.86911	9.38297	3.35555	7.59607
FBgn0001222	Hsf	7.78345	7.56419	8.69782	5.858	7.03702	7.30975	6.79001
FBgn0032123	Oatp30B	7.61388	7.67642	8.69647	7.62107	7.73125	5.52548	7.93497
FBgn0020493	Dad	7.13237	8.0561	8.69543	8.14125	7.62547	5.81499	5.77903
FBgn0029941	CG1677	9.5396	9.3706	8.69467	8.32364	8.8961	6.94052	8.19006
FBgn0030941	wgn	5.46543	5.81766	8.69407	3.05313	6.09139	6.16291	5.14615
FBgn0039260	Smg6	7.36909	7.33231	8.69396	7.13093	7.25779	5.67748	7.09868
FBgn0002579	RpL36	6.64675	7.98463	8.69378	9.1325	10.4142	13.567	9.73473
FBgn0039214	puf	9.78521	9.33013	8.69235	7.89952	8.86515	4.35555	8.38638
FBgn0004860	ph-d	9.7255	9.49846	8.68916	7.78021	6.59589	0	5.06721
FBgn0040208	Kat60	7.40892	7.3634	8.6882	7.22016	7.16168	5.52548	6.7348
FBgn0000119	arr	8.32803	7.7933	8.68817	6.01245	7.34186	6.81499	6.00619
FBgn0026427	Su(var)2-HP2	9.62706	9.29932	8.68698	8.64337	8.51975	2.35555	6.96986
FBgn0260798	Gprk1	7.82689	8.11084	8.68696	8.40182	9.08741	3.35555	4.9188
FBgn0030245	CG1637	6.41766	7.00996	8.68614	6.95925	7.58701	8.95547	7.34602
FBgn0035601	Uev1A	9.02955	9.3304	8.68524	10.0981	8.94437	8.93656	7.38779
FBgn0022153	l(2)k05819	7.97591	8.21408	8.6844	8.52311	6.80032	7.48484	7.14515
FBgn0260990	yata	7.65958	6.95766	8.68411	6.19063	6.25204	4.94052	7.2312
FBgn0004396	CrebA	8.31791	7.60993	8.68201	8.25476	6.44094	6.44302	5.19884
FBgn0037541	CG2747	8.77388	8.46465	8.682	8.38225	9.38498	4.94052	7.41341
FBgn0283712	LIMK1	7.44935	7.37038	8.67972	8.76661	7.651	2.35555	7.14697
FBgn0003882	tub	7.20994	7.27691	8.6737	7.55138	6.22688	4.35555	6.0111
FBgn0033739	Dyb	6.85487	8.17076	8.67366	9.22274	9.18268	4.35555	6.23843
FBgn0034158	CG5522	7.78603	7.99053	8.67327	8.59338	8.59303	6.05599	6.10126
FBgn0002566	lt	7.36763	7.49583	8.6716	7.46407	7.28229	3.35555	5.85239
FBgn0032618	CG31743	4.17675	4.86203	8.67019	3.63809	4.54664	4.16291	0
FBgn0085342	CG34313	4.17675	4.86203	8.67019	3.63809	4.54664	4.16291	0
FBgn0039713	RpS8	9.52003	9.55251	8.6679	8.51897	9.86821	10.9138	10.3309
FBgn0083962	CG34126	7.36628	8.0266	8.66705	9.46631	7.85191	4.6429	7.27324
FBgn0014026	RpL7A	8.19738	8.64917	8.66649	10.0251	10.4672	11.1034	10.2177
FBgn0036446	CG9384	7.53786	7.23164	8.66595	8.69818	7.92429	3.35555	5.73659
FBgn0003008	or	7.75087	7.83714	8.66589	6.61213	5.37905	4.93099	3.87203
FBgn0039300	RpS27	8.32207	8.96763	8.66334	10.0134	9.52005	6.67748	8.33794
FBgn0037720	CG8312	5.4041	5.64571	8.66194	6.37505	5.75796	6.81499	7.07437
FBgn0036553	CG17027	3.49323	3.58985	8.66011	5.05312	1.25082	7.01377	3.94499
FBgn0011202	dia	7.08456	6.09841	8.65964	7.58918	6.18688	6.60348	6.72199
FBgn0264307	orb2	8.61291	9.00278	8.65944	9.78116	9.70609	4.67748	9.00332
FBgn0264305	CG43783	8.61291	9.00278	8.65944	9.78116	9.70609	4.67748	6.96933
FBgn0011206	bol	3.90329	6.15171	8.65853	8.48758	8.6704	3.94052	8.16411
FBgn0250791	alphaSnap	6.52763	8.23935	8.65826	10.0719	10.1156	6.44302	6.43682
FBgn0003495	spz	1.84094	5.26697	8.65651	4.81866	3.90378	2.35555	5.53928
FBgn0038953	CG18596	7.0876	6.35896	8.65504	5.48608	5.29433	4.35555	5.54336
FBgn0046704	Liprin-alpha	7.35853	8.42652	8.65296	8.04752	8.3654	8.60348	7.05012
FBgn0260012	pds5	8.80768	8.64159	8.65137	7.43108	7.952	5.35555	6.93667
FBgn0041004	CG17715	6.57317	7.01855	8.65	7.91647	8.15109	3.94052	5.42181
FBgn0000579	Eno	7.99987	7.7813	8.64968	8.73015	9.29673	10.1629	10.0923
FBgn0032422	atilla	0	0.412314	8.64944	5.68539	4.30457	5.35555	5.98824
FBgn0031799	Pez	6.58653	6.3885	8.64763	6.58918	4.6209	6.16291	6.56948
FBgn0036980	RhoBTB	7.93574	8.81831	8.64756	8.21	7.96562	6.99941	7.27256
FBgn0038385	Fbxl7	7.0982	6.36629	8.64338	5.56409	4.00433	0	3.21607
FBgn0022768	Pp2C1	8.73187	8.42285	8.64332	6.65503	6.90623	5.94052	7.97921
FBgn0041342	Cct1	8.28846	7.7842	8.6418	7.28025	8.45495	9.13008	7.59791
FBgn0262719	CG43163	8.08361	6.1621	8.64124	6.3553	3.50026	2.35555	2.98692
FBgn0004914	Hnf4	6.13715	5.77187	8.63969	6.27778	5.65289	9.22592	7.12854
FBgn0038651	CG14299	8.17054	8.13465	8.63832	6.48478	6.96976	7.16291	6.57463
FBgn0250786	Chd1	9.17302	8.33752	8.63788	6.88094	8.09254	5.50637	8.22523
FBgn0015279	Pi3K92E	7.95988	8.77233	8.63714	7.35264	7.57547	5.35555	6.76596
FBgn0039483	CG14259	0	2.53412	8.63677	6.61384	0	2.35555	3.66251
FBgn0036451	CG9425	8.85845	8.40586	8.63658	7.26663	7.99946	6.16967	7.5929
FBgn0000247	ca	7.89188	8.13446	8.63584	8.22729	8.23935	7.74787	7.04861
FBgn0005533	RpS17	6.65018	7.67874	8.63497	8.97427	9.42167	11.4785	9.32787
FBgn0039507	mrt	6.99312	7.02632	8.63233	7.36434	6.65718	6.67748	6.03999
FBgn0003638	su(w[a])	9.06249	10.3862	8.6323	9.80866	10.968	6.87911	8.68562
FBgn0028341	Ptpmeg2	7.49686	8.52268	8.63138	8.29567	8.42896	7.52548	7.72965
FBgn0261602	RpL8	8.93017	9.13146	8.63093	8.88612	9.76063	11.0763	10.9868
FBgn0001092	Gapdh2	8.35926	6.84972	8.63081	8.96124	9.52702	9.46408	9.80305
FBgn0033166	Eaf	7.75279	8.31284	8.62988	7.14784	6.6982	7.48484	6.47481
FBgn0010198	RpS15Aa	8.82106	8.73282	8.62907	10.0845	9.6494	8.71311	8.23537
FBgn0025879	Timp	4.84784	4.55721	8.62791	6.88901	6.34876	3.67748	5.64896
FBgn0037092	M6	7.18754	8.48985	8.62776	6.48608	7.48246	6.67558	4.11254
FBgn0261238	Alh	9.91322	10.7005	8.62751	9.02069	9.55273	5.35318	7.42566
FBgn0039821	CG15556	0	4.48434	8.62551	4.81866	0.169966	5.94052	3.24274
FBgn0034693	CG11073	7.61291	5.6336	8.62501	6.66807	6.12185	7.91014	6.35705
FBgn0035871	BI-1	6.50523	7.26733	8.62433	8.52216	7.85694	8.33223	7.65688
FBgn0260462	CG12163	7.32572	7.13257	8.62281	7.41152	8.50187	8.48917	8.62872
FBgn0026375	RhoGAPp190	9.60543	9.4465	8.62227	9.0952	10.1791	7.19243	7.72738
FBgn0039466	CG5521	8.20779	8.20648	8.61976	7.7459	7.18721	6.60348	7.16269
FBgn0017572	Mo25	6.85589	6.59931	8.61832	8.92595	7.99594	6.16291	6.40151
FBgn0004432	Cyp1	10.7347	10.4938	8.61788	9.33204	10.6557	10.948	9.73372
FBgn0086372	lap	8.07858	8.96031	8.61763	10.3747	9.35142	6.67748	7.41987
FBgn0026777	Rad23	7.62387	7.47553	8.61618	7.7228	7.68214	4.94052	6.82514
FBgn0004404	RpS14b	6.95579	7.76873	8.6138	9.5233	8.64935	9.14997	5.77575
FBgn0259878	Fs	6.19943	6.44626	8.61228	7.30756	5.134	0	3.61255
FBgn0267791	HnRNP-K	9.7804	9.55851	8.61023	9.07664	9.25819	8.59396	7.32394
FBgn0050122	CG30122	10.0904	9.63602	8.61015	7.49951	9.46348	8.32861	8.23468
FBgn0024222	IKKbeta	6.95725	6.22236	8.60983	3.92023	3.58112	4.35555	4.79229
FBgn0029896	CG3168	5.11396	5.04901	8.60892	6.5802	8.40197	12.1506	9.17674
FBgn0031771	ND-51	7.67543	7.6348	8.60826	9.12776	7.37284	7.60248	7.93418
FBgn0037918	CG6791	9.25699	8.8363	8.60819	8.5221	7.57436	3.94052	6.79531
FBgn0030693	CG8974	7.35111	6.89165	8.60679	10.4454	6.01027	4.35555	5.08268
FBgn0086784	stmA	6.58859	6.70728	8.60604	9.32737	7.05793	6.81326	7.21921
FBgn0032987	RpL21	8.10228	8.43642	8.60572	11.1988	11.77	8.21353	9.54338
FBgn0029155	Men-b	6.56868	6.70825	8.60458	9.11855	9.38028	10.1036	8.03983
FBgn0038331	Ccm3	6.02257	6.24857	8.60442	7.66759	6.87894	8.31982	5.5818
FBgn0034091	mrj	7.61458	7.54032	8.60363	6.99404	8.53911	6.05307	7.15601
FBgn0037637	IscU	5.28101	5.52144	8.60348	8.7594	7.44653	8.48402	7.38936
FBgn0013726	pnut	9.33506	8.97343	8.60255	6.48608	10.1812	8.26244	7.72574
FBgn0034053	Cyp4aa1	0	3.22359	8.60255	5.0166	2.66473	3.35555	4.61116
FBgn0039043	CG17121	4.88242	5.53175	8.60154	4.90112	3.66561	8.5053	4.71833
FBgn0005386	ash1	9.14551	8.71601	8.60109	7.34178	7.34553	0	7.24911
FBgn0037551	Gie	7.15479	8.10819	8.60008	7.94541	7.71264	10.049	5.15809
FBgn0015623	Cpr	5.63206	5.76011	8.59976	6.66193	7.59691	10.2465	10.3776
FBgn0030049	Trf4-1	7.85537	8.24617	8.59658	7.4826	7.65931	7.64096	7.30041
FBgn0050007	CG30007	7.70694	7.93109	8.59613	6.92102	6.76205	3.94052	5.56043
FBgn0051151	wge	8.66375	8.92339	8.59467	7.41301	7.26507	4.58741	7.87266
FBgn0028325	l(1)G0334	7.06346	8.14095	8.59396	7.74867	9.09467	8.97026	8.20051
FBgn0035438	PHGPx	8.56554	9.16949	8.59377	8.67436	7.98323	9.99922	7.36369
FBgn0003079	Raf	7.26787	7.53924	8.59301	6.55596	6.18344	6.16291	5.97268
FBgn0003462	Sod	8.06655	9.04275	8.59217	9.18938	6.82961	8.39995	8.90485
FBgn0026533	Dek	9.7793	9.46842	8.58949	6.6737	9.50955	6.74062	8.07275
FBgn0037659	Kdm2	7.76733	8.10885	8.58937	5.86048	8.31323	5.16291	6.63649
FBgn0004698	Xpc	9.34588	8.28256	8.58905	7.89004	8.01249	4.67748	7.18873
FBgn0263231	bel	9.08332	9.28277	8.58828	8.02881	9.30056	9.51569	9.62268
FBgn0032748	CG10492	8.50883	8.2928	8.58661	6.80583	7.56845	4.35555	7.75502
FBgn0016797	fz2	8.58447	9.88059	8.5866	6.31916	9.35096	5.52548	5.61411
FBgn0283531	Duox	7.27044	5.92056	8.58469	0	6.06962	4.67748	7.76411
FBgn0000139	ash2	7.10535	7.22004	8.58257	5.68539	5.00842	3.35555	5.30485
FBgn0020647	KrT95D	8.43205	9.06029	8.5807	8.6981	8.29347	6.81499	7.92243
FBgn0029128	tyn	9.53969	10.1533	8.58048	4.7312	8.22856	3.35555	3.65207
FBgn0004856	Bx42	8.58501	8.4711	8.58044	6.43994	7.22031	5.67368	6.72736
FBgn0003557	Su(dx)	7.57049	7.31599	8.57935	7.42217	7.8743	9.03633	7.45624
FBgn0036967	SCCRO4	7.02707	7.57756	8.57625	7.71424	7.5684	8.78182	6.19501
FBgn0031449	CG31689	0.840939	3.12852	8.57525	5.8547	2.45723	6.05014	7.25437
FBgn0036974	eRF1	7.88817	8.26775	8.57146	7.64787	8.17038	7.48429	8.18739
FBgn0034491	Hsl	7.39215	7.60393	8.57036	7.88094	7.30863	8.02798	6.70226
FBgn0035770	pst	3.89983	3.94005	8.5679	4.90112	3.57755	10.6895	8.03833
FBgn0011672	Mvl	6.79389	7.41676	8.56673	6.66006	5.53809	7.81499	6.79137
FBgn0051514	CR31514	4.9284	4.66638	8.56529	4.0646	3.79895	0	0.562868
FBgn0262519	Mi-2	10.3441	9.84352	8.56445	8.39007	9.79763	7.05307	8.81949
FBgn0030790	CG4768	7.56304	7.54982	8.56204	6.56409	7.28374	5.16291	6.12638
FBgn0030991	CG7453	6.94946	7.50683	8.56073	7.48608	6.03472	7.81499	6.60398
FBgn0004419	me31B	8.61181	8.25505	8.55672	7.03498	8.53112	7.30975	10.1405
FBgn0032147	IP3K1	5.16527	6.44783	8.55638	7.14542	5.26875	7.75148	7.95949
FBgn0033663	ERp60	10.0849	10.194	8.55511	6.88338	10.4549	11.5096	9.30285
FBgn0036746	Crtc	7.67303	7.38424	8.55476	6.16133	6.79272	3.94052	7.043
FBgn0001297	kay	7.36628	6.24833	8.55471	8.34811	7.64142	10.627	7.91132
FBgn0033062	Ars2	9.95456	9.24867	8.55274	7.42054	9.06384	4.67748	7.36851
FBgn0010762	simj	9.00088	9.24549	8.55101	7.79021	7.86331	6.94052	6.95188
FBgn0036199	Bmcp	5.10997	6.73853	8.55025	6.35997	3.1791	4.97181	5.33488
FBgn0020496	CtBP	9.55122	9.14738	8.5459	7.67277	8.58379	8.72991	8.30546
FBgn0261984	Ire1	7.07078	7.42098	8.54524	5.43164	7.37579	6.15883	6.69592
FBgn0262117	IntS3	7.65651	6.90203	8.54473	9.44309	7.47134	4.34125	5.64517
FBgn0012051	CalpA	6.06976	6.51105	8.5422	6.28579	6.93386	5.81499	5.46219
FBgn0035158	CG13895	7.4259	6.87253	8.54121	5.232	6.93643	5.16291	3.72734
FBgn0022959	yps	9.85177	10.2801	8.54101	11.363	9.82234	6.44302	8.23429
FBgn0034315	CG5721	7.22176	7.45567	8.53946	5.77559	5.92795	5.16291	5.90999
FBgn0267821	da	8.57276	9.01081	8.53929	6.34591	7.62881	7.39995	7.4763
FBgn0015477	Rme-8	8.90832	8.76744	8.53883	8.00516	7.8033	5.52125	7.59122
FBgn0024187	syd	7.15019	8.19037	8.53777	7.41316	8.1456	7.44302	7.05361
FBgn0264560	garz	8.64683	8.32856	8.53737	7.7312	7.37617	7.08204	7.76486
FBgn0261985	Ptpmeg	8.44392	8.96577	8.53558	8.77176	8.88547	7.25928	7.46285
FBgn0027291	l(1)G0156	8.02025	8.77376	8.53471	9.37296	9.30281	9.80666	8.20166
FBgn0086357	Sec61alpha	10.0956	9.80207	8.53465	7.0714	7.46344	8.02798	8.3747
FBgn0261597	RpS26	7.867	8.46718	8.53099	9.50565	9.47529	11.641	9.53281
FBgn0012058	Cdc27	9.45572	9.29429	8.53032	7.33081	7.0289	3.35555	7.23829
FBgn0038981	CG5346	6.53433	5.74349	8.52965	6.34932	4.4439	7.7774	5.60082
FBgn0051523	CG31523	7.95524	7.53678	8.52952	8.28359	7.43308	8.30546	9.08143
FBgn0265935	coro	7.2154	6.62973	8.52905	6.28579	7.45269	7.74787	7.7027
FBgn0036213	RpL10Ab	7.90142	8.21979	8.52852	8.96584	10.0282	10.9698	9.45911
FBgn0040153	l(1)G0469	6.20784	8.34091	8.52821	7.4767	8.2169	6.16291	5.22039
FBgn0004638	drk	8.25451	8.51132	8.52668	8.01688	8.23027	3.35555	5.65782
FBgn0000239	bur	8.37008	8.05768	8.52564	7.32455	7.39914	7.7094	7.51971
FBgn0004227	nonA	9.42445	9.15855	8.52456	8.48642	8.94908	3.94052	6.81344
FBgn0037755	CG12945	6.46485	6.67405	8.52364	7.70263	4.46622	3.94052	5.28721
FBgn0040324	Ephrin	7.71377	8.54459	8.52323	7.62857	8.36317	4.67748	5.82989
FBgn0250869	CG42240	5.03734	5.91178	8.5231	5.53855	7.60045	6.05599	7.37253
FBgn0033998	row	9.60209	9.12966	8.52149	6.48662	7.78696	4.94052	6.70667
FBgn0025681	CG3558	7.52847	7.27361	8.52109	9.57087	7.58432	8.13691	7.23567
FBgn0028938	CG16886	0	5.64571	8.52082	6.68539	12.5918	0	2.06324
FBgn0262103	Sik3	7.29627	8.03405	8.52075	8.05978	7.36692	6.16291	6.66165
FBgn0031988	CG8668	6.34238	7.06029	8.51968	5.39795	7.59317	6.67748	6.25201
FBgn0020255	Ran	10.5254	9.96125	8.51766	7.97874	9.58618	9.09702	9.23647
FBgn0015589	Apc	8.69672	9.91967	8.51719	8.2469	9.90463	7.30975	7.37903
FBgn0037770	Art4	8.75007	8.67436	8.51564	8.42106	7.72933	2.35555	7.00088
FBgn0034948	Gadd34	6.37492	6.89236	8.51531	8.55593	6.97072	8.39995	6.60382
FBgn0085370	Pde11	6.85827	7.73252	8.51456	7.54061	7.61425	7.99941	7.70444
FBgn0043903	dome	8.45073	8.15108	8.5116	6.28579	7.52327	8.08347	7.26952
FBgn0003279	RpL4	10.1574	9.64899	8.51092	9.33828	10.8101	10.6157	10.7845
FBgn0085423	CG34394	7.80503	8.3579	8.51031	9.11221	8.87451	8.12339	7.2826
FBgn0004390	RasGAP1	9.56072	8.74195	8.50997	7.13957	7.56364	4.94052	6.68637
FBgn0001197	His2Av	11.1877	10.0592	8.50889	7.90112	7.42933	5.67748	8.48202
FBgn0086706	pix	8.21847	7.0259	8.50272	8.1149	8.27751	8.30975	8.54791
FBgn0011708	Syx5	6.73979	6.90524	8.50225	6.15746	5.95501	6.81499	6.81318
FBgn0086674	Tango13	8.08272	8.61656	8.50204	6.93891	8.02124	6.26244	6.48535
FBgn0037671	VhaM8.9	6.14764	6.66223	8.50075	8.1124	7.53402	10.6159	8.07142
FBgn0061515	endos	8.91639	8.94853	8.50057	8.04947	8.39462	8.75677	7.50428
FBgn0037525	CG17816	8.40973	9.6842	8.50048	9.05819	10.2043	0	6.1692
FBgn0267330	KdelR	8.43045	8.58748	8.50007	7.08875	8.17253	6.60348	6.91851
FBgn0044510	mRpS5	5.61827	5.57343	8.4963	8.26748	6.59771	4.34603	4.87923
FBgn0020910	RpL3	10.4545	9.23983	8.49511	8.50641	10.4983	12.5724	10.4737
FBgn0052113	CG32113	7.64494	7.74092	8.49379	8.35142	6.71169	0	5.6235
FBgn0033639	CG9003	6.91462	7.77196	8.49351	8.28474	7.88389	8.47804	6.20261
FBgn0032815	CG10462	7.16539	6.40694	8.49277	7.12334	5.36533	5.94052	5.56469
FBgn0026369	Sara	7.87664	7.88805	8.49126	7.67559	6.93925	8.2382	6.49158
FBgn0028734	Fmr1	9.38464	10.0653	8.49119	7.09507	9.95262	8.48375	8.62754
FBgn0027655	htt	7.95524	6.88093	8.49099	7.87494	7.02512	6.26244	7.15549
FBgn0038211	CG9649	0	1.66385	8.48865	5.81172	0	6.16291	4.35878
FBgn0266101	CG44838	8.2446	9.26463	8.48852	8.84629	8.62021	2.35555	7.57213
FBgn0016701	Rab4	7.44452	7.00121	8.48797	7.55825	7.58671	8.32467	5.76826
FBgn0033010	Atf6	5.69161	6.81766	8.4879	8.73861	7.52125	3.35555	4.89733
FBgn0028670	Vha100-2	6.37492	5.40672	8.48728	6.15746	5.89243	10.4466	8.82614
FBgn0015872	Drip	0	2.98116	8.48701	6.58918	4.94563	8.67724	5.46392
FBgn0031957	TwdlE	6.87803	4.90874	8.48585	0	8.4454	0	0.0646237
FBgn0000611	exd	8.67294	8.3073	8.48556	7.23917	8.67619	7.78182	6.79677
FBgn0026144	CBP	8.03471	8.07616	8.48347	4.19063	7.63086	0	5.88927
FBgn0033387	CG8008	0	3.09895	8.48046	3.05313	0.135207	5.81499	5.4804
FBgn0020443	Elf	9.35819	8.83335	8.48026	7.16549	8.47819	7.60048	8.47187
FBgn0030086	CG7033	9.04143	8.84881	8.4786	6.44379	7.97698	7.52548	9.11899
FBgn0261444	CG3638	9.88844	9.6762	8.4783	7.87494	9.8328	6.99941	7.82524
FBgn0032350	CG6287	7.67543	6.79643	8.47763	6.09437	5.17636	8.07809	7.78426
FBgn0267252	Ggamma30A	7.0031	11.3634	8.47549	15.5552	12.1943	6.87911	8.01868
FBgn0037445	CG9727	6.90502	7.42365	8.47475	7.2079	6.88969	5.16291	6.44265
FBgn0002780	mod	8.69792	7.42726	8.47368	5.43108	8.86145	6.99789	8.10146
FBgn0003334	Scm	7.96365	8.11921	8.47046	6.43164	6.58649	4.35555	7.16915
FBgn0283724	Girdin	8.53707	8.5658	8.46924	8.2079	7.97858	5.52548	6.62624
FBgn0030432	CG4404	2.25598	3.42939	8.46687	6.63809	4.7329	5.79588	6.76128
FBgn0052638	CG32638	9.72872	10.1977	8.46442	7.76219	6.4621	6.16291	5.2282
FBgn0031820	Daxx	8.32481	8.3838	8.46045	7.60156	7.11082	3.35555	7.38117
FBgn0031401	papi	6.45976	6.08985	8.45961	5.97912	6.20965	6.03836	6.44279
FBgn0032243	Klp31E	4.49934	5.47327	8.4587	5.05312	5.47359	3.94052	4.59143
FBgn0033259	CG11210	7.3941	7.11328	8.45709	8.08875	6.1523	6.26244	5.81337
FBgn0266465	GckIII	7.49915	8.45567	8.45582	6.40362	7.59165	5.16291	6.16599
FBgn0030749	AnxB11	6.47049	5.96339	8.4554	7.31661	6.83599	8.12374	5.76455
FBgn0024183	vig	8.58336	9.14308	8.45464	8.52638	8.79945	7.21353	7.67369
FBgn0035308	CG15822	6.37824	4.59289	8.45414	3.31616	4.96157	4.3884	4.9025
FBgn0032702	CG10376	6.5321	5.76819	8.45231	5.90112	6.44131	4.35555	5.08752
FBgn0026597	Axn	8.84023	8.6662	8.45069	7.16582	7.80846	2.35555	7.06094
FBgn0001301	kel	8.46314	8.90526	8.45041	6.78648	8.62073	2.35555	6.74516
FBgn0035771	Sec63	7.47204	7.07324	8.45027	6.84889	8.02422	9.94801	6.36562
FBgn0086251	del	6.33386	7.22187	8.44935	3.31616	4.4441	0	6.38538
FBgn0030350	SelG	5.11396	5.04236	8.44879	8.1149	5.562	6.81499	5.52206
FBgn0025777	homer	8.21378	8.46599	8.44857	8.80502	8.63013	5.16291	6.74902
FBgn0061200	Nup153	9.69154	9.02211	8.44822	8.28102	8.75956	6.26244	8.19298
FBgn0039359	RpL27	8.38778	8.47121	8.44723	9.28893	10.4893	9.14997	8.92342
FBgn0035333	CG1317	6.16479	6.66205	8.44583	8.17414	8.45674	6.35555	7.80656
FBgn0051211	CG31211	8.43703	9.35912	8.44575	8.5008	9.30198	7.05599	7.52054
FBgn0022943	Cbp20	8.44649	8.94288	8.44525	6.7312	4.95415	3.94052	4.23228
FBgn0039234	nct	7.98858	7.84797	8.4403	6.31616	7.62804	3.94052	6.15112
FBgn0039590	CG10011	9.10263	10.0278	8.44022	8.33126	9.66174	3.35555	5.92769
FBgn0263144	bin3	8.02105	8.37716	8.43881	6.11989	8.64298	5.67748	7.52465
FBgn0034763	RYBP	7.76623	8.53914	8.43816	8.26258	8.97317	5.52548	6.02905
FBgn0036668	CG9715	8.50803	8.40861	8.43795	6.79038	7.89578	6.35555	6.85785
FBgn0035959	CG4911	6.4313	6.85273	8.43653	7.27182	6.04489	3.94052	7.22255
FBgn0003175	px	8.56763	9.32768	8.43596	8.76624	8.39841	8.48239	7.33638
FBgn0263019	CR43314	5.95642	7.84908	8.43468	5.55838	0	2.35555	1.40214
FBgn0039229	Saf-B	9.22669	9.64926	8.43389	8.72266	9.10735	6.81499	7.70123
FBgn0266848	wap	8.54968	8.72256	8.43318	6.36521	9.21471	0	6.67261
FBgn0263037	CG43332	0	8.40008	8.43304	2.7312	0.617425	0	0.405219
FBgn0028984	Spn88Ea	8.1347	7.50079	8.433	6.38139	7.00243	3.94052	6.59915
FBgn0025641	DAAM	8.16719	8.14928	8.43205	7.95558	8.60625	6.81499	7.14367
FBgn0001248	Idh	9.56811	8.99222	8.43175	7.08633	8.74532	11.8548	9.22814
FBgn0039527	CG5639	4.81057	1.53096	8.43175	3.05313	6.72647	5.81499	4.32451
FBgn0265177	CG44242	6.01806	6.60082	8.42675	8.25083	6.47052	9.28613	4.55924
FBgn0265178	CG44243	6.01806	6.60082	8.42675	8.25083	6.47052	9.28613	0
FBgn0266719	Unc-13-4B	5.43867	5.91814	8.4251	6.05844	4.57696	4.67748	5.35373
FBgn0039157	Myo95E	7.69834	8.19561	8.42352	7.98962	7.21992	4.94052	5.18342
FBgn0034451	TBCB	7.08316	8.3022	8.4231	7.13906	6.27173	2.35555	4.78986
FBgn0033434	CG1902	6.61053	6.6914	8.42104	5.83553	7.23902	7.35555	6.69741
FBgn0027598	cindr	7.70207	7.30332	8.42065	8.89952	7.43872	7.78005	7.32448
FBgn0002590	RpS5a	9.15213	8.74523	8.42007	8.5601	9.76146	10.8981	8.71318
FBgn0033504	CAP	5.13764	7.29017	8.4186	10.6057	9.28736	9.27442	8.11996
FBgn0013759	CASK	8.17132	10.1999	8.41841	9.03951	10.3209	7.71033	7.49039
FBgn0043841	vir-1	5.61212	4.80004	8.41705	7.28378	8.56463	8.60348	8.16419
FBgn0035501	CG1299	3.54581	4.3256	8.41625	4.31616	2.53767	4.67748	4.9867
FBgn0025878	wrapper	0.840939	5.46128	8.41394	0.731197	6.51852	2.35555	3.12566
FBgn0003274	RpLP2	8.52552	8.64113	8.41372	8.58007	9.51127	13.439	10.5553
FBgn0032956	Cul2	7.69585	7.64452	8.41336	8.43164	7.60683	4.35555	6.76249
FBgn0010225	Gel	6.08988	7.34721	8.41329	7.07214	7.39792	7.84276	8.13412
FBgn0023388	Dap160	8.23417	9.06405	8.41257	8.94143	9.50586	6.26244	7.30486
FBgn0038535	alt	9.01959	9.06159	8.40851	7.70608	10.0859	8.05599	8.12318
FBgn0028671	Vha100-1	8.32575	8.91939	8.40851	9.76955	8.45803	6.67748	7.62032
FBgn0011826	Pp2B-14D	7.25316	7.32397	8.40764	7.65328	8.71727	7.74787	7.19608
FBgn0047135	CG32276	7.15868	7.58163	8.40668	8.12746	7.47478	6.81153	6.38469
FBgn0001220	Hsc70-5	7.53768	7.64196	8.40575	7.48608	8.86496	8.39995	8.74427
FBgn0040233	cana	6.94573	6.07677	8.4026	3.53855	5.0068	5.15065	7.29722
FBgn0052831	CG33695	6.94573	6.07677	8.4026	3.53855	5.0068	5.15065	5.28712
FBgn0035696	Best2	6.25845	5.19542	8.40207	7.98017	3.34038	5.35555	6.47226
FBgn0040080	pins	7.19849	7.64424	8.4016	6.12351	7.12529	6.26244	6.02297
FBgn0023212	EloB	7.82112	8.52546	8.40029	8.10162	8.29703	7.99827	6.78984
FBgn0004237	Hrb87F	10.4849	9.72453	8.39846	7.96417	8.09423	8.35555	8.83311
FBgn0024814	Clc	8.39281	8.53051	8.3981	7.88094	7.96149	7.35555	6.71835
FBgn0031969	pes	5.59583	5.67239	8.39781	6.52821	5.48633	7.97838	7.15817
FBgn0027588	GCS2alpha	9.44239	9.39981	8.39121	8.64001	9.99357	7.91014	8.77645
FBgn0261593	RpS10b	8.78189	8.62281	8.39004	8.38941	9.62471	10.1019	9.91334
FBgn0011224	heph	9.87072	10.0086	8.38984	8.06504	9.84096	4.94052	7.29201
FBgn0033609	Fbl6	8.04502	7.84845	8.38964	6.94454	6.75344	7.26244	5.78345
FBgn0003209	raw	6.74895	7.28772	8.38952	7.01084	7.08449	8.2382	6.52647
FBgn0016696	Pitslre	8.46299	7.86948	8.3893	8.02103	9.25962	4.94052	7.97131
FBgn0038877	CG3308	5.56813	5.6559	8.38809	10.4878	7.02085	5.16291	7.23143
FBgn0037917	wkd	5.59333	6.77588	8.38599	5.56307	7.07147	6.44302	5.71651
FBgn0030735	CG3632	7.00256	7.37749	8.38197	7.29856	7.24602	6.00547	6.62507
FBgn0028327	l(1)G0320	10.264	10.1604	8.3809	8.42195	8.81933	7.60348	7.73064
FBgn0030752	CG9947	6.27568	7.13686	8.37912	7.49659	6.71444	7.60198	6.09379
FBgn0260744	Tango9	5.65856	6.21967	8.37905	9.69359	5.798	5.81499	6.21452
FBgn0037632	Tcp-1eta	8.77801	8.32063	8.37824	7.25429	7.13958	5.52548	8.33959
FBgn0040283	SMC1	8.58286	8.369	8.37687	6.37505	7.94974	7.39707	6.7237
FBgn0035024	CG11414	6.87642	6.44773	8.37645	6.0166	6.31764	5.94052	6.98771
FBgn0010341	Cdc42	8.45073	8.75068	8.37296	7.59145	9.02881	8.02798	7.09236
FBgn0031893	CG4495	6.80657	7.07433	8.37118	8.25492	7.54487	7.30975	5.44424
FBgn0032166	CG4619	5.10046	5.94332	8.37107	5.75357	5.29608	4.66987	4.36388
FBgn0024811	Crk	5.97735	6.57593	8.3706	8.07388	7.37548	5.35318	5.41896
FBgn0011763	Dp	8.77475	8.04991	8.36642	6.44379	7.24812	4.57523	7.38692
FBgn0087005	rtp	2.05091	4.36429	8.36432	13.8045	2.96324	0	5.80301
FBgn0265101	Sgt1	6.03734	6.10454	8.36379	7.05204	6.36517	6.52548	5.902
FBgn0023097	bon	8.5928	8.39172	8.36349	7.60722	8.70349	4.67748	7.15095
FBgn0029911	CG14435	6.55427	7.46563	8.36334	8.1411	7.32269	8.77607	6.27175
FBgn0034432	CG7461	7.22729	6.56515	8.36319	6.43164	8.00717	8.83257	7.59858
FBgn0027504	CG8878	8.4456	8.10918	8.36142	6.67512	8.01897	3.94052	7.16319
FBgn0013720	pck	7.3518	7.61851	8.36049	6.66193	5.12169	3.94052	5.59468
FBgn0029822	CG12236	8.07998	7.99771	8.36034	7.63894	6.76159	4.67748	6.15548
FBgn0029508	Tsp42Ea	5.71432	4.68912	8.36031	9.18803	4.72752	0	1.38128
FBgn0039908	Asator	8.07449	9.72859	8.35986	11.6788	10.1357	2.35555	6.32878
FBgn0027339	jim	9.50255	10.1505	8.35937	8.48555	10.3777	6.05599	6.86239
FBgn0010194	Wnt5	8.60116	8.94685	8.35914	3.52588	7.92442	0	4.61113
FBgn0031356	CG17660	7.57429	8.04763	8.35869	7.19063	7.03902	10.2856	5.84948
FBgn0000212	brm	9.55363	9.2076	8.35862	6.97912	8.7331	5.67748	7.75122
FBgn0005427	ewg	8.77557	9.09447	8.35599	8.14295	7.88795	3.35555	6.48789
FBgn0036958	CG17233	8.61746	8.8078	8.3537	7.41415	7.56867	5.35555	7.39598
FBgn0266452	CTPsyn	7.92564	8.34192	8.35086	7.91068	7.48046	5.52548	6.3166
FBgn0266441	CG45071	7.92564	8.34192	8.35086	7.91068	7.48046	5.52548	4.52049
FBgn0000286	Cf2	6.70438	7.69551	8.35079	7.69698	7.28391	5.41141	6.78613
FBgn0034021	CG8180	5.17389	5.90813	8.34852	5.81524	5.06816	8.05599	7.88637
FBgn0027620	Acf	9.16004	8.47861	8.34693	7.06572	7.86418	4.35555	7.53858
FBgn0035793	CG7546	8.28023	8.62116	8.34663	7.59464	8.6056	7.56757	6.92458
FBgn0040009	CG17490	7.63535	8.10719	8.34617	8.58407	5.90591	0	0.00619647
FBgn0032817	CG10631	8.59047	9.07677	8.34534	8.23064	8.8243	3.94052	7.04653
FBgn0029152	Mkrn1	7.08887	6.55449	8.34478	7.03935	7.60383	6.94052	6.55506
FBgn0027506	EDTP	6.71852	6.74263	8.34246	6.12609	6.32725	5.52548	7.35047
FBgn0028399	TMS1	7.89202	9.52548	8.34215	10.7737	8.34847	9.0698	7.02191
FBgn0027621	Pfrx	6.8913	7.62778	8.33721	9.70869	7.11974	7.48484	7.93431
FBgn0002973	numb	8.98808	8.0047	8.33658	8.98934	7.28753	9.22592	7.14944
FBgn0040011	Slmap	7.80577	7.41699	8.33629	7.60033	7.99972	4.94052	7.58515
FBgn0051510	CG31510	8.11365	8.58871	8.33274	8.23104	7.02942	5.44302	4.98975
FBgn0011648	Mad	7.39859	7.06015	8.33155	7.57593	6.92445	9.66844	6.56608
FBgn0030680	CG8944	7.5039	7.55624	8.33125	6.43164	7.28846	3.35555	6.12261
FBgn0037756	CG8507	7.24512	7.36861	8.33079	6.0166	7.53603	4.35555	6.99302
FBgn0004875	enc	9.52037	9.5104	8.33071	8.88186	9.93573	7.74787	8.44583
FBgn0265778	PDZ-GEF	8.75821	9.35482	8.32857	7.96078	8.62038	0	7.67084
FBgn0027532	CG7139	7.28841	6.84495	8.32788	6.50941	6.16916	4.3508	6.66395
FBgn0033551	CG7222	6.79839	7.50482	8.32704	7.53854	7.589	6.35555	5.78122
FBgn0028546	ics	6.03734	6.65553	8.32496	5.53855	6.43245	9.2741	4.54501
FBgn0034958	CG3907	6.4333	7.75361	8.32319	6.31586	7.80712	7.61294	4.99004
FBgn0028690	Rpn5	8.5779	8.32686	8.32196	6.25476	8.76042	7.99941	7.70112
FBgn0262057	Spn77Ba	5.84094	6.18062	8.31934	6.95616	3.04161	3.94052	4.79397
FBgn0005411	U2af50	7.82568	7.50442	8.31888	5.31616	6.84532	3.35555	6.71578
FBgn0262115	CG17683	8.05331	8.00783	8.31439	7.34591	6.96108	5.81499	5.96498
FBgn0027499	wde	9.18147	8.95464	8.31408	8.09734	9.19585	3.94052	6.34663
FBgn0003744	trc	7.09908	7.51425	8.31331	9.06677	7.27588	5.16291	6.87903
FBgn0033529	CG17765	8.65391	8.43384	8.31276	8.27036	6.57149	7.46022	5.52276
FBgn0263395	hppy	7.30572	7.84424	8.31233	8.17653	8.79712	7.81499	6.86355
FBgn0040079	pkaap	6.23074	6.75233	8.31199	6.48822	5.79205	6.44302	5.44455
FBgn0025549	unc-119	8.18121	8.45426	8.31113	6.48861	9.65516	5.52548	6.08178
FBgn0034391	CG15080	0	6.67946	8.3109	2.7312	8.6258	0	2.19804
FBgn0001139	gro	8.98825	9.01675	8.31075	7.35252	8.46789	7.30607	7.80346
FBgn0266418	wake	7.82157	7.23322	8.30966	9.3882	7.79121	5.91659	5.89295
FBgn0025355	SuUR	5.85589	6.61805	8.30803	5.31616	6.23634	6.16291	0
FBgn0035631	Txl	7.56141	7.19017	8.30683	5.96002	6.1673	9.2382	6.32134
FBgn0085437	CG34408	6.88752	7.73998	8.30546	7.74733	7.24577	6.9061	6.95584
FBgn0260233	CG42507	8.82195	8.29911	8.30511	6.70648	8.21254	5.67748	0
FBgn0050389	CG30389	8.5877	9.27947	8.303	7.09632	9.41286	6.26244	7.55764
FBgn0051550	CG31550	7.83476	8.1297	8.30273	8.1702	8.63725	5.11325	6.45491
FBgn0005624	Psc	9.17591	9.38883	8.30101	5.65149	6.35414	0	5.63755
FBgn0260866	dnr1	4.50238	5.70895	8.30085	9.42729	5.78263	8.42871	5.99136
FBgn0033460	Sec24AB	8.94118	8.51335	8.30078	8.11663	8.09794	7.05599	7.96597
FBgn0031150	bves	6.46543	7.66611	8.29905	8.09203	8.39438	5.81499	5.5499
FBgn0034968	RpL12	7.84379	8.28374	8.29819	9.54538	9.13055	11.5271	9.75858
FBgn0039737	CG7920	6.62962	6.79116	8.29537	6.72961	8.96783	11.4186	9.72154
FBgn0032682	grnd	6.45034	5.16261	8.29482	6.0166	3.64508	6.26244	2.74676
FBgn0030320	CG2247	9.03317	8.755	8.29325	6.71715	6.44936	3.35555	6.65827
FBgn0035692	CG13298	9.39888	9.76622	8.29317	8.81855	7.30658	7.43966	5.45498
FBgn0030136	RpS28b	7.10548	7.29972	8.29302	9.03452	8.74184	8.46022	9.0701
FBgn0020224	Cbl	7.73535	8.45494	8.29152	8.55813	8.31989	6.4419	7.08917
FBgn0037261	CG9775	7.63128	7.82356	8.29129	7.96597	8.7164	6.92141	7.42557
FBgn0038872	Nelf-A	8.39148	8.94651	8.29105	7.26379	7.59621	4.67748	6.97271
FBgn0031637	mxt	6.76345	8.16453	8.28748	8.34213	8.13314	9.70428	7.48248
FBgn0027280	l(1)G0193	7.05493	7.95206	8.28648	8.22121	8.11917	7.55677	7.06075
FBgn0041582	tamo	7.32023	7.56303	8.28379	6.97912	7.29286	5.92461	6.68506
FBgn0011259	Sema-1a	9.21566	10.1923	8.28316	8.75495	11.891	4.67748	5.40209
FBgn0025827	CG6421	0	3.51025	8.28303	6.60058	0.410974	0	3.34869
FBgn0020279	lig	10.0977	10.2251	8.28149	7.83122	10.748	8.52521	9.40557
FBgn0031971	Sirup	2.84094	4.92689	8.2801	6.25476	9.21769	7.92301	5.46012
FBgn0039381	SppL	7.58537	7.32708	8.27785	7.38723	6.40592	4.67748	6.06229
FBgn0030996	CG14194	7.61669	7.62825	8.27586	6.70797	7.47762	7.42334	6.16046
FBgn0020236	ATPCL	8.45204	8.08693	8.2726	7.58182	8.6956	8.36678	8.88804
FBgn0259244	CG42342	9.30662	9.0693	8.2721	5.25413	10.6691	0	4.61537
FBgn0041191	Rheb	7.01487	7.13803	8.27092	7.28579	5.79935	6.74787	6.2814
FBgn0010328	woc	9.19802	8.61869	8.27052	7.23295	8.06282	6.99941	8.01649
FBgn0003380	Sh	5.45761	9.22671	8.27039	11.1468	8.93276	0	6.24984
FBgn0023529	CG2918	9.18116	9.15378	8.26831	4.63103	9.39459	7.94052	8.17037
FBgn0262559	Mdh2	6.70124	8.01859	8.26716	9.12776	8.89656	9.88632	8.62733
FBgn0034049	bdg	7.66825	7.16733	8.26436	4.97837	6.18259	5.3508	6.69232
FBgn0019886	Letm1	7.39859	7.29868	8.26412	6.17148	7.76512	7.81499	8.01868
FBgn0004133	blow	6.62509	6.52263	8.26408	6.93933	6.58617	0	4.7858
FBgn0003042	Pc	7.56067	7.46563	8.26406	8.76883	5.90106	0	4.3491
FBgn0086679	p	6.56886	7.27644	8.26107	5.43164	6.98439	2.35555	5.99577
FBgn0261641	CG42724	9.3923	9.45173	8.26083	8.91084	9.91837	7.7131	7.22847
FBgn0033710	CG17739	1.25598	4.58833	8.25938	10.8133	6.79186	3.94052	6.64017
FBgn0263110	CG43367	7.4883	8.25625	8.25882	8.7711	7.90019	3.94052	6.93063
FBgn0040007	RpL38	4.81424	5.45045	8.2585	9.89074	8.59024	5.67748	7.06029
FBgn0011770	Gip	5.4848	5.93617	8.25468	5.28579	4.3655	9.26244	6.39146
FBgn0039561	mfrn	7.33749	7.5464	8.25463	8.74242	7.37409	8.21353	7.55241
FBgn0060296	pain	5.84843	6.24689	8.25042	6.85014	6.68479	3.94052	4.91599
FBgn0039909	ND-49	7.3211	7.7514	8.25026	8.47294	8.2927	8.48456	7.90392
FBgn0263391	hts	10.1923	10.2968	8.24969	8.0077	10.352	7.10692	8.09293
FBgn0005666	bt	5.8792	7.99003	8.2492	4.97912	9.50914	2.35555	9.78451
FBgn0015791	Rab14	7.2616	7.18012	8.24848	8.67479	7.01843	6.81499	6.05447
FBgn0033028	CG11665	6.12634	6.41167	8.24775	7.37505	6.5721	2.35555	6.81855
FBgn0266354	CG45002	2.29512	7.05135	8.24743	7.18504	8.47813	0	4.50901
FBgn0039479	CG14257	3.5779	3.32378	8.24556	3.90112	9.29796	5.81499	1.65093
FBgn0025574	Pli	7.22626	8.19686	8.24548	8.75966	7.91454	5.94052	6.29023
FBgn0035848	CG7979	5.74783	6.75098	8.24487	5.52405	6.07384	5.81499	5.04772
FBgn0015288	RpL22	7.33786	7.16191	8.24455	8.59581	9.94874	11.1967	8.10853
FBgn0032876	Cen	8.34211	8.96178	8.24247	7.27036	8.58836	3.35555	7.03725
FBgn0027525	LTV1	5.76377	5.91693	8.24043	6.40136	7.49494	9.30975	6.76975
FBgn0040071	tara	8.71868	8.61824	8.23946	3.31616	7.62369	4.67748	5.26771
FBgn0001202	hook	6.71377	6.86987	8.23742	7.89015	7.07984	0	5.6265
FBgn0029893	CG14442	8.50523	8.41081	8.23725	8.32328	8.51318	8.18844	7.44003
FBgn0039756	CG9743	0.362892	4.19492	8.23703	2.7312	4.1852	12.0503	5.18788
FBgn0037027	HIPP1	7.47485	8.00786	8.23666	7.21759	6.50668	4.35555	6.83693
FBgn0014163	fax	11.8218	12.4861	8.2339	8.74979	14.6521	7.11044	7.42605
FBgn0019936	RpS20	7.91935	7.97674	8.23226	7.89921	10.0803	10.0999	8.50388
FBgn0038291	CG3984	0	4.64205	8.23185	7.09957	7.55685	4.97799	0
FBgn0041605	cpx	7.56067	10.5069	8.22931	14.4778	12.1357	0	8.00677
FBgn0024326	Mkk4	8.20627	8.03003	8.22881	7.25853	6.72733	6.81499	6.60397
FBgn0033483	egr	6.47321	4.47532	8.22799	2.7312	4.20523	6.67748	4.1568
FBgn0026181	Rok	7.53805	7.38161	8.22742	7.14947	6.93824	8.95507	7.57111
FBgn0039431	plum	8.65155	9.8771	8.22667	7.48314	9.04968	4.35555	4.66636
FBgn0034398	CG15098	6.86331	7.37854	8.22453	9.74482	6.95936	9.92541	7.68245
FBgn0035400	CG11537	6.81118	6.96398	8.22181	9.68421	6.40198	7.7131	7.28037
FBgn0031390	tho2	8.54876	8.25631	8.22082	6.28025	7.56835	5.94052	7.31343
FBgn0034345	CG5174	7.86988	8.74011	8.22049	9.41368	8.20138	5.94052	6.83213
FBgn0260970	Ubr3	8.54715	8.81218	8.21834	8.61647	8.53854	6.05599	8.30444
FBgn0052350	Vps11	5.5001	5.62733	8.21726	7.46401	6.15744	0	3.88585
FBgn0034534	maf-S	4.81057	4.89651	8.21677	6.61384	6.64877	7.43462	5.37884
FBgn0263398	CG6364	6.17144	7.20775	8.21395	6.47212	5.60625	6.53284	5.23187
FBgn0036621	roq	7.66307	6.79955	8.21378	6.82205	6.93889	5.67748	6.95368
FBgn0051342	CG31342	7.83648	8.55845	8.21357	7.49985	7.5153	4.35555	7.47815
FBgn0038755	Hs6st	5.8541	7.2231	8.21245	5.48608	8.69509	5.16291	4.63338
FBgn0003174	pwn	8.00739	7.70956	8.20752	4.53855	6.59264	0	3.06462
FBgn0023129	aay	3.5039	4.09681	8.20746	7.30105	4.782	5.16291	6.88154
FBgn0033669	PI31	6.86197	6.91754	8.20745	7.06576	7.13175	6.67748	6.94377
FBgn0250732	gfzf	7.27846	6.32035	8.20621	6.21386	6.4276	3.94052	6.46864
FBgn0261279	lqfR	7.22453	7.67606	8.20479	7.64863	7.92241	8.62209	7.50528
FBgn0034854	Golgin245	7.46426	7.33345	8.20454	7.18192	8.26049	7.51117	7.20538
FBgn0011726	tsr	8.49996	9.46042	8.20303	8.30082	9.72039	10.1692	8.25009
FBgn0030001	cyr	0	2.24882	8.20223	4.12351	2.28969	0	1.49251
FBgn0033188	Drat	6.70488	7.97441	8.20136	8.12635	8.91867	8.71311	6.76951
FBgn0033652	ths	7.41363	7.34192	8.20077	10.1438	9.14973	0	4.60682
FBgn0028703	Nhe3	6.61652	7.74041	8.19968	9.52697	7.87518	7.35555	6.92666
FBgn0038476	kuk	9.954	9.65379	8.1996	7.21275	9.08436	6.93735	7.55233
FBgn0003969	vap	8.15049	8.47953	8.19783	6.97912	8.14738	2.35555	5.96157
FBgn0038532	CG14322	6.4462	7.91451	8.19725	7.91111	8.05507	2.35555	5.47391
FBgn0037163	laza	0.255977	4.2177	8.19683	8.34141	2.53994	8.02798	5.39338
FBgn0031187	Usp2	8.40155	8.95025	8.1954	9.42838	7.97442	5.94052	7.5544
FBgn0036309	Hip1	6.45034	6.87922	8.19296	7.19962	7.48827	6.05599	5.71822
FBgn0035617	l(3)psg2	8.82621	8.97855	8.19211	6.19063	7.91378	6.87911	6.59982
FBgn0023083	fray	7.53791	7.54341	8.19051	8.15026	7.74449	7.2382	6.96153
FBgn0052296	Mrtf	7.83572	8.39148	8.19009	4.93046	7.00893	5.52548	7.0004
FBgn0020653	Trxr-1	8.97029	8.28368	8.18992	7.81143	8.06111	10.0384	8.66024
FBgn0034504	CG8929	8.17257	8.16529	8.18739	7.03126	9.49265	7.04941	7.08015
FBgn0016794	dos	7.78642	7.56196	8.18663	7.79103	6.48009	5.35555	6.70028
FBgn0267002	unc-104	8.74822	10.2474	8.1862	11.6997	10.8211	4.35555	7.9062
FBgn0036305	CG10984	6.96809	7.58133	8.18502	7.42734	8.5304	4.67748	5.87226
FBgn0002774	mle	7.93581	8.26697	8.18417	7.70996	8.31879	5.52548	6.21061
FBgn0038787	CG4360	7.58187	7.17469	8.18375	7.02765	7.12908	4.67748	6.59848
FBgn0264255	para	5.36157	8.09153	8.18366	11.0223	11.374	0	6.75537
FBgn0022985	qkr58E-2	7.67897	8.18176	8.18205	8.30437	9.58019	7.05599	6.23276
FBgn0010772	Xe7	7.49677	8.10812	8.18042	8.1533	8.20259	5.34125	7.056
FBgn0025790	TBPH	8.58788	8.50099	8.17933	7.31585	7.90322	6.94052	5.70997
FBgn0027619	Adam	6.97994	6.5944	8.17661	7.57669	7.16617	9.5627	6.74137
FBgn0032036	CG13384	6.78783	7.0788	8.17268	5.76946	6.61664	5.16291	5.78017
FBgn0003612	Su(var)2-10	9.00648	8.75483	8.17243	7.55972	8.22566	6.52548	7.67774
FBgn0032897	CG9336	3.34344	4.0633	8.17192	6.00495	5.40542	9.30975	7.18073
FBgn0250867	CG42238	6.9603	6.92764	8.17003	8.67221	5.73036	0	4.86382
FBgn0001977	CIAPIN1	7.65856	8.05077	8.16792	5.08311	7.09965	6.64096	5.28766
FBgn0011604	Iswi	9.80976	9.42048	8.16566	6.25476	8.50056	5.16291	7.19816
FBgn0029095	aru	5.88008	5.6027	8.16532	6.18471	5.43723	3.35555	6.30508
FBgn0002593	RpLP1	6.88926	7.66087	8.16515	9.37505	9.81269	12.4821	9.88798
FBgn0040239	bc10	5.95225	7.14036	8.16515	6.40362	7.0278	7.48484	5.29363
FBgn0052685	ZAP3	9.09524	8.73737	8.1648	6.87142	8.62788	5.67748	7.03331
FBgn0032378	CycY	8.43832	8.25086	8.16472	6.15746	8.50404	6.26244	6.64321
FBgn0031006	rictor	8.22014	7.71017	8.16463	8.01364	6.71674	4.66221	7.41492
FBgn0038745	CG4538	7.48806	7.43415	8.16283	7.56041	7.57823	6.81499	8.7814
FBgn0033252	CG12769	0.255977	3.34192	8.1605	6.34738	6.45111	0	4.64904
FBgn0016070	smg	7.04022	6.99441	8.15981	7.86466	7.86842	6.87911	9.87607
FBgn0034230	CG4853	6.88897	8.30534	8.15757	6.31014	8.45458	7.05599	5.60905
FBgn0052699	LPCAT	7.92741	8.61306	8.15723	10.1659	9.24497	6.50957	6.24575
FBgn0038704	CG5316	6.73543	7.47789	8.15567	6.16816	8.08056	6.67748	4.74447
FBgn0032409	Ced-12	7.01859	7.92621	8.15238	6.17596	8.51978	5.81499	4.64914
FBgn0262167	ana1	8.20539	7.26079	8.15221	6.08875	5.47187	3.35555	6.86752
FBgn0039113	CG10217	8.67737	8.1261	8.15203	6.55749	5.79714	0	6.45695
FBgn0039790	CG2246	7.58007	8.49745	8.15091	9.93117	6.82586	7.30484	6.45246
FBgn0030400	CG11138	8.10021	8.38402	8.15	6.5182	8.62553	5.67748	6.37404
FBgn0053144	CG33144	7.25203	8.42122	8.14848	9.87137	7.91687	8.35318	7.47413
FBgn0283473	S6KL	6.91162	7.39786	8.14835	8.15143	6.15589	5.35555	5.69672
FBgn0030163	CG1791	0	3.60044	8.14691	3.31616	0	0	0.852653
FBgn0034420	CG10737	7.58922	7.76542	8.14682	7.58555	8.68612	8.3505	7.90174
FBgn0026147	CG16833	6.65686	7.51775	8.14404	9.30426	7.88526	3.94052	8.20332
FBgn0015838	Vang	8.54355	8.64154	8.14352	6.90112	7.54585	3.35555	5.76791
FBgn0003483	spn-E	5.71868	4.42429	8.14273	0	0	0	6.39305
FBgn0025800	Smox	8.74526	9.26807	8.14046	6.15815	8.35526	6.60348	6.96831
FBgn0264707	RhoGEF3	7.89246	8.45884	8.13959	8.08275	9.3244	0	7.59971
FBgn0025381	rush	6.56777	6.77655	8.13915	6.68207	6.33079	7.26244	7.14955
FBgn0030894	Mvb12	6.98226	8.20332	8.1388	8.05276	7.83299	5.81499	5.87886
FBgn0003575	su(sable)	7.28432	7.12355	8.13874	5.38998	7.3773	6.05599	6.90536
FBgn0262125	Sec23	8.44313	8.17241	8.13863	8.48689	7.59821	7.7131	7.82071
FBgn0031752	CG9044	7.40654	7.70255	8.13793	7.16304	7.08379	6.14105	6.29182
FBgn0003204	ras	6.69939	6.68994	8.1374	8.23502	6.81709	6.64096	7.80246
FBgn0027561	CG18659	7.4312	7.39438	8.13591	6.78518	7.68101	7.99941	7.7367
FBgn0030268	Klp10A	8.9914	8.39302	8.13495	7.32598	7.98075	5.67748	8.62181
FBgn0033802	CG17724	8.94117	8.32959	8.13245	9.35087	8.82194	7.58235	1.82742
FBgn0003139	PpV	7.60904	7.70299	8.13152	6.76109	6.70335	8.30975	5.92924
FBgn0038803	CG5191	5.33876	6.50864	8.13144	6.7699	7.26423	5.52548	5.79943
FBgn0050055	CR30055	4.86892	6.20214	8.12968	7.12797	5.02967	4.35555	4.78078
FBgn0027587	CG7028	7.65267	7.31749	8.12924	6.58918	7.64318	4.94052	6.09914
FBgn0000567	Eip74EF	6.78564	8.75233	8.12589	8.22865	9.06356	5.52548	5.2508
FBgn0039844	CG1607	8.0695	6.15699	8.12227	4.53752	9.42697	0	5.10536
FBgn0002626	RpL32	7.79319	7.96024	8.12147	8.90612	9.34347	11.2404	9.69804
FBgn0037533	CD98hc	8.19197	7.63277	8.12058	8.77603	9.24733	7.05599	8.04268
FBgn0032005	Snx6	6.62509	6.38938	8.12058	7.31801	6.93201	7.48321	6.93257
FBgn0283536	Vha13	5.21991	6.244	8.12023	8.43945	8.58002	10.645	8.63914
FBgn0038065	Snx3	6.7712	7.11064	8.11952	9.38196	7.57644	3.35555	7.02859
FBgn0038286	CG6966	7.53443	7.92786	8.11674	9.16378	7.47005	6.52548	7.54735
FBgn0032590	CG4631	6.06333	7.18741	8.11668	7.07105	1.75493	0	6.95956
FBgn0050372	Asap	7.78572	7.58577	8.11553	7.53817	7.23815	7.16291	7.42172
FBgn0001087	g	7.85336	8.22512	8.11428	9.42576	8.27137	6.44302	6.94331
FBgn0050020	CG30020	8.85228	8.13933	8.11393	7.07176	7.15543	4.67748	6.93301
FBgn0030744	CG9992	7.08125	6.80725	8.11116	6.3317	6.35973	4.67748	5.59984
FBgn0004864	hop	7.44995	7.58205	8.1109	6.12316	6.54459	4.67748	6.86719
FBgn0051357	CG31357	7.86353	7.16249	8.10947	7.32954	6.08269	2.35555	5.44943
FBgn0265194	Trpm	5.83703	6.50422	8.10938	4.7312	7.33177	7.50209	7.58194
FBgn0004777	Ccp84Ag	0	0	8.10813	2.31616	0.169966	3.35555	0.602597
FBgn0036053	iPLA2-VIA	7.05299	6.99785	8.10786	6.68539	7.75817	7.44302	6.94983
FBgn0004049	yrt	7.60692	8.01294	8.1075	8.47797	7.45851	5.52548	6.60358
FBgn0086898	dgo	7.02429	6.29612	8.10491	4.52405	3.77563	2.35555	3.18378
FBgn0037890	CG17734	6.24466	5.81766	8.10168	8.10572	4.29784	8.17909	5.86033
FBgn0042134	Capr	9.94917	9.94522	8.09944	6.34591	9.14233	8.05599	9.24507
FBgn0265082	Cdep	8.39261	10.1055	8.09854	10.0019	10.9869	2.35555	7.26201
FBgn0262026	CG42837	5.4259	5.80136	8.09836	7.21501	9.90016	9.37777	0
FBgn0033075	Pld	7.91383	6.43299	8.09785	5.66524	4.57697	7.44302	6.40712
FBgn0260943	Rbp6	8.2931	10.7763	8.09782	7.98242	10.2555	0	6.41598
FBgn0263998	Ack-like	9.03086	8.60468	8.09675	4.7312	7.42267	6.67748	6.36287
FBgn0030850	stas	6.86597	7.55896	8.09629	7.85055	7.16529	7.60348	6.83608
FBgn0014411	Vps26	7.18079	7.56747	8.09476	6.63809	7.59214	5.52548	6.85456
FBgn0038819	Cpr92F	2.4259	5.10321	8.09476	4.97912	6.35631	2.35555	2.13687
FBgn0263705	Myo10A	7.25699	6.24881	8.09358	3.7312	6.66295	3.35555	5.50364
FBgn0023510	Rbcn-3B	6.72375	6.92553	8.08961	7.92243	8.27193	5.35555	7.52157
FBgn0032224	Sps2	4.9503	6.39264	8.0887	6.07389	4.20261	5.94052	5.12893
FBgn0015520	nonA-l	8.08253	9.13903	8.08762	6.75445	8.34257	2.35555	5.54172
FBgn0028982	Spt6	8.81501	8.55947	8.0868	6.93285	8.78313	7.99941	8.17266
FBgn0034894	sigmar	5.52389	6.34147	8.08535	6.38311	7.06175	8.76494	5.6607
FBgn0259175	ome	6.07001	5.63728	8.08525	5.48826	6.67373	8.28442	5.93711
FBgn0266084	Fhos	8.03635	7.65289	8.08443	9.39977	7.8055	9.33283	8.00834
FBgn0024889	Kap-alpha1	6.76583	7.3084	8.08126	7.15746	5.89107	0	7.16857
FBgn0085384	CG34355	8.43693	8.17234	8.07834	8.16271	8.55534	0	4.01729
FBgn0264075	tgo	8.27557	8.80655	8.0757	7.44544	8.23552	6.60348	6.30514
FBgn0033934	CG17385	7.24716	8.54003	8.0735	7.15444	7.07259	7.16291	6.25531
FBgn0037842	CG6567	6.62902	6.83546	8.07085	6.97817	5.68356	6.69494	3.80676
FBgn0036913	Usp32	6.2458	7.57956	8.07085	8.36012	7.90214	6.87746	7.28016
FBgn0083969	CG34133	7.21586	6.85731	8.06977	7.23677	6.56249	4.67748	7.06922
FBgn0250848	26-29-p	7.87142	8.67423	8.06974	8.70268	8.61132	10.6176	9.85377
FBgn0035879	GAPcenA	6.94639	7.39742	8.06956	8.12468	8.25774	7.7131	6.1164
FBgn0011656	Mef2	5.58295	5.62844	8.06901	9.2799	7.5445	5.35555	6.90964
FBgn0037116	Als2	7.04532	7.38084	8.06745	6.61384	6.82159	3.94052	6.02177
FBgn0015239	Hr78	6.44402	6.85352	8.06533	3.94843	6.65147	2.35555	6.21064
FBgn0036333	MICAL-like	7.12053	7.58033	8.06119	7.53597	8.17049	5.16291	5.65805
FBgn0033005	CG3107	6.80287	7.06083	8.05999	8.64442	7.73043	3.35555	6.34387
FBgn0051116	ClC-a	1.5779	4.3527	8.05989	10.6286	6.85617	7.56501	6.80826
FBgn0038244	CG7987	7.60054	7.72727	8.0536	6.85097	7.02035	6.05599	7.40347
FBgn0036389	ssp2	7.68626	7.59033	8.05341	7.25852	7.80177	5.35555	0
FBgn0037583	CG9684	6.7602	6.33526	8.05156	4.97988	5.07852	0	4.94208
FBgn0033052	SCAP	7.60639	7.21672	8.05156	8.50598	7.08702	7.05599	6.85437
FBgn0033879	CG6543	7.44363	6.99584	8.05072	6.40136	5.8077	9.86147	7.4674
FBgn0032997	CG17486	5.94248	6.02842	8.04895	7.40362	6.76988	3.35555	4.69435
FBgn0259143	CG42258	5.65172	6.26697	8.04793	7.90067	8.96757	5.29992	6.47302
FBgn0026061	Mipp1	4.68224	5.57074	8.04718	4.19063	4.10444	8.74312	6.48251
FBgn0015321	Ubc4	7.69302	7.21648	8.04662	6.84431	7.53597	7.05599	7.69619
FBgn0032202	REPTOR-BP	5.41019	5.94184	8.04495	7.52925	6.41048	7.7131	4.52965
FBgn0042696	NfI	5.23165	9.11569	8.04434	10.4661	9.31419	0	5.19419
FBgn0039338	XNP	9.17096	8.83674	8.04429	5.86048	8.73138	4.94052	7.8498
FBgn0002945	nkd	8.88369	8.64058	8.04336	5.99648	7.54235	3.35555	4.69386
FBgn0030243	CG2186	7.97077	8.24128	8.04273	7.26414	7.76851	4.35555	6.86085
FBgn0016013	Faa	0	3.34192	8.0427	3.90112	1.37513	3.35555	3.8186
FBgn0265974	ttv	7.39921	9.19782	8.04224	6.81866	8.12626	4.67748	5.63232
FBgn0031737	obst-E	0	1.34192	8.04065	4.80502	2.57847	4.94052	3.79508
FBgn0029870	Marf	7.3007	6.61954	8.04027	8.35835	7.8425	8.6954	8.36508
FBgn0036715	Cad74A	8.77549	6.59099	8.04019	5.25476	5.3851	0	5.60679
FBgn0031107	HERC2	8.33327	8.37226	8.03962	8.27485	9.48627	6.60348	7.75665
FBgn0037188	CG7369	7.56641	7.4566	8.03943	6.43164	7.22307	2.35555	5.75835
FBgn0266720	Snap24	6.68174	6.21598	8.03878	5.63616	7.06663	5.67748	5.60405
FBgn0264815	Pde1c	3.39839	6.583	8.03726	10.662	9.42931	8.23884	5.99882
FBgn0001169	H	8.49495	8.12033	8.03633	6.63809	7.36348	5.81499	7.12867
FBgn0035877	CG7083	5.71574	6.04236	8.03511	6.51256	5.46498	4.35555	4.94894
FBgn0016641	PTP-ER	8.18967	8.68084	8.03191	6.95982	7.72277	4.67748	6.53476
FBgn0034258	eIF3-S8	9.33791	8.74067	8.03022	6.56133	9.38926	9.27442	9.20225
FBgn0027508	Tnks	7.13139	6.87346	8.03022	7.70699	6.66567	7.30975	6.39418
FBgn0032217	CG4972	7.99272	8.06207	8.02975	8.41412	7.45113	6.05599	6.45203
FBgn0086370	sra	5.41423	6.45442	8.02909	6.41265	6.4238	7.16291	6.62495
FBgn0036566	ClC-c	6.14253	6.63857	8.02852	7.74789	7.18592	6.59647	7.49228
FBgn0039714	Zip99C	4.88518	5.92581	8.02693	6.41938	5.20125	8.69423	7.03933
FBgn0283658	muc	6.87964	7.04901	8.02616	8.20717	8.1541	10.8588	8.31934
FBgn0003515	st	2.95642	7.23432	8.02474	5.77559	3.19857	6.26244	4.10294
FBgn0032961	CG1416	7.99819	7.67865	8.02284	6.20238	7.93574	5.15747	6.42801
FBgn0035889	mkg-p	6.90163	7.19086	8.02246	7.47347	5.2423	3.35555	0
FBgn0029894	CG14440	6.73333	8.23941	8.02171	5.80865	7.90753	7.16291	5.13143
FBgn0033984	Lap1	7.09682	8.05843	8.02019	6.69236	7.24383	3.35555	6.01342
FBgn0003676	T-cp1	9.27055	8.54755	8.01772	6.40362	7.42561	7.87829	8.34299
FBgn0004456	mew	6.67383	5.22457	8.01743	5.22177	6.20903	6.60348	6.07542
FBgn0030343	ATP7	5.53582	6.17253	8.0161	5.60008	6.06315	6.52548	7.71231
FBgn0028487	f-cup	5.21853	5.86235	8.0144	7.56193	6.34872	7.34663	7.34705
FBgn0023518	trr	8.94702	8.42402	8.01302	7.99798	7.41437	3.94052	6.59995
FBgn0023531	CG32809	7.60572	10.5865	8.01185	10.173	10.9042	4.35555	6.20233
FBgn0010621	Cct5	9.00198	8.74801	8.01181	5.08311	8.13763	8.18844	8.5764
FBgn0003567	su(Hw)	8.14204	7.36839	8.01085	7.12135	6.6419	5.67748	6.35979
FBgn0033738	DUBAI	6.96258	7.61577	8.01032	6.21855	7.25506	5.57523	7.15033
FBgn0261647	Axud1	8.21931	7.27919	8.01028	6.74047	7.04139	4.94052	6.27168
FBgn0265274	Inx3	8.18374	7.43341	8.00836	6.37505	6.61146	4.67748	5.73263
FBgn0011837	Tis11	7.3621	6.05369	8.00764	5.5696	5.78172	6.52548	6.90232
FBgn0030418	CG4004	5.59583	6.75504	8.00645	6.08875	6.83589	2.35555	3.54914
FBgn0010226	GstS1	10.2422	9.41395	8.00203	9.01162	7.93872	7.26244	8.19877
FBgn0086656	shrb	6.3668	7.0443	8.00078	7.25414	8.0909	8.42164	6.08432
FBgn0029898	CG14439	2.5779	3.42939	8.0004	5.68167	1.98946	0	5.27962
FBgn0051108	CG31108	6.71344	6.9005	7.99929	7.56409	6.94038	5.74787	6.77232
FBgn0052218	CR32218	5.22084	4.96661	7.99434	6.14926	2.72325	0	3.05153
FBgn0262699	rap	7.75821	8.53515	7.99432	8.67876	7.67661	6.15883	6.4571
FBgn0032130	CG3838	4.76947	6.18817	7.99297	4.19063	4.70342	6.35555	5.17453
FBgn0011284	RpS4	8.23594	8.34361	7.99258	9.01155	9.20329	10.4101	9.67528
FBgn0036147	Plod	5.92585	6.40435	7.99219	2.31616	8.69287	5.52548	6.11148
FBgn0001108	DCTN1-p150	7.26429	7.51435	7.99171	7.17654	7.03833	8.11044	7.61214
FBgn0033446	CG1648	2.60647	2.80136	7.98987	4.53855	7.3119	6.01902	8.57676
FBgn0032836	CG10680	0.840939	5.44752	7.9886	0	0.871352	8.28629	5.95897
FBgn0032685	CG10211	7.06976	5.98578	7.98773	4.31616	7.38002	4.67748	4.0138
FBgn0033897	Rcd1	7.61976	7.82081	7.9854	7.00844	6.82507	3.94052	6.90142
FBgn0003068	per	5.19049	3.20189	7.98491	10.0065	6.68765	4.67748	5.78356
FBgn0010355	Taf1	8.75793	8.62344	7.98472	7.65892	8.09204	5.81499	7.57074
FBgn0085444	mute	8.75646	8.46097	7.98296	7.7312	6.5835	6.35555	6.20223
FBgn0034997	CG3376	5.5779	5.30909	7.98238	8.23398	5.7826	3.94052	6.71542
FBgn0027515	CG7115	7.15739	7.09561	7.9815	5.68539	6.87012	5.16291	6.78976
FBgn0039302	Nup358	10.8853	10.1222	7.97896	8.22545	9.04761	6.52548	9.11067
FBgn0283666	Rap2l	5.89983	6.30771	7.97848	7.75357	7.20739	5.94052	5.49492
FBgn0010113	hdc	10.9961	10.8593	7.9774	7.14221	6.51597	5.52548	7.27445
FBgn0016726	RpL29	6.9768	7.5409	7.97514	9.63071	7.54427	8.98453	7.59766
FBgn0033846	mip120	7.82689	6.92839	7.97464	6.37505	5.5634	4.23691	6.17555
FBgn0031914	CG5973	3.23783	4.00185	7.97442	2.7312	4.23891	7.48484	6.67775
[truncated: 12,184 more rows]
