# Supplementary material for: Multifunctional glial support by Semper cells in the Drosophila retina
Source: PLoS Genet. 2017 May 31;13(5):e1006782. doi: 10.1371/journal.pgen.1006782 (PMC5470715; doi:10.1371/journal.pgen.1006782)
Supplement: S2 Table — Genes from S1 Table sorted by relative gene expression levels from different cell populations. The top 1000 genes for the analysis in the current study are highlighted. (XLSX) [file pgen.1006782.s008.xlsx]

## Sheet: S2) Ranked_Enh.Lists
CC-larval			CC-pupal			CC-Adult			PR			CNS			DS			CC>PR			PR>CC
Flybase ID	current_symbol		Flybase ID	current_symbol		Flybase ID	current_symbol		Flybase ID	current_symbol		Flybase ID	current_symbol		Flybase ID	current_symbol		Flybase ID	current_symbol		sqrt-current_id	current_symbol
FBgn0283451	br		FBgn0036677	CG13023		FBgn0040074	retinin		FBgn0002940	ninaE		FBgn0014163	fax		FBgn0085249	CG34220		FBgn0040074	retinin		FBgn0002940	ninaE
FBgn0004362	HmgD		FBgn0038180	Cht5		FBgn0042201	Nplp3		FBgn0000120	Arr1		FBgn0086675	fne		FBgn0040827	CG13315		FBgn0042201	Nplp3		FBgn0000120	Arr1
FBgn0001254	ImpE2		FBgn0001090	bnb		FBgn0011693	Pdh		FBgn0267252	Ggamma30A		FBgn0000253	Cam		FBgn0032049	Bace		FBgn0053196	dpy		FBgn0267252	Ggamma30A
FBgn0266557	kis		FBgn0033154	CG1850		FBgn0053196	dpy		FBgn0262738	norpA		FBgn0020238	14-3-3epsilon		FBgn0034295	CG10911		FBgn0011693	Pdh		FBgn0000121	Arr2
FBgn0265276	l(3)neo38		FBgn0020238	14-3-3epsilon		FBgn0267911	trol		FBgn0001234	Hsromega		FBgn0259994	CG42492		FBgn0000042	Act5C		FBgn0267911	trol		FBgn0002938	ninaC
FBgn0022893	Df31		FBgn0262737	mub		FBgn0037636	CG9821		FBgn0000121	Arr2		FBgn0010263	Rbp9		FBgn0053258	CG33258		FBgn0032414	CG17211		FBgn0267435	chp
FBgn0000042	Act5C		FBgn0000557	Ef1alpha100E		FBgn0001234	Hsromega		FBgn0002938	ninaC		FBgn0002921	Atpalpha		FBgn0035667	Jon65Ai		FBgn0013275	Hsp70Aa		FBgn0262738	norpA
FBgn0020238	14-3-3epsilon		FBgn0000042	Act5C		FBgn0033728	Cpr49Ae		FBgn0261788	Ank2		FBgn0033268	Obp44a		FBgn0035666	Jon65Aii		FBgn0033728	Cpr49Ae		FBgn0005614	trpl
FBgn0016977	spen		FBgn0265296	Dscam2		FBgn0032414	CG17211		FBgn0267435	chp		FBgn0000042	Act5C		FBgn0033774	CG12374		FBgn0030847	CG12991		FBgn0041605	cpx
FBgn0014163	fax		FBgn0026197	noe		FBgn0262109	CR42862		FBgn0265487	mbl		FBgn0037414	Osi7		FBgn0035665	Jon65Aiii		FBgn0013272	Gp150		FBgn0261788	Ank2
FBgn0024836	stan		FBgn0014163	fax		FBgn0013276	Hsp70Ab		FBgn0262109	CR42862		FBgn0028938	CG16886		FBgn0250815	Jon65Aiv		FBgn0263106	DnaJ-1		FBgn0265487	mbl
FBgn0004828	His3.3B		FBgn0000108	Appl		FBgn0263106	DnaJ-1		FBgn0000253	Cam		FBgn0003887	betaTub56D		FBgn0039471	CG6295		FBgn0005561	sv		FBgn0013342	nSyb
FBgn0037874	Tctp		FBgn0027111	miple1		FBgn0013275	Hsp70Aa		FBgn0005614	trpl		FBgn0013342	nSyb		FBgn0035670	CG10472		FBgn0085421	Epac		FBgn0003861	trp
FBgn0063127	pncr002:3R		FBgn0001226	Hsp27		FBgn0005561	sv		FBgn0041605	cpx		FBgn0003065	CG2150		FBgn0040060	yip7		FBgn0005664	Crys		FBgn0087005	rtp
FBgn0034802	CG3800		FBgn0013981	His4r		FBgn0030847	CG12991		FBgn0025726	unc-13		FBgn0262737	mub		FBgn0035926	CG5804		FBgn0034920	CG5597		FBgn0259918	inaF-B
FBgn0019661	roX1		FBgn0261788	Ank2		FBgn0261836	Msp300		FBgn0087005	rtp		FBgn0004921	Ggamma1		FBgn0051198	CG31198		FBgn0013276	Hsp70Ab		FBgn0260812	inaF-D
FBgn0261788	Ank2		FBgn0266557	kis		FBgn0001145	Gs2		FBgn0004435	Galphaq		FBgn0000557	Ef1alpha100E		FBgn0034289	CG10910		FBgn0029506	Tsp42Ee		FBgn0025726	unc-13
FBgn0283521	lola		FBgn0015609	CadN		FBgn0013272	Gp150		FBgn0013342	nSyb		FBgn0000108	Appl		FBgn0034758	CG13510		FBgn0039155	Kal1		FBgn0004435	Galphaq
FBgn0000556	Ef1alpha48D		FBgn0016977	spen		FBgn0041094	scyl		FBgn0011693	Pdh		FBgn0010415	Sdc		FBgn0000079	Amy-p		FBgn0041094	scyl		FBgn0260499	qvr
FBgn0262972	CR43283		FBgn0263117	CG34377		FBgn0085421	Epac		FBgn0016694	Pdp1		FBgn0001090	bnb		FBgn0020906	Jon25Bi		FBgn0029994	CG2254		FBgn0038143	CG9813
FBgn0000497	ds		FBgn0024294	Spn43Aa		FBgn0034920	CG5597		FBgn0014396	tim		FBgn0259233	CG42331		FBgn0014020	Rho1		FBgn0037416	Osi9		FBgn0004919	gol
FBgn0002592	E(spl)m2-BFM		FBgn0024836	stan		FBgn0020304	drongo		FBgn0259918	inaF-B		FBgn0263111	cac		FBgn0036419	CG13482		FBgn0004198	ct		FBgn0004623	Gbeta76C
FBgn0013981	His4r		FBgn0045761	CHKov1		FBgn0029506	Tsp42Ee		FBgn0260812	inaF-D		FBgn0039054	Cow		FBgn0032144	CG17633		FBgn0001145	Gs2		FBgn0010263	Rbp9
FBgn0000541	E(bx)		FBgn0039257	tnc		FBgn0039155	Kal1		FBgn0003861	trp		FBgn0029170	TwdlT		FBgn0039342	CG5107		FBgn0030558	CG1461		FBgn0014396	tim
FBgn0015609	CadN		FBgn0035246	CG13928		FBgn0000253	Cam		FBgn0261549	rdgA		FBgn0003884	alphaTub84B		FBgn0045823	vsg		FBgn0026059	Mhcl		FBgn0019940	Rh6
FBgn0001215	Hrb98DE		FBgn0025726	unc-13		FBgn0026059	Mhcl		FBgn0038143	CG9813		FBgn0027111	miple1		FBgn0033728	Cpr49Ae		FBgn0026620	tacc		FBgn0026438	Eaat2
FBgn0001226	Hsp27		FBgn0004828	His3.3B		FBgn0005664	Crys		FBgn0037636	CG9821		FBgn0265296	Dscam2		FBgn0036321	CG14120		FBgn0020304	drongo		FBgn0032946	nrv3
FBgn0260400	elav		FBgn0019661	roX1		FBgn0019661	roX1		FBgn0263077	CG43340		FBgn0032946	nrv3		FBgn0034292	CG5767		FBgn0264491	how		FBgn0033926	Arc1
FBgn0004907	14-3-3zeta		FBgn0022893	Df31		FBgn0022710	Ac13E		FBgn0019661	roX1		FBgn0033313	Cirl		FBgn0023197	Jon74E		FBgn0026077	Gasp		FBgn0259108	futsch
FBgn0028999	nerfin-1		FBgn0001215	Hrb98DE		FBgn0004198	ct		FBgn0262742	Fas1		FBgn0033159	Dscam1		FBgn0003863	alphaTry		FBgn0086906	sls		FBgn0265998	Doa
FBgn0000308	chic		FBgn0004198	ct		FBgn0029994	CG2254		FBgn0260499	qvr		FBgn0004575	Syn		FBgn0029766	CG15784		FBgn0022710	Ac13E		FBgn0263077	CG43340
FBgn0263117	CG34377		FBgn0026869	Thd1		FBgn0000320	eya		FBgn0267910	MRE16		FBgn0261262	CG42613		FBgn0031654	Jon25Bii		FBgn0037636	CG9821		FBgn0014019	Rh5
FBgn0024294	Spn43Aa		FBgn0001254	ImpE2		FBgn0026869	Thd1		FBgn0050497	CG30497		FBgn0011259	Sema-1a		FBgn0032069	LManVI		FBgn0051869	CG31869		FBgn0261549	rdgA
FBgn0002633	E(spl)m7-HLH		FBgn0011760	ctp		FBgn0264491	how		FBgn0013733	shot		FBgn0015609	CadN		FBgn0085353	CG34324		FBgn0261836	Msp300		FBgn0004784	inaC
FBgn0001224	Hsp23		FBgn0004907	14-3-3zeta		FBgn0030558	CG1461		FBgn0033926	Arc1		FBgn0261788	Ank2		FBgn0043575	PGRP-SC2		FBgn0052311	zormin		FBgn0000557	Ef1alpha100E
FBgn0000108	Appl		FBgn0053196	dpy		FBgn0026620	tacc		FBgn0004907	14-3-3zeta		FBgn0011760	ctp		FBgn0030999	Mur18B		FBgn0261258	rgn		FBgn0264087	Slob
FBgn0037636	CG9821		FBgn0010238	Lac		FBgn0037416	Osi9		FBgn0265998	Doa		FBgn0267252	Ggamma30A		FBgn0085205	CG34176		FBgn0000320	eya		FBgn0000253	Cam
FBgn0002622	RpS3		FBgn0259994	CG42492		FBgn0016977	spen		FBgn0262509	nrm		FBgn0025726	unc-13		FBgn0027611	LManII		FBgn0051354	Hsp70Bbb		FBgn0262509	nrm
FBgn0283508	nw		FBgn0000308	chic		FBgn0267336	Glut4EF		FBgn0032946	nrv3		FBgn0041605	cpx		FBgn0051343	CG31343		FBgn0034797	nahoda		FBgn0004242	Syt1
FBgn0010113	hdc		FBgn0001224	Hsp23		FBgn0263995	cpo		FBgn0004919	gol		FBgn0085447	sif		FBgn0037724	Fst		FBgn0264272	mwh		FBgn0031414	eys
FBgn0004646	ogre		FBgn0037874	Tctp		FBgn0026077	Gasp		FBgn0259481	Mob2		FBgn0260657	CG42540		FBgn0003358	Jon99Ci		FBgn0001233	Hsp83		FBgn0003250	Rh4
FBgn0027108	Inx2		FBgn0002622	RpS3		FBgn0041150	hoe1		FBgn0004623	Gbeta76C		FBgn0001229	Hsp67Bc		FBgn0015221	Fer2LCH		FBgn0041150	hoe1		FBgn0013995	Calx
FBgn0001234	Hsromega		FBgn0262109	CR42862		FBgn0036165	chrb		FBgn0010263	Rbp9		FBgn0050101	CG30101		FBgn0035583	CG13704		FBgn0086901	cv-c		FBgn0265959	rdgC
FBgn0026077	Gasp		FBgn0000568	Eip75B		FBgn0020521	pio		FBgn0262737	mub		FBgn0262593	Shab		FBgn0010357	betaTry		FBgn0020521	pio		FBgn0035538	DopEcR
FBgn0037624	CG8223		FBgn0283508	nw		FBgn0013981	His4r		FBgn0026438	Eaat2		FBgn0260499	qvr		FBgn0033788	CG13323		FBgn0050011	gem		FBgn0016694	Pdp1
FBgn0031453	Bacc		FBgn0053653	Cadps		FBgn0001230	Hsp68		FBgn0037913	fabp		FBgn0029814	CG15765		FBgn0034318	CG14500		FBgn0266758	Esyt2		FBgn0001991	Ca-alpha1D
FBgn0004861	ph-p		FBgn0004449	Ten-m		FBgn0051869	CG31869		FBgn0019940	Rh6		FBgn0028704	Nckx30C		FBgn0004427	LysD		FBgn0263995	cpo		FBgn0053547	Rim
FBgn0004108	Nrt		FBgn0039633	CG11873		FBgn0087012	5-HT2A		FBgn0024734	PRL-1		FBgn0036202	CG6024		FBgn0261955	kdn		FBgn0003748	Treh		FBgn0262742	Fas1
FBgn0033438	Mmp2		FBgn0260400	elav		FBgn0243486	rdo		FBgn0036921	RhoGDI		FBgn0013334	Sap47		FBgn0002579	RpL36		FBgn0027528	goe		FBgn0261714	Cpn
FBgn0262737	mub		FBgn0037636	CG9821		FBgn0266758	Esyt2		FBgn0004784	inaC		FBgn0051363	Jupiter		FBgn0000078	Amy-d		FBgn0027660	blot		FBgn0001234	Hsromega
FBgn0261574	kug		FBgn0265276	l(3)neo38		FBgn0004907	14-3-3zeta		FBgn0014019	Rh5		FBgn0003429	slo		FBgn0036024	CG18180		FBgn0031374	Wdr62		FBgn0259481	Mob2
FBgn0026869	Thd1		FBgn0041094	scyl		FBgn0013279	Hsp70Bc		FBgn0028582	lqf		FBgn0262109	CR42862		FBgn0039830	ATPsynC		FBgn0000042	Act5C		FBgn0036544	sff
FBgn0029082	hbs		FBgn0029903	pod1		FBgn0051354	Hsp70Bbb		FBgn0259108	futsch		FBgn0031453	Bacc		FBgn0022700	Cht4		FBgn0038610	CG7675		FBgn0028996	onecut
FBgn0003862	trx		FBgn0004362	HmgD		FBgn0264272	mwh		FBgn0261015	Pif1A		FBgn0004865	Eip78C		FBgn0031066	COX6B		FBgn0052580	Muc14A		FBgn0039054	Cow
FBgn0001197	His2Av		FBgn0036165	chrb		FBgn0050011	gem		FBgn0004242	Syt1		FBgn0002643	mam		FBgn0039761	CG18404		FBgn0243486	rdo		FBgn0263111	cac
FBgn0027932	Akap200		FBgn0031453	Bacc		FBgn0013278	Hsp70Bb		FBgn0002921	Atpalpha		FBgn0259108	futsch		FBgn0031653	Jon25Biii		FBgn0000636	Fas3		FBgn0003429	slo
FBgn0001075	ft		FBgn0033159	Dscam1		FBgn0037468	CG1943		FBgn0035538	DopEcR		FBgn0027932	Akap200		FBgn0034718	wdp		FBgn0035574	RhoGEF64C		FBgn0028582	lqf
FBgn0000547	ed		FBgn0010452	trn		FBgn0262737	mub		FBgn0015609	CadN		FBgn0000464	Lar		FBgn0033926	Arc1		FBgn0261800	LanB1		FBgn0013733	shot
FBgn0015380	drl		FBgn0263109	CG43366		FBgn0263750	CG43675		FBgn0004921	Ggamma1		FBgn0026084	cib		FBgn0263081	CG43349		FBgn0085446	CG34417		FBgn0024943	PIP82
FBgn0001235	hth		FBgn0000117	arm		FBgn0035499	Chd64		FBgn0000557	Ef1alpha100E		FBgn0004907	14-3-3zeta		FBgn0040729	CG15126		FBgn0028622	qsm		FBgn0000108	Appl
FBgn0028991	seq		FBgn0036202	CG6024		FBgn0050497	CG30497		FBgn0264087	Slob		FBgn0003888	betaTub60D		FBgn0032068	LManV		FBgn0015032	Cyp4c3		FBgn0259994	CG42492
FBgn0026575	hang		FBgn0267252	Ggamma30A		FBgn0052580	Muc14A		FBgn0053547	Rim		FBgn0262736	Vha16-1		FBgn0026409	Mpcp		FBgn0001230	Hsp68		FBgn0036921	RhoGDI
FBgn0263392	Tet		FBgn0039054	Cow		FBgn0062978	CG31808		FBgn0031414	eys		FBgn0031097	obst-A		FBgn0003888	betaTub60D		FBgn0262160	CG9932		FBgn0001263	inaD
FBgn0038826	Syp		FBgn0004839	otk		FBgn0034797	nahoda		FBgn0265959	rdgC		FBgn0031294	IA-2		FBgn0262484	CG43074		FBgn0001226	Hsp27		FBgn0003301	rut
FBgn0004647	N		FBgn0000464	Lar		FBgn0000489	Pka-C3		FBgn0259994	CG42492		FBgn0264255	para		FBgn0262007	CG42825		FBgn0087012	5-HT2A		FBgn0261928	CG42795
FBgn0030328	Amun		FBgn0014002	Pdi		FBgn0031374	Wdr62		FBgn0040752	Prosap		FBgn0004242	Syt1		FBgn0020508	Ag5r2		FBgn0265045	Strn-Mlck		FBgn0039465	Tsp97E
FBgn0263750	CG43675		FBgn0052580	Muc14A		FBgn0261258	rgn		FBgn0001624	dlg1		FBgn0001122	Galphao		FBgn0030098	CG12057		FBgn0028371	jbug		FBgn0260234	Xport-B
FBgn0010228	HmgZ		FBgn0027932	Akap200		FBgn0024734	PRL-1		FBgn0261552	ps		FBgn0030479	Rbp1-like		FBgn0035933	CG13309		FBgn0037468	CG1943		FBgn0038749	Xport-A
FBgn0000412	D1		FBgn0040752	Prosap		FBgn0259214	PMCA		FBgn0010350	CdsA		FBgn0004449	Ten-m		FBgn0035779	CG8562		FBgn0000489	Pka-C3		FBgn0086758	chinmo
FBgn0022349	CG1910		FBgn0085450	Snoo		FBgn0013277	Hsp70Ba		FBgn0037912	sea		FBgn0086778	nAChRalpha7		FBgn0034317	CG14499		FBgn0001083	fw		FBgn0040752	Prosap
FBgn0001233	Hsp83		FBgn0001234	Hsromega		FBgn0027528	goe		FBgn0040074	retinin		FBgn0024807	DIP1		FBgn0053306	CG33306		FBgn0062978	CG31808		FBgn0264598	PsGEF
FBgn0264922	smt3		FBgn0005631	robo1		FBgn0086901	cv-c		FBgn0053653	Cadps		FBgn0000024	Ace		FBgn0033733	CG8834		FBgn0040271	Sulf1		FBgn0035246	CG13928
FBgn0265296	Dscam2		FBgn0266098	rg		FBgn0038610	CG7675		FBgn0011666	msi		FBgn0035246	CG13928		FBgn0003274	RpLP2		FBgn0013277	Hsp70Ba		FBgn0267002	unc-104
FBgn0051363	Jupiter		FBgn0263750	CG43675		FBgn0051997	CG31997		FBgn0017581	Lk6		FBgn0033250	CG14762		FBgn0015222	Fer1HCH		FBgn0026869	Thd1		FBgn0003249	Rh3
FBgn0034282	Mapmodulin		FBgn0086778	nAChRalpha7		FBgn0035574	RhoGEF64C		FBgn0039465	Tsp97E		FBgn0262739	AGO1		FBgn0053346	CG33346		FBgn0037213	CG12581		FBgn0029761	SK
FBgn0035246	CG13928		FBgn0262582	cic		FBgn0027660	blot		FBgn0040382	CG5273		FBgn0005586	Rab3		FBgn0002868	MtnA		FBgn0267488	Mcr		FBgn0037913	fabp
FBgn0011760	ctp		FBgn0034282	Mapmodulin		FBgn0001316	klar		FBgn0261714	Cpn		FBgn0026077	Gasp		FBgn0035544	CG15021		FBgn0260486	Ziz		FBgn0004575	Syn
FBgn0013997	Nrx-IV		FBgn0260943	Rbp6		FBgn0052311	zormin		FBgn0250823	gish		FBgn0053113	Rtnl1		FBgn0036232	CG14125		FBgn0001316	klar		FBgn0039908	Asator
FBgn0261710	nocte		FBgn0263219	Dscam4		FBgn0002567	Rab32		FBgn0053196	dpy		FBgn0250788	beta-Spec		FBgn0031929	CG18585		FBgn0263773	fok		FBgn0010350	CdsA
FBgn0029123	SoxN		FBgn0029123	SoxN		FBgn0017581	Lk6		FBgn0036544	sff		FBgn0259110	mmd		FBgn0038658	CG14292		FBgn0030027	CG1632		FBgn0033054	CG14591
FBgn0010348	Arf79F		FBgn0029082	hbs		FBgn0001090	bnb		FBgn0042201	Nplp3		FBgn0014020	Rho1		FBgn0051233	CG31233		FBgn0040817	CG14132		FBgn0259985	Mppe
FBgn0051998	CG31998		FBgn0035625	Blimp-1		FBgn0003016	osp		FBgn0263111	cac		FBgn0033158	CG12164		FBgn0039769	CG15534		FBgn0003016	osp		FBgn0035505	Teh2
FBgn0033636	tou		FBgn0000636	Fas3		FBgn0263773	fok		FBgn0001991	Ca-alpha1D		FBgn0039883	RhoGAP100F		FBgn0264295	CG43773		FBgn0036165	chrb		FBgn0039927	CG11155
FBgn0000043	Act42A		FBgn0037624	CG8223		FBgn0000636	Fas3		FBgn0039908	Asator		FBgn0026372	RpL23A		FBgn0028663	VhaM9.7-b		FBgn0001090	bnb		FBgn0004795	retn
FBgn0000097	aop		FBgn0000043	Act42A		FBgn0037874	Tctp		FBgn0000108	Appl		FBgn0001226	Hsp27		FBgn0003517	sta		FBgn0035499	Chd64		FBgn0086367	t
FBgn0002643	mam		FBgn0036617	Cpr72Ea		FBgn0085446	CG34417		FBgn0266557	kis		FBgn0000273	Pka-C1		FBgn0036945	Ssk		FBgn0085450	Snoo		FBgn0264006	dysc
FBgn0039633	CG11873		FBgn0063127	pncr002:3R		FBgn0004828	His3.3B		FBgn0016977	spen		FBgn0004435	Galphaq		FBgn0039756	CG9743		FBgn0013279	Hsp70Bc		FBgn0267910	MRE16
FBgn0261341	verm		FBgn0010113	hdc		FBgn0260486	Ziz		FBgn0033544	CG7220		FBgn0036677	CG13023		FBgn0034296	CG10912		FBgn0045761	CHKov1		FBgn0263102	psq
FBgn0041094	scyl		FBgn0023531	CG32809		FBgn0051103	CG31103		FBgn0016076	vri		FBgn0000259	CkIIbeta		FBgn0263234	Phae1		FBgn0261859	CG42788		FBgn0000206	boss
FBgn0003285	rst		FBgn0283521	lola		FBgn0001233	Hsp83		FBgn0028996	onecut		FBgn0031866	Nlg2		FBgn0265186	CG44251		FBgn0014141	cher		FBgn0020621	Pkn
FBgn0003888	betaTub60D		FBgn0262509	nrm		FBgn0259173	corn		FBgn0016930	Dyrk2		FBgn0260934	par-1		FBgn0015521	RpS21		FBgn0051103	CG31103		FBgn0032652	CG6870
FBgn0037240	Cont		FBgn0000541	E(bx)		FBgn0034897	Sesn		FBgn0024943	PIP82		FBgn0000038	nAChRbeta1		FBgn0040773	COX7C		FBgn0030328	Amun		FBgn0085447	sif
FBgn0034070	SP2353		FBgn0015380	drl		FBgn0266410	CG45050		FBgn0003250	Rh4		FBgn0051619	nolo		FBgn0038271	UQCR-C1		FBgn0031952	cdc14		FBgn0031381	Npc2a
FBgn0001253	ImpE1		FBgn0029128	tyn		FBgn0045761	CHKov1		FBgn0003429	slo		FBgn0259244	CG42342		FBgn0034406	Jheh3		FBgn0264489	CG43897		FBgn0010014	CanB
FBgn0020309	crol		FBgn0085432	pan		FBgn0259176	bun		FBgn0039054	Cow		FBgn0023531	CG32809		FBgn0039049	CG6726		FBgn0003159	CG2841		FBgn0022959	yps
FBgn0250754	CG42232		FBgn0010348	Arf79F		FBgn0267488	Mcr		FBgn0000370	crc		FBgn0052423	shep		FBgn0264296	CG43774		FBgn0023441	fus		FBgn0033544	CG7220
FBgn0038881	CG16791		FBgn0010905	Spn		FBgn0001083	fw		FBgn0260234	Xport-B		FBgn0263132	Cht6		FBgn0000056	Adhr		FBgn0037336	CG2519		FBgn0030613	Rab3-GEF
FBgn0015399	kek1		FBgn0033636	tou		FBgn0030027	CG1632		FBgn0038749	Xport-A		FBgn0016976	stnA		FBgn0033826	CG4734		FBgn0051997	CG31997		FBgn0033876	Syngr
FBgn0025726	unc-13		FBgn0002645	Map205		FBgn0263289	scrib		FBgn0035720	CG10077		FBgn0016975	stnB		FBgn0003356	Jon99Cii		FBgn0053556	form3		FBgn0262614	pyd
FBgn0000591	E(spl)m8-HLH		FBgn0026575	hang		FBgn0262160	CG9932		FBgn0086758	chinmo		FBgn0024836	stan		FBgn0002570	Mal-A1		FBgn0003984	vn		FBgn0033132	Tsp42Ej
FBgn0051163	SKIP		FBgn0026189	prominin-like		FBgn0003475	spir		FBgn0000056	Adhr		FBgn0045823	vsg		FBgn0000055	Adh		FBgn0050147	Hil		FBgn0003360	sesB
FBgn0014002	Pdi		FBgn0263392	Tet		FBgn0003984	vn		FBgn0003301	rut		FBgn0035538	DopEcR		FBgn0035176	CG13905		FBgn0013278	Hsp70Bb		FBgn0262109	CR42862
FBgn0087007	bbg		FBgn0029814	CG15765		FBgn0003748	Treh		FBgn0261836	Msp300		FBgn0035936	Tsp66E		FBgn0036996	mag		FBgn0260748	CG5004		FBgn0259246	brp
FBgn0262509	nrm		FBgn0033313	Cirl		FBgn0259247	laccase2		FBgn0020621	Pkn		FBgn0250789	alpha-Spec		FBgn0038179	CG9312		FBgn0263346	CG43427		FBgn0268063	ltl
FBgn0029128	tyn		FBgn0085276	CG34247		FBgn0053978	CG33978		FBgn0000055	Adh		FBgn0051665	wry		FBgn0039472	CG17192		FBgn0259247	laccase2		FBgn0250823	gish
FBgn0004595	pros		FBgn0033484	CG2269		FBgn0015032	Cyp4c3		FBgn0013334	Sap47		FBgn0001227	Hsp67Ba		FBgn0038973	Pebp1		FBgn0260942	bond		FBgn0053653	Cadps
FBgn0025740	PlexB		FBgn0000259	CkIIbeta		FBgn0050147	Hil		FBgn0011760	ctp		FBgn0035495	CG14989		FBgn0032087	CG9568		FBgn0035023	ITP		FBgn0026592	Fie
FBgn0086655	jing		FBgn0024189	sns		FBgn0023172	RhoGEF2		FBgn0267002	unc-104		FBgn0000046	Act87E		FBgn0263080	CG43348		FBgn0034606	ASPP		FBgn0003380	Sh
FBgn0004839	otk		FBgn0003884	alphaTub84B		FBgn0085450	Snoo		FBgn0259685	crb		FBgn0001218	Hsc70-3		FBgn0259998	CG17571		FBgn0261113	Xrp1		FBgn0034789	PIP5K59B
FBgn0262743	Fs(2)Ket		FBgn0085421	Epac		FBgn0260934	par-1		FBgn0263102	psq		FBgn0259246	brp		FBgn0265185	CG44250		FBgn0050460	CG30460		FBgn0035880	CG17352
FBgn0001218	Hsc70-3		FBgn0004108	Nrt		FBgn0037336	CG2519		FBgn0259985	Mppe		FBgn0032538	CG16885		FBgn0035715	CG10103		FBgn0267912	CanA-14F		FBgn0262728	Pal2
FBgn0033688	Prp8		FBgn0002643	mam		FBgn0028622	qsm		FBgn0259214	PMCA		FBgn0263995	cpo		FBgn0004425	LysB		FBgn0259173	corn		FBgn0030555	Fbxl4
FBgn0004860	ph-d		FBgn0261574	kug		FBgn0040817	CG14132		FBgn0037874	Tctp		FBgn0085407	Pvf3		FBgn0031741	CG11034		FBgn0027356	Amph		FBgn0261041	stj
FBgn0004838	Hrb27C		FBgn0259214	PMCA		FBgn0016694	Pdp1		FBgn0263750	CG43675		FBgn0265082	Cdep		FBgn0010228	HmgZ		FBgn0283680	IP3K2		FBgn0085350	inaF-C
FBgn0036202	CG6024		FBgn0013276	Hsp70Ab		FBgn0261015	Pif1A		FBgn0085432	pan		FBgn0266098	rg		FBgn0038845	CG10827		FBgn0001225	Hsp26		FBgn0016976	stnA
FBgn0266521	stai		FBgn0013275	Hsp70Aa		FBgn0267910	MRE16		FBgn0035505	Teh2		FBgn0010905	Spn		FBgn0034588	CG9394		FBgn0052865	alphagamma-element:CR32865		FBgn0016975	stnB
FBgn0261648	salm		FBgn0052638	CG32638		FBgn0031453	Bacc		FBgn0262614	pyd		FBgn0259214	PMCA		FBgn0037913	fabp		FBgn0041181	Tep3		FBgn0260795	NaPi-III
FBgn0003884	alphaTub84B		FBgn0010473	tutl		FBgn0035896	CG6983		FBgn0013995	Calx		FBgn0015371	chn		FBgn0030396	CG2556		FBgn0050101	CG30101		FBgn0003392	shi
FBgn0052638	CG32638		FBgn0028494	CG6424		FBgn0015609	CadN		FBgn0001263	inaD		FBgn0004108	Nrt		FBgn0085359	CG34330		FBgn0015766	Msr-110		FBgn0028400	Syt4
FBgn0045761	CHKov1		FBgn0051363	Jupiter		FBgn0264953	Piezo		FBgn0029761	SK		FBgn0263219	Dscam4		FBgn0052656	Muc11A		FBgn0036449	bmm		FBgn0032987	RpL21
FBgn0264303	CG43781		FBgn0041604	dlp		FBgn0261800	LanB1		FBgn0261928	CG42795		FBgn0027865	Tsp96F		FBgn0010246	Myo61F		FBgn0036844	Mkp3		FBgn0069973	CG40485
FBgn0264302	CG43780		FBgn0038881	CG16791		FBgn0031836	CG11050		FBgn0267336	Glut4EF		FBgn0033108	CG15236		FBgn0033296	Mal-A7		FBgn0261649	tinc		FBgn0264255	para
FBgn0266098	rg		FBgn0001122	Galphao		FBgn0283521	lola		FBgn0000711	flw		FBgn0005585	Calr		FBgn0010612	ATPsynG		FBgn0261436	DhpD		FBgn0004102	oc
FBgn0002732	E(spl)malpha-BFM		FBgn0011259	Sema-1a		FBgn0261859	CG42788		FBgn0015622	Cnx99A		FBgn0028875	nAChRalpha5		FBgn0003357	Jon99Ciii		FBgn0037796	CG12814		FBgn0263220	Hk
FBgn0010452	trn		FBgn0261238	Alh		FBgn0264495	gpp		FBgn0030317	CG1561		FBgn0004369	Ptp99A		FBgn0032066	LManIII		FBgn0039748	CG15529		FBgn0036821	CG3961
FBgn0026197	noe		FBgn0005586	Rab3		FBgn0029881	pigs		FBgn0003380	Sh		FBgn0010114	hig		FBgn0035189	CG9119		FBgn0033631	Sod3		FBgn0028833	Dak1
FBgn0027111	miple1		FBgn0002921	Atpalpha		FBgn0040271	Sulf1		FBgn0013305	Nmda1		FBgn0032987	RpL21		FBgn0039475	CG6277		FBgn0265042	Irk1		FBgn0030670	Pis
FBgn0001316	klar		FBgn0003862	trx		FBgn0036534	DCP2		FBgn0260400	elav		FBgn0029573	CG14770		FBgn0034871	CG3906		FBgn0015221	Fer2LCH		FBgn0038862	Usp8
FBgn0005631	robo1		FBgn0039920	CG11360		FBgn0052865	alphagamma-element:CR32865		FBgn0004179	Csp		FBgn0036165	chrb		FBgn0034390	CG15093		FBgn0027556	CG4928		FBgn0259822	Ca-beta
FBgn0034013	unc-5		FBgn0004369	Ptp99A		FBgn0267376	SelR		FBgn0004575	Syn		FBgn0265487	mbl		FBgn0034629	Acox57D-d		FBgn0036111	Aps		FBgn0259210	prom
FBgn0029903	pod1		FBgn0013997	Nrx-IV		FBgn0053556	form3		FBgn0035246	CG13928		FBgn0000568	Eip75B		FBgn0012037	Ance		FBgn0029123	SoxN		FBgn0085351	inaF-A
FBgn0036398	upSET		FBgn0032297	CG17124		FBgn0037213	CG12581		FBgn0003371	sgg		FBgn0027491	Cdk5alpha		FBgn0034500	CG11200		FBgn0027108	Inx2		FBgn0003091	Pkc53E
FBgn0250911	CG42245		FBgn0051619	nolo		FBgn0052850	CG32850		FBgn0266098	rg		FBgn0031940	CG7214		FBgn0034709	Swim		FBgn0039048	CG17111		FBgn0000150	awd
FBgn0000568	Eip75B		FBgn0039255	CG13646		FBgn0266918	CG32486		FBgn0026086	Adar		FBgn0085399	CG34370		FBgn0032518	RpL24		FBgn0015801	Reg-5		FBgn0264386	Ca-alpha1T
FBgn0025741	PlexA		FBgn0086655	jing		FBgn0034282	Mapmodulin		FBgn0016126	CaMKI		FBgn0039178	CG6356		FBgn0036422	CG3868		FBgn0267336	Glut4EF		FBgn0053203	CG33203
FBgn0033313	Cirl		FBgn0039749	CG11498		FBgn0261649	tinc		FBgn0033054	CG14591		FBgn0259150	CG42265		FBgn0262353	CR43051		FBgn0039328	CHKov2		FBgn0011666	msi
FBgn0035357	MEP-1		FBgn0024806	DIP2		FBgn0035023	ITP		FBgn0039927	CG11155		FBgn0033872	CG6329		FBgn0001149	GstD1		FBgn0031836	CG11050		FBgn0086704	stops
FBgn0031571	bark		FBgn0036985	zye		FBgn0025726	unc-13		FBgn0264598	PsGEF		FBgn0032666	CG5758		FBgn0010425	epsilonTry		FBgn0000556	Ef1alpha48D		FBgn0038912	CG6656
FBgn0263396	sqd		FBgn0264922	smt3		FBgn0002921	Atpalpha		FBgn0003392	shi		FBgn0085434	NaCP60E		FBgn0003943	Ubi-p63E		FBgn0013981	His4r		FBgn0033872	CG6329
FBgn0002645	Map205		FBgn0032946	nrv3		FBgn0263346	CG43427		FBgn0026192	par-6		FBgn0266579	tau		FBgn0002593	RpLP1		FBgn0001224	Hsp23		FBgn0016930	Dyrk2
FBgn0243486	rdo		FBgn0025740	PlexB		FBgn0264489	CG43897		FBgn0013981	His4r		FBgn0260400	elav		FBgn0030519	CG11151		FBgn0000547	ed		FBgn0015600	toc
FBgn0263109	CG43366		FBgn0032803	CG13082		FBgn0016076	vri		FBgn0086367	t		FBgn0053653	Cadps		FBgn0031813	CG9527		FBgn0250871	pot		FBgn0001098	Gdh
FBgn0033029	Not3		FBgn0031866	Nlg2		FBgn0028371	jbug		FBgn0032652	CG6870		FBgn0034072	Dg		FBgn0031418	CG3609		FBgn0003134	Pp1alpha-96A		FBgn0033442	CG1690
FBgn0267488	Mcr		FBgn0034802	CG3800		FBgn0082582	tmod		FBgn0264255	para		FBgn0034802	CG3800		FBgn0037912	sea		FBgn0266918	CG32486		FBgn0021738	Crg-1
FBgn0002733	E(spl)mbeta-HLH		FBgn0001218	Hsc70-3		FBgn0037796	CG12814		FBgn0069973	CG40485		FBgn0017590	klg		FBgn0010387	Dbi		FBgn0034660	lox2		FBgn0037000	ZnT77C
FBgn0082582	tmod		FBgn0065099	snRNA:7SK		FBgn0031952	cdc14		FBgn0260934	par-1		FBgn0263773	fok		FBgn0015622	Cnx99A		FBgn0264953	Piezo		FBgn0011288	Snap25
FBgn0003887	betaTub56D		FBgn0030328	Amun		FBgn0036454	CG17839		FBgn0053094	Synd		FBgn0267910	MRE16		FBgn0029896	CG3168		FBgn0264975	Nrg		FBgn0033958	CG12858
FBgn0002735	E(spl)mgamma-HLH		FBgn0261710	nocte		FBgn0001624	dlg1		FBgn0003249	Rh3		FBgn0085387	shakB		FBgn0030737	CG9914		FBgn0035199	tfc		FBgn0037912	sea
FBgn0000117	arm		FBgn0000253	Cam		FBgn0003943	Ubi-p63E		FBgn0264006	dysc		FBgn0019661	roX1		FBgn0034331	CG15067		FBgn0003475	spir		FBgn0035253	CG7971
FBgn0033021	CG10417		FBgn0086675	fne		FBgn0259163	CG42268		FBgn0039916	Ekar		FBgn0261574	kug		FBgn0004045	Yp1		FBgn0022800	Cad96Ca		FBgn0027491	Cdk5alpha
FBgn0051195	CG31195		FBgn0038826	Syp		FBgn0265045	Strn-Mlck		FBgn0000464	Lar		FBgn0262026	CG42837		FBgn0039768	CG15533		FBgn0050015	CG30015		FBgn0013334	Sap47
FBgn0026577	CG8677		FBgn0037912	sea		FBgn0051998	CG31998		FBgn0013276	Hsp70Ab		FBgn0038693	unc79		FBgn0026372	RpL23A		FBgn0010435	emp		FBgn0000535	eag
FBgn0011592	fra		FBgn0010228	HmgZ		FBgn0266098	rg		FBgn0000206	boss		FBgn0027608	CG2082		FBgn0053926	CG33926		FBgn0260753	Pdfr		FBgn0005619	Hdc
FBgn0003261	Rm62		FBgn0261649	tinc		FBgn0025741	PlexA		FBgn0022959	yps		FBgn0264562	Hr4		FBgn0028920	CG8997		FBgn0016926	Pino		FBgn0050118	Ttd14
FBgn0015396	jumu		FBgn0010300	brat		FBgn0004921	Ggamma1		FBgn0263289	scrib		FBgn0011828	Pxn		FBgn0004687	Mlc-c		FBgn0015037	Cyp4p1		FBgn0005586	Rab3
FBgn0065099	snRNA:7SK		FBgn0039431	plum		FBgn0000547	ed		FBgn0051038	CG31038		FBgn0003943	Ubi-p63E		FBgn0039312	CG10514		FBgn0053978	CG33978		FBgn0033710	CG17739
FBgn0085436	Not1		FBgn0037736	CG12950		FBgn0016926	Pino		FBgn0010014	CanB		FBgn0035016	CG4612		FBgn0028534	CG7916		FBgn0265192	Snp		FBgn0039916	Ekar
FBgn0024250	brk		FBgn0041097	robo3		FBgn0036111	Aps		FBgn0033710	CG17739		FBgn0030719	eIF5		FBgn0034225	veil		FBgn0265184	CG44249		FBgn0030997	CG7990
FBgn0013276	Hsp70Ab		FBgn0001230	Hsp68		FBgn0261788	Ank2		FBgn0026409	Mpcp		FBgn0026189	prominin-like		FBgn0038257	smp-30		FBgn0035390	scramb2		FBgn0265991	Zasp52
FBgn0013275	Hsp70Aa		FBgn0025936	Eph		FBgn0267912	CanA-14F		FBgn0036030	CG6767		FBgn0052206	CG32206		FBgn0020910	RpL3		FBgn0030065	CG12075		FBgn0015622	Cnx99A
FBgn0013756	Mtor		FBgn0264273	Sema-2b		FBgn0029123	SoxN		FBgn0264490	Eip93F		FBgn0000117	arm		FBgn0051041	CG31041		FBgn0004370	Ptp10D		FBgn0035914	CG6282
FBgn0010300	brat		FBgn0011592	fra		FBgn0015221	Fer2LCH		FBgn0004167	kst		FBgn0053543	CG33543		FBgn0036551	CG17029		FBgn0034897	Sesn		FBgn0264815	Pde1c
FBgn0015268	Nap1		FBgn0004880	scrt		FBgn0045823	vsg		FBgn0264815	Pde1c		FBgn0028544	CG16884		FBgn0050392	CG30392		FBgn0000317	ck		FBgn0028399	TMS1
FBgn0001983	wor		FBgn0051163	SKIP		FBgn0003134	Pp1alpha-96A		FBgn0033132	Tsp42Ej		FBgn0010014	CanB		FBgn0023477	Taldo		FBgn0259226	CG42326		FBgn0002936	ninaA
FBgn0085442	NKAIN		FBgn0002592	E(spl)m2-BFM		FBgn0003447	sn		FBgn0033876	Syngr		FBgn0037419	Osi12		FBgn0040070	Trx-2		FBgn0085443	spri		FBgn0051116	ClC-a
FBgn0003391	shg		FBgn0052423	shep		FBgn0036844	Mkp3		FBgn0013576	mtd		FBgn0034720	Liprin-gamma		FBgn0027552	CG10863		FBgn0010620	CG10939		FBgn0053481	dpr7
FBgn0028953	CG14478		FBgn0015774	NetB		FBgn0035975	PGRP-LA		FBgn0020386	Pdk1		FBgn0004868	Gdi		FBgn0029507	Tsp42Ed		FBgn0029881	pigs		FBgn0260941	app
FBgn0000320	eya		FBgn0264303	CG43781		FBgn0034606	ASPP		FBgn0031453	Bacc		FBgn0085382	CG34353		FBgn0032075	Tsp29Fb		FBgn0036534	DCP2		FBgn0038589	CG18598
FBgn0259214	PMCA		FBgn0264302	CG43780		FBgn0030328	Amun		FBgn0042696	NfI		FBgn0032021	CG7781		FBgn0030688	CG8952		FBgn0035490	CG1136		FBgn0260400	elav
FBgn0005672	spi		FBgn0020309	crol		FBgn0265184	CG44249		FBgn0016976	stnA		FBgn0035720	CG10077		FBgn0034138	RpS15		FBgn0029996	UbcE2H		FBgn0004607	zfh2
FBgn0000307	chif		FBgn0082582	tmod		FBgn0267033	mamo		FBgn0016975	stnB		FBgn0085383	CG34354		FBgn0038701	CG18493		FBgn0263974	qin		FBgn0000024	Ace
FBgn0004583	ex		FBgn0024250	brk		FBgn0036597	CG4962		FBgn0030693	CG8974		FBgn0053547	Rim		FBgn0030593	CG9512		FBgn0004108	Nrt		FBgn0035726	CG9953
FBgn0028327	l(1)G0320		FBgn0028996	onecut		FBgn0038984	AdipoR		FBgn0011661	Moe		FBgn0270928	VAChT		FBgn0040687	CG14645		FBgn0038100	Paip2		FBgn0000056	Adhr
FBgn0025936	Eph		FBgn0264490	Eip93F		FBgn0027356	Amph		FBgn0063485	Lasp		FBgn0261085	Syt12		FBgn0033875	CG6357		FBgn0038984	AdipoR		FBgn0035481	CG12605
FBgn0011666	msi		FBgn0014020	Rho1		FBgn0000273	Pka-C1		FBgn0051158	Efa6		FBgn0038837	CG3822		FBgn0029093	cathD		FBgn0010452	trn		FBgn0000055	Adh
FBgn0037697	GstZ2		FBgn0025741	PlexA		FBgn0010228	HmgZ		FBgn0035001	Slik		FBgn0004198	ct		FBgn0046302	CG10650		FBgn0005659	Ets98B		FBgn0052677	X11Lbeta
FBgn0033802	CG17724		FBgn0039590	CG10011		FBgn0000308	chic		FBgn0085350	inaF-C		FBgn0082582	tmod		FBgn0050273	CG30273		FBgn0001149	GstD1		FBgn0030317	CG1561
FBgn0263198	Acn		FBgn0053547	Rim		FBgn0086906	sls		FBgn0028494	CG6424		FBgn0030716	CG9170		FBgn0050026	CG30026		FBgn0002567	Rab32		FBgn0031858	CG17378
FBgn0260233	CG42507		FBgn0026084	cib		FBgn0051522	CG31522		FBgn0263220	Hk		FBgn0039928	Cals		FBgn0030837	CG8661		FBgn0259176	bun		FBgn0036999	isoQC
FBgn0259244	CG42342		FBgn0000273	Pka-C1		FBgn0033391	CG8026		FBgn0021738	Crg-1		FBgn0033484	CG2269		FBgn0031034	CG14205		FBgn0004859	ci		FBgn0264308	CG43778
FBgn0259108	futsch		FBgn0017590	klg		FBgn0050101	CG30101		FBgn0026869	Thd1		FBgn0001253	ImpE1		FBgn0016700	Rab1		FBgn0051092	LpR2		FBgn0026197	noe
FBgn0263106	DnaJ-1		FBgn0000097	aop		FBgn0260748	CG5004		FBgn0034802	CG3800		FBgn0261649	tinc		FBgn0043783	CG32444		FBgn0267376	SelR		FBgn0039830	ATPsynC
FBgn0026084	cib		FBgn0039808	CG12071		FBgn0027108	Inx2		FBgn0028399	TMS1		FBgn0261041	stj		FBgn0039452	CG14245		FBgn0051719	RluA-1		FBgn0261552	ps
FBgn0003943	Ubi-p63E		FBgn0263873	sick		FBgn0038946	rdhB		FBgn0266756	btsz		FBgn0013467	igl		FBgn0001248	Idh		FBgn0266019	rudhira		FBgn0003884	alphaTub84B
FBgn0000542	ec		FBgn0051998	CG31998		FBgn0036449	bmm		FBgn0262736	Vha16-1		FBgn0001235	hth		FBgn0040653	IM4		FBgn0004055	uzip		FBgn0040382	CG5273
FBgn0039302	Nup358		FBgn0013343	Syx1A		FBgn0086708	stv		FBgn0045823	vsg		FBgn0035505	Teh2		FBgn0034436	CG11961		FBgn0261556	CG42674		FBgn0000711	flw
FBgn0263132	Cht6		FBgn0016797	fz2		FBgn0036433	CG9628		FBgn0010313	corto		FBgn0267002	unc-104		FBgn0014184	Oda		FBgn0051522	CG31522		FBgn0031948	CG7149
FBgn0266599	Hsc70-4		FBgn0033021	CG10417		FBgn0266557	kis		FBgn0259212	cno		FBgn0051140	CG31140		FBgn0034394	CG15096		FBgn0003731	Egfr		FBgn0263490	mld
FBgn0024555	flfl		FBgn0033029	Not3		FBgn0010415	Sdc		FBgn0052850	CG32850		FBgn0003165	pum		FBgn0033624	CG12384		FBgn0010415	Sdc		FBgn0026086	Adar
FBgn0039257	tnc		FBgn0034070	SP2353		FBgn0053229	CG33229		FBgn0038659	EndoA		FBgn0010473	tutl		FBgn0037328	RpL35A		FBgn0263258	chas		FBgn0042696	NfI
FBgn0002609	E(spl)m3-HLH		FBgn0005672	spi		FBgn0031649	hoe2		FBgn0046874	Pif1B		FBgn0000037	mAChR-A		FBgn0053192	MtnD		FBgn0034966	CG13563		FBgn0052017	CG32017
FBgn0262739	AGO1		FBgn0024807	DIP1		FBgn0035390	scramb2		FBgn0033728	Cpr49Ae		FBgn0260745	mfas		FBgn0010497	dmGlut		FBgn0033246	ACC		FBgn0036935	CG14186
FBgn0003090	pk		FBgn0262739	AGO1		FBgn0015037	Cyp4p1		FBgn0038862	Usp8		FBgn0028494	CG6424		FBgn0003721	Tm1		FBgn0036824	CG3902		FBgn0033504	CAP
FBgn0085432	pan		FBgn0028991	seq		FBgn0004859	ci		FBgn0266410	CG45050		FBgn0039257	tnc		FBgn0031830	COX5B		FBgn0085427	CG34398		FBgn0086348	se
FBgn0022764	Sin3A		FBgn0003089	pip		FBgn0063485	Lasp		FBgn0030613	Rab3-GEF		FBgn0000639	Fbp1		FBgn0027590	GstE12		FBgn0036816	Indy		FBgn0016672	Ipp
FBgn0010109	dpn		FBgn0250754	CG42232		FBgn0010313	corto		FBgn0243512	puc		FBgn0263117	CG34377		FBgn0002773	Mlc2		FBgn0259211	grh		FBgn0051038	CG31038
FBgn0003607	Su(var)205		FBgn0010453	Wnt4		FBgn0003870	ttk		FBgn0051116	ClC-a		FBgn0010434	cora		FBgn0034662	CG13492		FBgn0004828	His3.3B		FBgn0267001	Ten-a
FBgn0260794	ctrip		FBgn0010263	Rbp9		FBgn0000042	Act5C		FBgn0036999	isoQC		FBgn0261015	Pif1A		FBgn0003961	Uro		FBgn0032940	Mondo		FBgn0029093	cathD
FBgn0024989	CG3777		FBgn0016976	stnA		FBgn0260753	Pdfr		FBgn0038912	CG6656		FBgn0024963	GluClalpha		FBgn0001218	Hsc70-3		FBgn0013763	Idgf6		FBgn0033250	CG14762
FBgn0035692	CG13298		FBgn0016975	stnB		FBgn0050015	CG30015		FBgn0085447	sif		FBgn0267912	CanA-14F		FBgn0032253	LManI		FBgn0264895	RapGAP1		FBgn0004397	Vinc
FBgn0264273	Sema-2b		FBgn0027339	jim		FBgn0000541	E(bx)		FBgn0034789	PIP5K59B		FBgn0037525	CG17816		FBgn0036833	CG3819		FBgn0026084	cib		FBgn0036030	CG6767
FBgn0004198	ct		FBgn0004921	Ggamma1		FBgn0029996	UbcE2H		FBgn0001145	Gs2		FBgn0039064	CG4467		FBgn0032833	COX4		FBgn0033313	Cirl		FBgn0265182	CG44247
FBgn0031097	obst-A		FBgn0030479	Rbp1-like		FBgn0050069	CG30069		FBgn0086704	stops		FBgn0000636	Fas3		FBgn0038098	CG7381		FBgn0002592	E(spl)m2-BFM		FBgn0265193	Atf-2
FBgn0004859	ci		FBgn0010575	sbb		FBgn0027948	msps		FBgn0261873	sdt		FBgn0029903	pod1		FBgn0038353	CG5399		FBgn0003028	ovo		FBgn0032879	CarT
FBgn0000259	CkIIbeta		FBgn0035692	CG13298		FBgn0041181	Tep3		FBgn0085351	inaF-A		FBgn0020372	TM4SF		FBgn0015790	Rab11		FBgn0267348	LanB2		FBgn0050497	CG30497
FBgn0000636	Fas3		FBgn0283477	SF2		FBgn0023441	fus		FBgn0262728	Pal2		FBgn0005631	robo1		FBgn0038652	CG7720		FBgn0051176	CG31176		FBgn0038877	CG3308
FBgn0044324	Chro		FBgn0028481	CG4341		FBgn0025936	Eph		FBgn0267033	mamo		FBgn0260943	Rbp6		FBgn0038135	CG8773		FBgn0003943	Ubi-p63E		FBgn0259738	CG42392
FBgn0264975	Nrg		FBgn0000575	emc		FBgn0283680	IP3K2		FBgn0033652	ths		FBgn0027339	jim		FBgn0028662	VhaPPA1-1		FBgn0034282	Mapmodulin		FBgn0028879	CG15270
FBgn0035162	CG13900		FBgn0262743	Fs(2)Ket		FBgn0015801	Reg-5		FBgn0035896	CG6983		FBgn0034070	SP2353		FBgn0011760	ctp		FBgn0052816	CG32816		FBgn0031627	CG15630
FBgn0051992	gw		FBgn0004861	ph-p		FBgn0020238	14-3-3epsilon		FBgn0261041	stj		FBgn0053202	dpr11		FBgn0021967	ND-PDSW		FBgn0035398	Cht7		FBgn0028494	CG6424
FBgn0035106	rno		FBgn0259108	futsch		FBgn0004055	uzip		FBgn0036821	CG3961		FBgn0031273	CG2839		FBgn0003942	RpS27A		FBgn0001942	eIF-4a		FBgn0051030	CG31030
FBgn0278608	Dsp1		FBgn0035522	CG1273		FBgn0261822	Bsg		FBgn0026592	Fie		FBgn0003710	tipE		FBgn0261575	tobi		FBgn0039805	Cpr100A		FBgn0035001	Slik
FBgn0003345	sd		FBgn0053558	mim		FBgn0003159	CG2841		FBgn0000535	eag		FBgn0028408	Drep2		FBgn0034329	IM1		FBgn0035103	Vdup1		FBgn0027608	CG2082
FBgn0004618	gl		FBgn0000497	ds		FBgn0034660	lox2		FBgn0030555	Fbxl4		FBgn0031414	eys		FBgn0003067	Pepck		FBgn0259163	CG42268		FBgn0037989	ATP8B
FBgn0010238	Lac		FBgn0264495	gpp		FBgn0039048	CG17111		FBgn0035914	CG6282		FBgn0028996	onecut		FBgn0004838	Hrb27C		FBgn0263973	jv		FBgn0028888	CG4168
FBgn0013263	Trl		FBgn0032414	CG17211		FBgn0022800	Cad96Ca		FBgn0036165	chrb		FBgn0260660	Mp		FBgn0036766	CG5506		FBgn0037936	CG6908		FBgn0013813	Dhc98D
FBgn0033062	Ars2		FBgn0015371	chn		FBgn0266409	CG45049		FBgn0004369	Ptp99A		FBgn0053639	CG33639		FBgn0035781	CG8560		FBgn0030421	CG3812		FBgn0263593	Lpin
FBgn0020257	Ppa		FBgn0030208	PPP4R2r		FBgn0030421	CG3812		FBgn0005586	Rab3		FBgn0027567	CG8108		FBgn0262515	VhaAC45		FBgn0038938	CG7084		FBgn0004889	tws
FBgn0015805	HDAC1		FBgn0000412	D1		FBgn0011760	ctp		FBgn0261504	7SLRNA:CR42652		FBgn0004587	B52		FBgn0033787	CG13321		FBgn0266409	CG45049		FBgn0267698	Pak
FBgn0000464	Lar		FBgn0259110	mmd		FBgn0259211	grh		FBgn0263106	DnaJ-1		FBgn0262743	Fs(2)Ket		FBgn0038702	CG3739		FBgn0030482	CG1673		FBgn0030600	hiw
FBgn0011766	E2f1		FBgn0283451	br		FBgn0039328	CHKov2		FBgn0027581	CG6191		FBgn0263257	Cngl		FBgn0025692	CG3814		FBgn0031530	pgant2		FBgn0052451	SPoCk
FBgn0283477	SF2		FBgn0041605	cpx		FBgn0261560	Thor		FBgn0004618	gl		FBgn0250753	kra		FBgn0052687	CG32687		FBgn0035498	Fit1		FBgn0023489	Pph13
FBgn0260653	serp		FBgn0264503	CG43902		FBgn0036619	Cpr72Ec		FBgn0030670	Pis		FBgn0266521	stai		FBgn0032835	CG16772		FBgn0263598	Vha68-2		FBgn0004921	Ggamma1
FBgn0030520	Pdcd4		FBgn0003165	pum		FBgn0036556	CG5830		FBgn0033872	CG6329		FBgn0036890	CG9368		FBgn0028533	CG7953		FBgn0085436	Not1		FBgn0261794	kcc
FBgn0263352	Unr		FBgn0260749	Utx		FBgn0085436	Not1		FBgn0002567	Rab32		FBgn0267001	Ten-a		FBgn0050269	CG30269		FBgn0010228	HmgZ		FBgn0039900	Syt7
FBgn0031698	Ncoa6		FBgn0046258	CG12880		FBgn0015229	glec		FBgn0003141	pr		FBgn0038143	CG9813		FBgn0015288	RpL22		FBgn0036398	upSET		FBgn0033730	Cpr49Ag
FBgn0004656	fs(1)h		FBgn0037913	fabp		FBgn0013733	shot		FBgn0053554	Nipped-A		FBgn0030208	PPP4R2r		FBgn0035154	CG3344		FBgn0016977	spen		FBgn0000633	fas
FBgn0259211	grh		FBgn0263198	Acn		FBgn0263397	Ih		FBgn0052767	CG32767		FBgn0039908	Asator		FBgn0031294	IA-2		FBgn0026179	siz		FBgn0027552	CG10863
FBgn0002526	LanA		FBgn0026577	CG8677		FBgn0085432	pan		FBgn0032901	sky		FBgn0025394	inc		FBgn0033913	CG8468		FBgn0037963	Cad87A		FBgn0030071	CG12661
FBgn0010575	sbb		FBgn0010415	Sdc		FBgn0027581	CG6191		FBgn0264386	Ca-alpha1T		FBgn0003638	su(w[a])		FBgn0037065	CG12974		FBgn0039749	CG11498		FBgn0266580	Gp210
FBgn0021764	sdk		FBgn0266410	CG45050		FBgn0011661	Moe		FBgn0031381	Npc2a		FBgn0262509	nrm		FBgn0021795	Tapdelta		FBgn0017545	RpS3A		FBgn0013305	Nmda1
FBgn0036661	CG9705		FBgn0051992	gw		FBgn0004108	Nrt		FBgn0035880	CG17352		FBgn0004244	Rdl		FBgn0038682	CG5835		FBgn0030809	Ubr1		FBgn0032109	CG17005
FBgn0010473	tutl		FBgn0035253	CG7971		FBgn0020251	sfl		FBgn0263593	Lpin		FBgn0035422	RpL28		FBgn0031968	CG7231		FBgn0262579	Ect4		FBgn0023531	CG32809
FBgn0011224	heph		FBgn0243486	rdo		FBgn0014020	Rho1		FBgn0019660	roX2		FBgn0011260	Sema-2a		FBgn0027843	CAH2		FBgn0037234	CG9795		FBgn0003218	rdgB
FBgn0011230	poe		FBgn0035495	CG14989		FBgn0010348	Arf79F		FBgn0004102	oc		FBgn0085409	CG34380		FBgn0085195	CG34166		FBgn0015774	NetB		FBgn0261262	CG42613
FBgn0011653	mas		FBgn0015797	Rab6		FBgn0004838	Hrb27C		FBgn0004607	zfh2		FBgn0029761	SK		FBgn0039760	CG9682		FBgn0264959	Src42A		FBgn0041707	7B2
FBgn0037344	CG2926		FBgn0262730	CG14446		FBgn0042135	CG18812		FBgn0033730	Cpr49Ag		FBgn0051221	CG31221		FBgn0053127	CG33127		FBgn0053300	Muc30E		FBgn0030693	CG8974
FBgn0261238	Alh		FBgn0004587	B52		FBgn0033913	CG8468		FBgn0259210	prom		FBgn0038156	CG14372		FBgn0263598	Vha68-2		FBgn0015229	glec		FBgn0002868	MtnA
FBgn0016685	Nlp		FBgn0001105	Gbeta13F		FBgn0001226	Hsp27		FBgn0053203	CG33203		FBgn0035253	CG7971		FBgn0040319	Gclc		FBgn0033574	Spn47C		FBgn0261504	7SLRNA:CR42652
FBgn0034476	Toll-7		FBgn0085399	CG34370		FBgn0261552	ps		FBgn0003091	Pkc53E		FBgn0250791	alphaSnap		FBgn0013272	Gp150		FBgn0050069	CG30069		FBgn0038659	EndoA
FBgn0023172	RhoGEF2		FBgn0011305	Rsf1		FBgn0039748	CG15529		FBgn0004889	tws		FBgn0024989	CG3777		FBgn0027363	Stam		FBgn0051721	Trim9		FBgn0263456	nwk
FBgn0011259	Sema-1a		FBgn0085414	dpr12		FBgn0265487	mbl		FBgn0260941	app		FBgn0260653	serp		FBgn0085317	CG34288		FBgn0014020	Rho1		FBgn0262900	CG43255
FBgn0261671	tweek		FBgn0033438	Mmp2		FBgn0013718	nuf		FBgn0023172	RhoGEF2		FBgn0002565	Lsp2		FBgn0038756	CG4783		FBgn0014073	Tie		FBgn0004618	gl
FBgn0025712	CG13920		FBgn0034072	Dg		FBgn0035199	tfc		FBgn0011288	Snap25		FBgn0262972	CR43283		FBgn0004428	LysE		FBgn0000559	EF2		FBgn0037010	CG4825
FBgn0011604	Iswi		FBgn0004860	ph-d		FBgn0020309	crol		FBgn0260799	p120ctn		FBgn0004646	ogre		FBgn0052283	Drsl3		FBgn0003447	sn		FBgn0015776	nrv1
FBgn0003118	pnt		FBgn0051973	Cda5		FBgn0039266	CG11791		FBgn0259246	brp		FBgn0034282	Mapmodulin		FBgn0046114	Gclm		FBgn0023095	caps		FBgn0003053	peb
FBgn0002431	hyd		FBgn0004179	Csp		FBgn0033029	Not3		FBgn0037000	ZnT77C		FBgn0040726	dpr1		FBgn0035083	Tina-1		FBgn0086361	alph		FBgn0052699	LPCAT
FBgn0038476	kuk		FBgn0010014	CanB		FBgn0004370	Ptp10D		FBgn0259822	Ca-beta		FBgn0005775	Con		FBgn0004636	Rap1		FBgn0037240	Cont		FBgn0039808	CG12071
FBgn0267790	rump		FBgn0052529	Hers		FBgn0261113	Xrp1		FBgn0013278	Hsp70Bb		FBgn0261722	fwe		FBgn0259111	Ndae1		FBgn0032230	lft		FBgn0002921	Atpalpha
FBgn0250788	beta-Spec		FBgn0039883	RhoGAP100F		FBgn0020762	Atet		FBgn0086348	se		FBgn0004103	Pp1-87B		FBgn0261597	RpS26		FBgn0033029	Not3		FBgn0029105	alpha-catenin-related
FBgn0053978	CG33978		FBgn0263289	scrib		FBgn0264975	Nrg		FBgn0004828	His3.3B		FBgn0261258	rgn		FBgn0038681	Cyp12a4		FBgn0033261	udd		FBgn0000370	crc
FBgn0037912	sea		FBgn0013759	CASK		FBgn0026192	par-6		FBgn0038877	CG3308		FBgn0263392	Tet		FBgn0051004	mesh		FBgn0261574	kug		FBgn0000382	csw
FBgn0024987	ssx		FBgn0025639	Hmt4-20		FBgn0262538	CG43092		FBgn0000382	csw		FBgn0033438	Mmp2		FBgn0039777	Jon99Fii		FBgn0032400	CG6770		FBgn0264449	CG43867
FBgn0263391	hts		FBgn0037556	CG9636		FBgn0262739	AGO1		FBgn0268063	ltl		FBgn0034159	CG15615		FBgn0036318	Wbp2		FBgn0024352	Hop		FBgn0051774	fred
FBgn0035844	CG13676		FBgn0085412	CG34383		FBgn0026179	siz		FBgn0023531	CG32809		FBgn0003301	rut		FBgn0011555	thetaTry		FBgn0010238	Lac		FBgn0086372	lap
FBgn0010226	GstS1		FBgn0265082	Cdep		FBgn0002643	mam		FBgn0005619	Hdc		FBgn0262636	dati		FBgn0033663	ERp60		FBgn0030576	CG15890		FBgn0004179	Csp
FBgn0033998	row		FBgn0015399	kek1		FBgn0039430	CG5455		FBgn0026197	noe		FBgn0031424	VGlut		FBgn0003941	RpL40		FBgn0036106	CG6409		FBgn0083167	Neb-cGP
FBgn0001230	Hsp68		FBgn0033108	CG15236		FBgn0032223	GATAd		FBgn0003165	pum		FBgn0264089	sli		FBgn0265052	St3		FBgn0263397	Ih		FBgn0027844	CAH1
FBgn0053554	Nipped-A		FBgn0036890	CG9368		FBgn0005659	Ets98B		FBgn0052699	LPCAT		FBgn0039927	CG11155		FBgn0262736	Vha16-1		FBgn0036597	CG4962		FBgn0033652	ths
FBgn0264449	CG43867		FBgn0027491	Cdk5alpha		FBgn0039928	Cals		FBgn0027279	l(1)G0196		FBgn0016977	spen		FBgn0029994	CG2254		FBgn0263118	tx		FBgn0261999	CG42817
FBgn0036534	DCP2		FBgn0051665	wry		FBgn0035533	Cip4		FBgn0264270	Sxl		FBgn0035875	Cpr66Cb		FBgn0030774	spheroide		FBgn0052190	NUCB1		FBgn0030159	CG9689
FBgn0085430	CG34401		FBgn0267978	ap		FBgn0003862	trx		FBgn0024806	DIP2		FBgn0039479	CG14257		FBgn0035252	CG7970		FBgn0050115	GEFmeso		FBgn0037028	CG3618
FBgn0000575	emc		FBgn0003943	Ubi-p63E		FBgn0051176	CG31176		FBgn0002936	ninaA		FBgn0004636	Rap1		FBgn0033760	CG8785		FBgn0058469	CR40469		FBgn0032911	tadr
FBgn0259785	pzg		FBgn0003285	rst		FBgn0037240	Cont		FBgn0002521	pho		FBgn0262614	pyd		FBgn0031516	CG9663		FBgn0011230	poe		FBgn0035720	CG10077
FBgn0023213	eIF4G		FBgn0000546	EcR		FBgn0000317	ck		FBgn0266450	Kr-h1		FBgn0261710	nocte		FBgn0033294	Mal-A4		FBgn0085400	CG34371		FBgn0003068	per
FBgn0265297	pAbp		FBgn0015400	kek2		FBgn0037234	CG9795		FBgn0004795	retn		FBgn0040505	Alk		FBgn0025583	IM2		FBgn0283521	lola		FBgn0038975	Nrx-1
FBgn0266450	Kr-h1		FBgn0038156	CG14372		FBgn0038100	Paip2		FBgn0028833	Dak1		FBgn0004838	Hrb27C		FBgn0039778	Jon99Fi		FBgn0085412	CG34383		FBgn0031850	Tsp
FBgn0014020	Rho1		FBgn0003447	sn		FBgn0262742	Fas1		FBgn0003884	alphaTub84B		FBgn0085412	CG34383		FBgn0052473	CG32473		FBgn0263132	Cht6		FBgn0053143	CG33143
FBgn0040232	cmet		FBgn0267488	Mcr		FBgn0003141	pr		FBgn0003068	per		FBgn0005672	spi		FBgn0005533	RpS17		FBgn0032223	GATAd		FBgn0019960	Mitofilin
FBgn0262656	Myc		FBgn0036534	DCP2		FBgn0000416	Sap-r		FBgn0030997	CG7990		FBgn0031066	COX6B		FBgn0038292	CG3987		FBgn0030529	Clic		FBgn0050036	CG30036
FBgn0259139	glo		FBgn0032633	Lrch		FBgn0085443	spri		FBgn0039925	Kif3C		FBgn0024985	CG11448		FBgn0024315	Picot		FBgn0033134	Tsp42El		FBgn0033494	KCNQ
FBgn0261258	rgn		FBgn0000578	ena		FBgn0014141	cher		FBgn0034418	CG15118		FBgn0265276	l(3)neo38		FBgn0039474	CG6283		FBgn0004924	Top1		FBgn0259222	CG42322
FBgn0013469	klu		FBgn0040505	Alk		FBgn0250871	pot		FBgn0003162	Pu		FBgn0023023	CRMP		FBgn0263235	Phae2		FBgn0261461	RhoGAP18B		FBgn0260964	Vmat
FBgn0001311	kkv		FBgn0036398	upSET		FBgn0001224	Hsp23		FBgn0000273	Pka-C1		FBgn0034644	CG10082		FBgn0036288	CG10660		FBgn0045842	yuri		FBgn0265598	Bx
FBgn0021895	ytr		FBgn0260660	Mp		FBgn0036398	upSET		FBgn0028991	seq		FBgn0016930	Dyrk2		FBgn0033204	CG2065		FBgn0034142	CG8306		FBgn0053181	CG33181
FBgn0033159	Dscam1		FBgn0024987	ssx		FBgn0265192	Snp		FBgn0052423	shep		FBgn0083991	CG34155		FBgn0030679	CG8206		FBgn0004583	ex		FBgn0037448	CG15186
FBgn0004390	RasGAP1		FBgn0031216	Zir		FBgn0052672	Atg8a		FBgn0030733	UQCR-14		FBgn0261804	CG42750		FBgn0031356	CG17660		FBgn0023172	RhoGEF2		FBgn0265082	Cdep
FBgn0004587	B52		FBgn0013347	TfIIA-S		FBgn0043364	cbt		FBgn0030505	NFAT		FBgn0038730	CG6300		FBgn0020618	Rack1		FBgn0037753	CG12947		FBgn0037754	CG8500
FBgn0019637	Atu		FBgn0037525	CG17816		FBgn0017545	RpS3A		FBgn0039688	Kul		FBgn0267348	LanB2		FBgn0032715	CG17597		FBgn0000542	ec		FBgn0034950	Pask
FBgn0031016	kek5		FBgn0039908	Asator		FBgn0261574	kug		FBgn0014010	Rab5		FBgn0038839	Ktl		FBgn0030777	CG9672		FBgn0051199	CG31199		FBgn0270928	VAChT
FBgn0016754	sba		FBgn0264895	RapGAP1		FBgn0030065	CG12075		FBgn0053481	dpr7		FBgn0266557	kis		FBgn0040529	COX7A		FBgn0036382	CG13737		FBgn0259685	crb
FBgn0262029	d		FBgn0037705	mura		FBgn0030529	Clic		FBgn0264607	CaMKII		FBgn0027575	GABA-B-R2		FBgn0016123	Alp4		FBgn0053056	CG33056		FBgn0051140	CG31140
FBgn0085409	CG34380		FBgn0086686	l(3)L1231		FBgn0085427	CG34398		FBgn0031948	CG7149		FBgn0001942	eIF-4a		FBgn0002787	Rpn8		FBgn0030347	CG15739		FBgn0035504	Teh4
FBgn0266717	Bruce		FBgn0037240	Cont		FBgn0013763	Idgf6		FBgn0264495	gpp		FBgn0013759	CASK		FBgn0259237	CG42335		FBgn0001296	kar		FBgn0000464	Lar
FBgn0034657	LBR		FBgn0263132	Cht6		FBgn0000370	crc		FBgn0013718	nuf		FBgn0035281	Cpr62Bc		FBgn0031633	Fnta		FBgn0000250	cact		FBgn0052767	CG32767
FBgn0025639	Hmt4-20		FBgn0266579	tau		FBgn0052816	CG32816		FBgn0025740	PlexB		FBgn0026438	Eaat2		FBgn0035432	ZnT63C		FBgn0261988	Gprk2		FBgn0030574	CG9413
FBgn0260936	scny		FBgn0260934	par-1		FBgn0003891	tud		FBgn0033913	CG8468		FBgn0035526	CG1316		FBgn0262511	Vha44		FBgn0031734	CG11147		FBgn0030716	CG9170
FBgn0267791	HnRNP-K		FBgn0039928	Cals		FBgn0019660	roX2		FBgn0003360	sesB		FBgn0041097	robo3		FBgn0035607	CG4835		FBgn0000454	Dip-B		FBgn0264442	ab
FBgn0005624	Psc		FBgn0035553	CG13722		FBgn0283499	InR		FBgn0051324	CG31324		FBgn0263994	CG43737		FBgn0029608	CG3091		FBgn0086708	stv		FBgn0016126	CaMKI
FBgn0004449	Ten-m		FBgn0083949	CG34113		FBgn0261461	RhoGAP18B		FBgn0033958	CG12858		FBgn0259176	bun		FBgn0032235	CG5096		FBgn0034396	CG15097		FBgn0052647	CG32647
FBgn0027054	CSN4		FBgn0019650	toy		FBgn0263118	tx		FBgn0013279	Hsp70Bc		FBgn0037238	CG1090		FBgn0035343	CG16762		FBgn0283499	InR		FBgn0265262	Vha68-1
FBgn0026427	Su(var)2-HP2		FBgn0264089	sli		FBgn0027790	GV1		FBgn0027491	Cdk5alpha		FBgn0037468	CG1943		FBgn0039519	Cyp6a18		FBgn0036433	CG9628		FBgn0259678	sqa
FBgn0263236	SP1029		FBgn0016930	Dyrk2		FBgn0046874	Pif1B		FBgn0015795	Rab7		FBgn0035398	Cht7		FBgn0015039	Cyp9b2		FBgn0033919	CG8547		FBgn0032741	Sidpn
FBgn0011260	Sema-2a		FBgn0000289	cg		FBgn0264490	Eip93F		FBgn0033802	CG17724		FBgn0263456	nwk		FBgn0052054	CG32054		FBgn0024250	brk		FBgn0035521	VhaM9.7-a
FBgn0036111	Aps		FBgn0051140	CG31140		FBgn0086361	alph		FBgn0038589	CG18598		FBgn0004885	tok		FBgn0037551	Gie		FBgn0000719	fog		FBgn0004403	RpS14a
FBgn0013343	Syx1A		FBgn0032957	CG2225		FBgn0261436	DhpD		FBgn0052672	Atg8a		FBgn0263198	Acn		FBgn0029629	eIF3ga		FBgn0034408	sano		FBgn0013467	igl
FBgn0027948	msps		FBgn0005561	sv		FBgn0040382	CG5273		FBgn0250791	alphaSnap		FBgn0027527	Osi6		FBgn0263106	DnaJ-1		FBgn0000490	dpp		FBgn0042138	CG18815
FBgn0030529	Clic		FBgn0263111	cac		FBgn0010452	trn		FBgn0027590	GstE12		FBgn0037556	CG9636		FBgn0035375	pgant6		FBgn0033391	CG8026		FBgn0052423	shep
FBgn0029899	CG14438		FBgn0027498	CG2061		FBgn0259226	CG42326		FBgn0011747	Ank		FBgn0000043	Act42A		FBgn0001226	Hsp27		FBgn0003463	sog		FBgn0028658	Adat1
FBgn0031145	Ntf-2		FBgn0035481	CG12605		FBgn0038959	CG13856		FBgn0020238	14-3-3epsilon		FBgn0025712	CG13920		FBgn0263396	sqd		FBgn0051028	CG31028		FBgn0001624	dlg1
FBgn0005648	Pabp2		FBgn0001235	hth		FBgn0036382	CG13737		FBgn0086372	lap		FBgn0262869	Gfrl		FBgn0026619	Taz		FBgn0038959	CG13856		FBgn0025625	Sik2
FBgn0015797	Rab6		FBgn0025391	Scgdelta		FBgn0052082	CG32082		FBgn0265193	Atf-2		FBgn0028400	Syt4		FBgn0001987	Gli		FBgn0030870	CG6398		FBgn0039790	CG2246
FBgn0031769	CG9135		FBgn0265487	mbl		FBgn0051992	gw		FBgn0052581	CG32581		FBgn0002773	Mlc2		FBgn0259481	Mob2		FBgn0020249	stck		FBgn0040299	Myo28B1
FBgn0004880	scrt		FBgn0011224	heph		FBgn0031530	pgant2		FBgn0035975	PGRP-LA		FBgn0050011	gem		FBgn0261989	CG42807		FBgn0035625	Blimp-1		FBgn0037873	SdhC
FBgn0031216	Zir		FBgn0263993	CG43736		FBgn0030870	CG6398		FBgn0265276	l(3)neo38		FBgn0033866	CG6280		FBgn0032373	Vha100-5		FBgn0266410	CG45050		FBgn0263980	CG43729
FBgn0002945	nkd		FBgn0039805	Cpr100A		FBgn0053094	Synd		FBgn0039928	Cals		FBgn0001105	Gbeta13F		FBgn0261675	Npc1b		FBgn0263750	CG43675		FBgn0015371	chn
FBgn0003941	RpL40		FBgn0010583	dock		FBgn0028482	bdl		FBgn0259738	CG42392		FBgn0037913	fabp		FBgn0035020	CG13585		FBgn0261284	bou		FBgn0034070	SP2353
FBgn0039904	Hcf		FBgn0051195	CG31195		FBgn0260942	bond		FBgn0261547	Exn		FBgn0260812	inaF-D		FBgn0035173	CG13907		FBgn0027586	CG5867		FBgn0016081	fry
FBgn0004237	Hrb87F		FBgn0004868	Gdi		FBgn0261556	CG42674		FBgn0259176	bun		FBgn0030304	Cyp4g15		FBgn0030733	UQCR-14		FBgn0004449	Ten-m		FBgn0030272	CG15201
FBgn0015777	nrv2		FBgn0037798	CG12817		FBgn0035720	CG10077		FBgn0030479	Rbp1-like		FBgn0000451	ect		FBgn0003514	sqh		FBgn0064225	RpL5		FBgn0030733	UQCR-14
FBgn0266410	CG45050		FBgn0263994	CG43737		FBgn0035103	Vdup1		FBgn0019650	toy		FBgn0032901	sky		FBgn0000150	awd		FBgn0031681	pgant5		FBgn0004880	scrt
FBgn0261954	east		FBgn0250911	CG42245		FBgn0033313	Cirl		FBgn0033504	CAP		FBgn0264975	Nrg		FBgn0030929	CG15043		FBgn0010741	l(3)01239		FBgn0036202	CG6024
FBgn0053087	LRP1		FBgn0039704	neo		FBgn0004435	Galphaq		FBgn0015924	crq		FBgn0051973	Cda5		FBgn0036367	CG10116		FBgn0263256	CG43394		FBgn0261873	sdt
FBgn0053095	CG33095		FBgn0010313	corto		FBgn0050460	CG30460		FBgn0004403	RpS14a		FBgn0035481	CG12605		FBgn0262870	axo		FBgn0038398	sxe2		FBgn0025885	Inos
FBgn0043456	CG4747		FBgn0267002	unc-104		FBgn0259212	cno		FBgn0039858	CycG		FBgn0015558	tty		FBgn0033821	CG10799		FBgn0037934	CG6830		FBgn0004907	14-3-3zeta
FBgn0003525	stg		FBgn0014007	Ptp69D		FBgn0261988	Gprk2		FBgn0005561	sv		FBgn0039806	CG15545		FBgn0051086	CG31086		FBgn0003870	ttk		FBgn0028572	qtc
FBgn0000283	Cp190		FBgn0024963	GluClalpha		FBgn0266019	rudhira		FBgn0024728	Slip1		FBgn0053516	dpr3		FBgn0040364	CG11378		FBgn0036688	Fit2		FBgn0053144	CG33144
FBgn0034277	OstDelta		FBgn0035357	MEP-1		FBgn0005631	robo1		FBgn0029508	Tsp42Ea		FBgn0052029	Cpr66D		FBgn0030775	CG9673		FBgn0261560	Thor		FBgn0027779	VhaSFD
FBgn0020306	dom		FBgn0052865	alphagamma-element:CR32865		FBgn0039925	Kif3C		FBgn0039830	ATPsynC		FBgn0015777	nrv2		FBgn0040064	yip2		FBgn0034706	CG11275		FBgn0032833	COX4
FBgn0027339	jim		FBgn0028327	l(1)G0320		FBgn0024320	Npc1a		FBgn0028400	Syt4		FBgn0083949	CG34113		FBgn0030703	MSBP		FBgn0038946	rdhB		FBgn0029834	CG5937
FBgn0265487	mbl		FBgn0003090	pk		FBgn0032940	Mondo		FBgn0035253	CG7971		FBgn0039900	Syt7		FBgn0031579	CG15422		FBgn0264495	gpp		FBgn0033395	Cyp4p2
FBgn0260484	HIP		FBgn0002633	E(spl)m7-HLH		FBgn0038398	sxe2		FBgn0034897	Sesn		FBgn0085414	dpr12		FBgn0001168	h		FBgn0082582	tmod		FBgn0030740	CG9917
FBgn0043884	mask		FBgn0259246	brp		FBgn0263973	jv		FBgn0036454	CG17839		FBgn0033095	CG3409		FBgn0031249	CG11911		FBgn0264493	rdx		FBgn0029935	CG4615
FBgn0086686	l(3)L1231		FBgn0053095	CG33095		FBgn0001942	eIF-4a		FBgn0025741	PlexA		FBgn0262742	Fas1		FBgn0038613	Vha100-4		FBgn0033402	Myd88		FBgn0034433	EndoB
FBgn0010825	Gug		FBgn0085376	CG34347		FBgn0051721	Trim9		FBgn0263929	jvl		FBgn0261341	verm		FBgn0052633	CG32633		FBgn0023076	Clk		FBgn0262593	Shab
FBgn0037213	CG12581		FBgn0039282	Bili		FBgn0031285	CG3662		FBgn0051998	CG31998		FBgn0032840	sNPF		FBgn0035619	CG10592		FBgn0001075	ft		FBgn0004587	B52
FBgn0031118	RhoGAP19D		FBgn0015221	Fer2LCH		FBgn0033021	CG10417		FBgn0003520	stau		FBgn0000578	ena		FBgn0283658	muc		FBgn0024291	Sirt1		FBgn0032484	kek4
FBgn0029002	miple2		FBgn0011300	babo		FBgn0065099	snRNA:7SK		FBgn0052451	SPoCk		FBgn0000382	csw		FBgn0005664	Crys		FBgn0031042	CG14221		FBgn0040007	RpL38
FBgn0030863	CG8188		FBgn0011666	msi		FBgn0037912	sea		FBgn0039790	CG2246		FBgn0024189	sns		FBgn0011556	zetaTry		FBgn0030396	CG2556		FBgn0026573	ADD1
FBgn0004167	kst		FBgn0000017	Abl		FBgn0039026	CG7029		FBgn0031649	hoe2		FBgn0037754	CG8500		FBgn0031263	Tspo		FBgn0262538	CG43092		FBgn0261015	Pif1A
FBgn0029506	Tsp42Ee		FBgn0035772	Sh3beta		FBgn0263258	chas		FBgn0283521	lola		FBgn0025936	Eph		FBgn0034490	CG9864		FBgn0015513	mbc		FBgn0032477	CG5287
FBgn0001994	crp		FBgn0038498	beat-IIa		FBgn0051199	CG31199		FBgn0052017	CG32017		FBgn0265262	Vha68-1		FBgn0001145	Gs2		FBgn0030052	CG12065		FBgn0086913	Rab26
FBgn0029676	HIP-R		FBgn0263391	hts		FBgn0003371	sgg		FBgn0267698	Pak		FBgn0261588	pdm3		FBgn0036563	CG13075		FBgn0037363	Atg17		FBgn0027279	l(1)G0196
FBgn0024806	DIP2		FBgn0004607	zfh2		FBgn0035625	Blimp-1		FBgn0002645	Map205		FBgn0039590	CG10011		FBgn0250836	CG8628		FBgn0000183	BicD		FBgn0037896	ninaG
FBgn0004401	Pep		FBgn0034068	casp		FBgn0032230	lft		FBgn0262900	CG43255		FBgn0004580	Cbp53E		FBgn0053126	NLaz		FBgn0266136	Gyc76C		FBgn0034720	Liprin-gamma
FBgn0261444	CG3638		FBgn0005624	Psc		FBgn0039805	Cpr100A		FBgn0050118	Ttd14		FBgn0016700	Rab1		FBgn0003748	Treh		FBgn0030521	CtsB1		FBgn0036670	CG13029
FBgn0050122	CG30122		FBgn0266409	CG45049		FBgn0264895	RapGAP1		FBgn0261565	Lmpt		FBgn0283508	nw		FBgn0034968	RpL12		FBgn0037843	CG4511		FBgn0029975	CG1444
FBgn0039590	CG10011		FBgn0013278	Hsp70Bb		FBgn0010238	Lac		FBgn0034742	CG4294		FBgn0036544	sff		FBgn0013954	FK506-bp2		FBgn0010051	Itp-r83A		FBgn0052626	AMPdeam
FBgn0034408	sano		FBgn0015558	tty		FBgn0051719	RluA-1		FBgn0259174	Nedd4		FBgn0030328	Amun		FBgn0034642	CG15674		FBgn0003396	shn		FBgn0039052	CG6733
FBgn0012037	Ance		FBgn0264975	Nrg		FBgn0085412	CG34383		FBgn0001098	Gdh		FBgn0036880	Cpr76Bc		FBgn0262026	CG42837		FBgn0031990	PAPLA1		FBgn0036620	CG4842
FBgn0264495	gpp		FBgn0053300	Muc30E		FBgn0259685	crb		FBgn0027948	msps		FBgn0004595	pros		FBgn0086355	Tpi		FBgn0000308	chic		FBgn0015609	CadN
FBgn0004227	nonA		FBgn0038492	Mur89F		FBgn0014396	tim		FBgn0035142	Hipk		FBgn0264503	CG43902		FBgn0030594	CG9509		FBgn0027790	GV1		FBgn0040281	Aplip1
FBgn0019650	toy		FBgn0261671	tweek		FBgn0035142	Hipk		FBgn0259938	cwo		FBgn0039844	CG1607		FBgn0260933	rempA		FBgn0037534	CG2781		FBgn0261439	SdhA
FBgn0005561	sv		FBgn0001229	Hsp67Bc		FBgn0034966	CG13563		FBgn0038881	CG16791		FBgn0050419	CG30419		FBgn0027844	CAH1		FBgn0015286	Rala		FBgn0010198	RpS15Aa
FBgn0037728	CG16817		FBgn0265193	Atf-2		FBgn0003396	shn		FBgn0000024	Ace		FBgn0039920	CG11360		FBgn0010408	RpS9		FBgn0003231	ref(2)P		FBgn0039398	CG14540
FBgn0034138	RpS15		FBgn0015396	jumu		FBgn0265988	mv		FBgn0014184	Oda		FBgn0037521	CG2993		FBgn0037750	Whamy		FBgn0025683	CG3164		FBgn0023179	amon
FBgn0002576	lz		FBgn0263236	SP1029		FBgn0261549	rdgA		FBgn0032879	CarT		FBgn0037336	CG2519		FBgn0032067	LManIV		FBgn0263240	Coop		FBgn0014391	sun
FBgn0033342	CG8258		FBgn0259244	CG42342		FBgn0051973	Cda5		FBgn0082582	tmod		FBgn0001233	Hsp83		FBgn0000083	AnxB9		FBgn0265297	pAbp		FBgn0004652	fru
FBgn0028996	onecut		FBgn0015589	Apc		FBgn0015774	NetB		FBgn0265182	CG44247		FBgn0051191	CG31191		FBgn0035770	pst		FBgn0283531	Duox		FBgn0267792	rgr
FBgn0283682	Ge-1		FBgn0265011	Np		FBgn0265276	l(3)neo38		FBgn0261671	tweek		FBgn0025549	unc-119		FBgn0030183	CG15309		FBgn0027585	CG8740		FBgn0035601	Uev1A
FBgn0035699	CG13300		FBgn0085407	Pvf3		FBgn0052016	4E-T		FBgn0024320	Npc1a		FBgn0085432	pan		FBgn0004228	mex1		FBgn0015576	alpha-Est8		FBgn0023023	CRMP
FBgn0000289	cg		FBgn0051354	Hsp70Bbb		FBgn0010620	CG10939		FBgn0013343	Syx1A		FBgn0013343	Syx1A		FBgn0041156	exex		FBgn0036417	CG7906		FBgn0038735	CG4662
FBgn0003295	ru		FBgn0037728	CG16817		FBgn0053111	CG33111		FBgn0032987	RpL21		FBgn0262730	CG14446		FBgn0025454	Cyp6g1		FBgn0004509	Fur1		FBgn0037063	CG9391
FBgn0283499	InR		FBgn0000307	chif		FBgn0033631	Sod3		FBgn0035499	Chd64		FBgn0000414	Dab		FBgn0040285	Scamp		FBgn0044323	Cka		FBgn0037107	CG7166
FBgn0014189	Hel25E		FBgn0013342	nSyb		FBgn0053558	mim		FBgn0000723	FER		FBgn0011584	Trp1		FBgn0001297	kay		FBgn0035104	CG13875		FBgn0250791	alphaSnap
FBgn0000557	Ef1alpha100E		FBgn0002609	E(spl)m3-HLH		FBgn0024987	ssx		FBgn0015600	toc		FBgn0033636	tou		FBgn0029856	CG11700		FBgn0087007	bbg		FBgn0041224	Gr97a
FBgn0034237	eIF3-S9		FBgn0001227	Hsp67Ba		FBgn0250785	vari		FBgn0260795	NaPi-III		FBgn0261673	nemy		FBgn0086691	UK114		FBgn0034198	CG11400		FBgn0086710	RpL30
FBgn0000137	ase		FBgn0027948	msps		FBgn0001296	kar		FBgn0265262	Vha68-1		FBgn0036534	DCP2		FBgn0032889	CG9331		FBgn0038629	CG14304		FBgn0039530	Tusp
FBgn0014007	Ptp69D		FBgn0003887	betaTub56D		FBgn0022361	Pur-alpha		FBgn0033442	CG1690		FBgn0265297	pAbp		FBgn0260396	CG42521		FBgn0036454	CG17839		FBgn0263929	jvl
FBgn0002734	E(spl)mdelta-HLH		FBgn0024754	Flo1		FBgn0028953	CG14478		FBgn0051145	CG31145		FBgn0038880	SIFaR		FBgn0002772	Mlc1		FBgn0032218	CG5381		FBgn0034418	CG15118
FBgn0000635	Fas2		FBgn0022959	yps		FBgn0015766	Msr-110		FBgn0262739	AGO1		FBgn0010348	Arf79F		FBgn0051323	CG31323		FBgn0028473	Non1		FBgn0023511	Edem1
FBgn0032821	CdGAPr		FBgn0035101	p130CAS		FBgn0010379	Akt1		FBgn0051729	CG31729		FBgn0030706	CG8909		FBgn0034877	levy		FBgn0004657	mys		FBgn0024997	CG2681
FBgn0033501	CG12911		FBgn0000411	D		FBgn0039749	CG11498		FBgn0004876	cdi		FBgn0043070	MESK2		FBgn0265178	CG44243		FBgn0261260	mgl		FBgn0039064	CG4467
FBgn0002525	Lam		FBgn0264959	Src42A		FBgn0025637	SkpA		FBgn0020304	drongo		FBgn0026262	bip2		FBgn0038719	CG16727		FBgn0032699	CG10383		FBgn0028704	Nckx30C
FBgn0037025	Spc105R		FBgn0022943	Cbp20		FBgn0039936	Gyf		FBgn0004397	Vinc		FBgn0052000	CG32000		FBgn0028491	CG2930		FBgn0001235	hth		FBgn0030158	CG9686
FBgn0027499	wde		FBgn0283499	InR		FBgn0004583	ex		FBgn0011300	babo		FBgn0015622	Cnx99A		FBgn0039310	CG11878		FBgn0001186	Hex-A		FBgn0260799	p120ctn
FBgn0250785	vari		FBgn0034476	Toll-7		FBgn0031990	PAPLA1		FBgn0037754	CG8500		FBgn0010333	Rac1		FBgn0038924	CG6028		FBgn0022349	CG1910		FBgn0004876	cdi
FBgn0052499	Cda4		FBgn0013279	Hsp70Bc		FBgn0016917	Stat92E		FBgn0065099	snRNA:7SK		FBgn0003374	Sgs4		FBgn0030073	CG10962		FBgn0260794	ctrip		FBgn0264908	pHCl
FBgn0004893	bowl		FBgn0030863	CG8188		FBgn0039858	CycG		FBgn0030071	CG12661		FBgn0259677	CG42346		FBgn0028658	Adat1		FBgn0031957	TwdlE		FBgn0016726	RpL29
FBgn0003870	ttk		FBgn0037468	CG1943		FBgn0013576	mtd		FBgn0053558	mim		FBgn0031081	Nep3		FBgn0262366	CG43064		FBgn0020309	crol		FBgn0040529	COX7A
FBgn0266000	CG44774		FBgn0051439	Muc96D		FBgn0030809	Ubr1		FBgn0035601	Uev1A		FBgn0263391	hts		FBgn0036106	CG6409		FBgn0019890	Smg5		FBgn0259184	CG42288
FBgn0050069	CG30069		FBgn0038837	CG3822		FBgn0265623	Su(z)2		FBgn0260744	Tango9		FBgn0037411	Osi3		FBgn0032167	CG5853		FBgn0037007	CG5059		FBgn0011211	blw
FBgn0034975	enok		FBgn0034083	lbk		FBgn0036896	wnd		FBgn0043070	MESK2		FBgn0052600	dpr8		FBgn0041579	AttC		FBgn0262081	Csk		FBgn0003423	slgA
FBgn0264089	sli		FBgn0266521	stai		FBgn0031995	CG8475		FBgn0004436	Ubc6		FBgn0003941	RpL40		FBgn0265042	Irk1		FBgn0039266	CG11791		FBgn0031999	CG8419
FBgn0039431	plum		FBgn0027108	Inx2		FBgn0002592	E(spl)m2-BFM		FBgn0039430	CG5455		FBgn0013726	pnut		FBgn0019624	COX5A		FBgn0036663	CG9674		FBgn0024321	NK7.1
FBgn0004373	fwd		FBgn0020521	pio		FBgn0037363	Atg17		FBgn0005631	robo1		FBgn0024941	RSG7		FBgn0035588	CG10672		FBgn0020251	sfl		FBgn0266347	nAChRalpha4
FBgn0039600	CG1646		FBgn0085430	CG34401		FBgn0027492	wdb		FBgn0052677	X11Lbeta		FBgn0026375	RhoGAPp190		FBgn0036191	Sugb		FBgn0039494	grass		FBgn0020307	dve
FBgn0263755	Su(var)3-9		FBgn0001253	ImpE1		FBgn0035398	Cht7		FBgn0004404	RpS14b		FBgn0039075	CG4393		FBgn0034247	CG6484		FBgn0034181	CG8963		FBgn0014026	RpL7A
FBgn0086357	Sec61alpha		FBgn0042696	NfI		FBgn0032935	Atg18b		FBgn0053978	CG33978		FBgn0024277	trio		FBgn0030148	CG3106		FBgn0033021	CG10417		FBgn0032666	CG5758
FBgn0020521	pio		FBgn0001994	crp		FBgn0263132	Cht6		FBgn0053143	CG33143		FBgn0011217	eff		FBgn0039737	CG7920		FBgn0004611	Plc21C		FBgn0265296	Dscam2
FBgn0250753	kra		FBgn0259483	Mob4		FBgn0000575	emc		FBgn0037989	ATP8B		FBgn0051774	fred		FBgn0037671	VhaM8.9		FBgn0036619	Cpr72Ec		FBgn0243512	puc
FBgn0045852	ham		FBgn0025394	inc		FBgn0263986	cd		FBgn0265082	Cdep		FBgn0010240	Lcch3		FBgn0002590	RpS5a		FBgn0040388	boi		FBgn0039053	CG6738
FBgn0262519	Mi-2		FBgn0029676	HIP-R		FBgn0004509	Fur1		FBgn0033356	CG8229		FBgn0025625	Sik2		FBgn0034501	CG13868		FBgn0004646	ogre		FBgn0032140	CG13117
FBgn0000370	crc		FBgn0000635	Fas2		FBgn0034142	CG8306		FBgn0053199	CG33199		FBgn0027101	Dyrk3		FBgn0005671	Vha55		FBgn0011236	ken		FBgn0020386	Pdk1
FBgn0260660	Mp		FBgn0264502	CG43901		FBgn0031681	pgant5		FBgn0053229	CG33229		FBgn0004607	zfh2		FBgn0262146	MtnE		FBgn0030941	wgn		FBgn0039300	RpS27
FBgn0265434	zip		FBgn0040281	Aplip1		FBgn0015218	eIF-4E		FBgn0263490	mld		FBgn0033802	CG17724		FBgn0267910	MRE16		FBgn0031488	CG17265		FBgn0037721	CG9427
FBgn0260749	Utx		FBgn0031414	eys		FBgn0023095	caps		FBgn0001230	Hsp68		FBgn0037028	CG3618		FBgn0085484	Pdxk		FBgn0020257	Ppa		FBgn0034398	CG15098
FBgn0003165	pum		FBgn0029002	miple2		FBgn0026262	bip2		FBgn0036896	wnd		FBgn0036494	Toll-6		FBgn0001098	Gdh		FBgn0051998	CG31998		FBgn0052111	CR32111
FBgn0010194	Wnt5		FBgn0015218	eIF-4E		FBgn0085400	CG34371		FBgn0087012	5-HT2A		FBgn0030520	Pdcd4		FBgn0038466	CG8907		FBgn0028689	Rpn6		FBgn0085387	shakB
FBgn0030600	hiw		FBgn0004103	Pp1-87B		FBgn0265042	Irk1		FBgn0264693	ens		FBgn0033244	CG8726		FBgn0033631	Sod3		FBgn0259214	PMCA		FBgn0033699	RpS11
FBgn0034072	Dg		FBgn0263106	DnaJ-1		FBgn0034396	CG15097		FBgn0039924	PIP4K		FBgn0053978	CG33978		FBgn0266451	fau		FBgn0031698	Ncoa6		FBgn0264542	CG43921
FBgn0050497	CG30497		FBgn0262733	Src64B		FBgn0265297	pAbp		FBgn0000633	fas		FBgn0259918	inaF-B		FBgn0033221	CG12825		FBgn0005694	Aef1		FBgn0039647	CG14509
FBgn0085384	CG34355		FBgn0250788	beta-Spec		FBgn0034408	sano		FBgn0262117	IntS3		FBgn0001224	Hsp23		FBgn0021872	Xbp1		FBgn0015218	eIF-4E		FBgn0083977	CG34141
FBgn0003137	Ppn		FBgn0010194	Wnt5		FBgn0015286	Rala		FBgn0052758	CG32758		FBgn0015024	CkIalpha		FBgn0032669	CG15155		FBgn0032494	CG5945		FBgn0010612	ATPsynG
FBgn0026189	prominin-like		FBgn0003372	Sgs1		FBgn0031698	Ncoa6		FBgn0025936	Eph		FBgn0038975	Nrx-1		FBgn0085227	CG34198		FBgn0025878	wrapper		FBgn0029839	CG4660
FBgn0053229	CG33229		FBgn0263037	CG43332		FBgn0024985	CG11448		FBgn0040007	RpL38		FBgn0264449	CG43867		FBgn0038790	MtnC		FBgn0039620	wat		FBgn0025697	santa-maria
FBgn0261649	tinc		FBgn0029006	Smurf		FBgn0037913	fabp		FBgn0014133	bif		FBgn0042696	NfI		FBgn0030089	AP-1gamma		FBgn0016917	Stat92E		FBgn0030412	Tomosyn
FBgn0039920	CG11360		FBgn0086677	jeb		FBgn0030347	CG15739		FBgn0037238	CG1090		FBgn0011288	Snap25		FBgn0034716	Oatp58Dc		FBgn0014002	Pdi		FBgn0250838	roh
FBgn0039749	CG11498		FBgn0003891	tud		FBgn0035490	CG1136		FBgn0040056	CG17698		FBgn0010453	Wnt4		FBgn0015031	cype		FBgn0066101	LpR1		FBgn0262483	Rbp
FBgn0004868	Gdi		FBgn0087007	bbg		FBgn0015268	Nap1		FBgn0026076	UBL3		FBgn0086758	chinmo		FBgn0261862	whd		FBgn0002643	mam		FBgn0039282	Bili
FBgn0029939	CG9650		FBgn0265974	ttv		FBgn0045073	Stim		FBgn0026573	ADD1		FBgn0264607	CaMKII		FBgn0004657	mys		FBgn0052687	CG32687		FBgn0050197	CG30197
FBgn0022943	Cbp20		FBgn0052815	CG32815		FBgn0261547	Exn		FBgn0038735	CG4662		FBgn0263750	CG43675		FBgn0031453	Bacc		FBgn0000097	aop		FBgn0266557	kis
FBgn0040071	tara		FBgn0013277	Hsp70Ba		FBgn0053056	CG33056		FBgn0000414	Dab		FBgn0030158	CG9686		FBgn0011227	ox		FBgn0261811	pico		FBgn0024913	Actbeta
FBgn0039562	Gp93		FBgn0259176	bun		FBgn0033574	Spn47C		FBgn0283535	Vha26		FBgn0039830	ATPsynC		FBgn0002789	Mp20		FBgn0025741	PlexA		FBgn0037736	CG12950
FBgn0030674	CG8184		FBgn0035936	Tsp66E		FBgn0026084	cib		FBgn0004587	B52		FBgn0028888	CG4168		FBgn0035771	Sec63		FBgn0052982	CG32982		FBgn0004167	kst
FBgn0037153	olf413		FBgn0035813	CG8492		FBgn0058469	CR40469		FBgn0003475	spir		FBgn0022985	qkr58E-2		FBgn0031580	CG15423		FBgn0039896	yellow-h		FBgn0028991	seq
FBgn0026064	KP78a		FBgn0039904	Hcf		FBgn0036663	CG9674		FBgn0039900	Syt7		FBgn0033791	Drl-2		FBgn0035985	Cpr67B		FBgn0000541	E(bx)		FBgn0000346	comt
FBgn0259168	mnb		FBgn0264574	Glut1		FBgn0259481	Mob2		FBgn0031030	Tao		FBgn0039647	CG14509		FBgn0039670	CG7567		FBgn0086687	Desat1		FBgn0010352	Nc73EF
FBgn0010894	sinu		FBgn0260484	HIP		FBgn0039904	Hcf		FBgn0040777	CG14767		FBgn0053988	Mid1		FBgn0028381	Decay		FBgn0051163	SKIP		FBgn0051158	Efa6
FBgn0026262	bip2		FBgn0259163	CG42268		FBgn0040588	CG13841		FBgn0051997	CG31997		FBgn0261046	Dscam3		FBgn0026593	CG5707		FBgn0038679	CG6040		FBgn0259707	CG42361
FBgn0012058	Cdc27		FBgn0035142	Hipk		FBgn0015576	alpha-Est8		FBgn0259234	Camta		FBgn0033652	ths		FBgn0028983	Spn55B		FBgn0086347	Myo31DF		FBgn0052581	CG32581
FBgn0036165	chrb		FBgn0035106	rno		FBgn0011666	msi		FBgn0265988	mv		FBgn0015774	NetB		FBgn0038147	CCHa2		FBgn0052082	CG32082		FBgn0035400	CG11537
FBgn0037918	CG6791		FBgn0011582	Dop1R1		FBgn0017418	ari-1		FBgn0263198	Acn		FBgn0261641	CG42724		FBgn0053303	CG33303		FBgn0032618	CG31743		FBgn0031030	Tao
FBgn0010415	Sdc		FBgn0264449	CG43867		FBgn0032955	CG2201		FBgn0263995	cpo		FBgn0034145	CG5065		FBgn0037146	CG7470		FBgn0085342	CG34313		FBgn0033817	GstE14
FBgn0052529	Hers		FBgn0034138	RpS15		FBgn0001186	Hex-A		FBgn0051030	CG31030		FBgn0002645	Map205		FBgn0000556	Ef1alpha48D		FBgn0031995	CG8475		FBgn0033497	CG12912
FBgn0026063	KP78b		FBgn0015520	nonA-l		FBgn0039914	mav		FBgn0262743	Fs(2)Ket		FBgn0026086	Adar		FBgn0010078	RpL23		FBgn0023407	B4		FBgn0015521	RpS21
FBgn0032348	CG4751		FBgn0265623	Su(z)2		FBgn0032297	CG17124		FBgn0040009	CG17490		FBgn0000633	fas		FBgn0031629	Clect27		FBgn0033980	Cyp6a20		FBgn0263911	COX8
FBgn0013278	Hsp70Bb		FBgn0030716	CG9170		FBgn0028741	fab1		FBgn0039808	CG12071		FBgn0015400	kek2		FBgn0030893	RhoGAP16F		FBgn0267824	PRAS40		FBgn0052230	ND-MLRQ
FBgn0027603	Ulp1		FBgn0034789	PIP5K59B		FBgn0037963	Cad87A		FBgn0031627	CG15630		FBgn0004403	RpS14a		FBgn0033777	CG17574		FBgn0032444	CG5525		FBgn0052425	CG32425
FBgn0085450	Snoo		FBgn0036576	CG5151		FBgn0024250	brk		FBgn0000308	chic		FBgn0015221	Fer2LCH		FBgn0027932	Akap200		FBgn0010379	Akt1		FBgn0030358	CG10362
FBgn0036715	Cad74A		FBgn0270928	VAChT		FBgn0043799	CG31381		FBgn0051774	fred		FBgn0001624	dlg1		FBgn0019643	Dat		FBgn0004598	Fur2		FBgn0052432	CG32432
FBgn0267001	Ten-a		FBgn0260793	2mit		FBgn0024555	flfl		FBgn0264305	CG43783		FBgn0261955	kdn		FBgn0033789	CG13324		FBgn0002622	RpS3		FBgn0263029	CG43324
FBgn0015949	hrg		FBgn0260499	qvr		FBgn0030576	CG15890		FBgn0052111	CR32111		FBgn0016797	fz2		FBgn0259101	CG42249		FBgn0037614	CG8116		FBgn0030073	CG10962
FBgn0003721	Tm1		FBgn0033261	udd		FBgn0250851	CG33981		FBgn0264449	CG43867		FBgn0052529	Hers		FBgn0054043	CG34043		FBgn0035896	CG6983		FBgn0040297	Nhe2
FBgn0010905	Spn		FBgn0024555	flfl		FBgn0001075	ft		FBgn0028888	CG4168		FBgn0000308	chic		FBgn0000251	cad		FBgn0053229	CG33229		FBgn0034645	ND-B12
FBgn0086758	chinmo		FBgn0026262	bip2		FBgn0003460	so		FBgn0015754	Lis-1		FBgn0029676	HIP-R		FBgn0031514	CG3332		FBgn0037364	Rab23		FBgn0086472	RpS25
FBgn0026239	gukh		FBgn0260233	CG42507		FBgn0014073	Tie		FBgn0023489	Pph13		FBgn0260799	p120ctn		FBgn0050497	CG30497		FBgn0035533	Cip4		FBgn0028671	Vha100-1
FBgn0020255	Ran		FBgn0027885	Aac11		FBgn0000490	dpp		FBgn0031850	Tsp		FBgn0023416	Ac3		FBgn0034988	cN-IIIB		FBgn0263986	cd		FBgn0034802	CG3800
FBgn0011305	Rsf1		FBgn0033688	Prp8		FBgn0026060	Mipp2		FBgn0027552	CG10863		FBgn0004401	Pep		FBgn0000116	Argk		FBgn0022361	Pur-alpha		FBgn0039277	CG13650
FBgn0036273	INPP5E		FBgn0030600	hiw		FBgn0013750	Arf51F		FBgn0263352	Unr		FBgn0038659	EndoA		FBgn0035360	CG1246		FBgn0261710	nocte		FBgn0033875	CG6357
FBgn0263998	Ack-like		FBgn0034237	eIF3-S9		FBgn0264959	Src42A		FBgn0003423	slgA		FBgn0005664	Crys		FBgn0034580	Cht8		FBgn0052528	parvin		FBgn0026409	Mpcp
FBgn0010453	Wnt4		FBgn0037754	CG8500		FBgn0035237	CG13917		FBgn0031858	CG17378		FBgn0004370	Ptp10D		FBgn0031897	CG13784		FBgn0015222	Fer1HCH		FBgn0027621	Pfrx
FBgn0027492	wdb		FBgn0004373	fwd		FBgn0043070	MESK2		FBgn0260866	dnr1		FBgn0063485	Lasp		FBgn0002571	Mal-A3		FBgn0003206	Ras64B		FBgn0029903	pod1
FBgn0003892	ptc		FBgn0052600	dpr8		FBgn0033261	udd		FBgn0261822	Bsg		FBgn0264815	Pde1c		FBgn0053533	lectin-37Db		FBgn0039026	CG7029		FBgn0036007	path
FBgn0261641	CG42724		FBgn0011817	nmo		FBgn0004436	Ubc6		FBgn0030791	CG9132		FBgn0262473	Tl		FBgn0011570	cpb		FBgn0050463	CG30463		FBgn0037230	CG9780
FBgn0046874	Pif1B		FBgn0031424	VGlut		FBgn0034181	CG8963		FBgn0283509	Phm		FBgn0036927	Gabat		FBgn0004369	Ptp99A		FBgn0000497	ds		FBgn0036745	CG7484
FBgn0004103	Pp1-87B		FBgn0053087	LRP1		FBgn0263974	qin		FBgn0032955	CG2201		FBgn0033867	Cpr50Ca		FBgn0029932	CG4607		FBgn0053111	CG33111		FBgn0033357	Tom7
FBgn0262719	CG43163		FBgn0031375	erm		FBgn0026376	Rgl		FBgn0266418	wake		FBgn0005564	Shal		FBgn0001223	Hsp22		FBgn0036004	Jarid2		FBgn0033502	CG12910
FBgn0031090	Rab35		FBgn0004859	ci		FBgn0003165	pum		FBgn0016700	Rab1		FBgn0039536	unc80		FBgn0032242	CG5355		FBgn0263289	scrib		FBgn0034959	CG11388
FBgn0259685	crb		FBgn0036134	FoxK		FBgn0030559	CG13404		FBgn0000541	E(bx)		FBgn0033154	CG1850		FBgn0032322	CG16743		FBgn0001218	Hsc70-3		FBgn0035676	ssp6
FBgn0035142	Hipk		FBgn0053554	Nipped-A		FBgn0015024	CkIalpha		FBgn0016672	Ipp		FBgn0015589	Apc		FBgn0029827	CG6048		FBgn0029131	Debcl		FBgn0034743	RpS16
FBgn0260440	spdo		FBgn0265182	CG44247		FBgn0053300	Muc30E		FBgn0035481	CG12605		FBgn0037107	CG7166		FBgn0053301	CG33301		FBgn0000289	cg		FBgn0050018	mthl13
FBgn0027885	Aac11		FBgn0260938	tay		FBgn0032731	Swip-1		FBgn0265598	Bx		FBgn0022238	lolal		FBgn0010622	DCTN3-p24		FBgn0026376	Rgl		FBgn0029932	CG4607
FBgn0036576	CG5151		FBgn0261801	CG42747		FBgn0000097	aop		FBgn0034282	Mapmodulin		FBgn0062978	CG31808		FBgn0250757	CG42235		FBgn0033387	CG8008		FBgn0032810	CG13077
FBgn0034083	lbk		FBgn0028741	fab1		FBgn0011230	poe		FBgn0053113	Rtnl1		FBgn0020269	mspo		FBgn0035471	Sc2		FBgn0030360	CG1806		FBgn0026206	mei-P26
FBgn0003053	peb		FBgn0035157	CG13894		FBgn0013263	Trl		FBgn0028879	CG15270		FBgn0039431	plum		FBgn0034291	CG5770		FBgn0263037	CG43332		FBgn0039930	CG11077
FBgn0036008	CG3408		FBgn0034013	unc-5		FBgn0053995	CG33995		FBgn0003218	rdgB		FBgn0011582	Dop1R1		FBgn0034883	CG17664		FBgn0260745	mfas		FBgn0260744	Tango9
FBgn0039883	RhoGAP100F		FBgn0003638	su(w[a])		FBgn0000719	fog		FBgn0035688	CG10289		FBgn0000575	emc		FBgn0063494	GstE6		FBgn0032935	Atg18b		FBgn0033983	ADPS
FBgn0250823	gish		FBgn0022986	qkr58E-1		FBgn0023213	eIF4G		FBgn0026401	Nipped-B		FBgn0035083	Tina-1		FBgn0038914	fit		FBgn0032886	CG9328		FBgn0260746	Ect3
FBgn0025463	Bap60		FBgn0004924	Top1		FBgn0003028	ovo		FBgn0030412	Tomosyn		FBgn0003392	shi		FBgn0063485	Lasp		FBgn0034271	Vps54L		FBgn0036728	UQCR-Q
FBgn0033095	CG3409		FBgn0250851	CG33981		FBgn0025740	PlexB		FBgn0028955	CG8788		FBgn0010228	HmgZ		FBgn0032949	Lamp1		FBgn0024222	IKKbeta		FBgn0053180	Ranbp16
FBgn0031217	CG11377		FBgn0034051	Mlf		FBgn0037007	CG5059		FBgn0036556	CG5830		FBgn0051998	CG31998		FBgn0002626	RpL32		FBgn0003483	spn-E		FBgn0266377	Pde8
FBgn0030034	CG10555		FBgn0024913	Actbeta		FBgn0010741	l(3)01239		FBgn0264308	CG43778		FBgn0037546	mAChR-B		FBgn0026760	Tehao		FBgn0010316	dap		FBgn0085274	CG34245
FBgn0262742	Fas1		FBgn0259139	glo		FBgn0250911	CG42245		FBgn0035504	Teh4		FBgn0086558	Ubi-p5E		FBgn0050104	NT5E-2		FBgn0035763	CG8602		FBgn0035921	CG13305
FBgn0262109	CR42862		FBgn0036556	CG5830		FBgn0035498	Fit1		FBgn0000318	cl		FBgn0260798	Gprk1		FBgn0020414	Idgf3		FBgn0034501	CG13868		FBgn0050295	Ipk1
FBgn0004698	Xpc		FBgn0031090	Rab35		FBgn0000546	EcR		FBgn0039904	Hcf		FBgn0030742	CG9919		FBgn0035995	CG3529		FBgn0051992	gw		FBgn0066084	RpL41
FBgn0051354	Hsp70Bbb		FBgn0030058	CG11294		FBgn0086686	l(3)L1231		FBgn0004373	fwd		FBgn0004118	nAChRbeta2		FBgn0035678	CG10469		FBgn0004893	bowl		FBgn0265191	Glycogenin
FBgn0035533	Cip4		FBgn0263396	sqd		FBgn0266136	Gyc76C		FBgn0261262	CG42613		FBgn0031971	Sirup		FBgn0032775	CG17544		FBgn0000083	AnxB9		FBgn0265180	CG44245
FBgn0004369	Ptp99A		FBgn0053834	His1:CG33834		FBgn0037753	CG12947		FBgn0035423	CG17737		FBgn0011224	heph		FBgn0003660	Syb		FBgn0039527	CG5639		FBgn0031116	CG1695
FBgn0031775	CG9150		FBgn0033802	CG17724		FBgn0035104	CG13875		FBgn0033494	KCNQ		FBgn0262733	Src64B		FBgn0034582	Cht9		FBgn0017418	ari-1		FBgn0263355	CG31688
FBgn0082831	pps		FBgn0085442	NKAIN		FBgn0030521	CtsB1		FBgn0036935	CG14186		FBgn0261802	CG42748		FBgn0265177	CG44242		FBgn0003891	tud		FBgn0259823	CG42404
FBgn0052677	X11Lbeta		FBgn0003345	sd		FBgn0002937	ninaB		FBgn0016081	fry		FBgn0034391	CG15080		FBgn0030640	CG6294		FBgn0052369	CG32369		FBgn0003371	sgg
FBgn0005558	ey		FBgn0000229	bsk		FBgn0004449	Ten-m		FBgn0026059	Mhcl		FBgn0036732	Oatp74D		FBgn0004629	Cys		FBgn0015522	olf186-M		FBgn0036837	CG18135
FBgn0026375	RhoGAPp190		FBgn0038693	unc79		FBgn0035357	MEP-1		FBgn0053144	CG33144		FBgn0264305	CG43783		FBgn0026570	CG5704		FBgn0035308	CG15822		FBgn0031636	CG12194
FBgn0036389	ssp2		FBgn0000542	ec		FBgn0262081	Csk		FBgn0004838	Hrb27C		FBgn0260964	Vmat		FBgn0028546	ics		FBgn0033636	tou		FBgn0262116	RNASEK
FBgn0001085	fz		FBgn0036579	CG5027		FBgn0050285	CG30285		FBgn0027101	Dyrk3		FBgn0265434	zip		FBgn0037782	Npc2d		FBgn0052855	CG32855		FBgn0051451	CR31451
FBgn0033529	CG17765		FBgn0000547	ed		FBgn0016126	CaMKI		FBgn0011642	Zyx		FBgn0025833	CG8910		FBgn0050360	Mal-A6		FBgn0261822	Bsg		FBgn0034877	levy
FBgn0001105	Gbeta13F		FBgn0001624	dlg1		FBgn0031359	Rim2		FBgn0260938	tay		FBgn0031957	TwdlE		FBgn0283536	Vha13		FBgn0086251	del		FBgn0266756	btsz
FBgn0026533	Dek		FBgn0262473	Tl		FBgn0002521	pho		FBgn0013467	igl		FBgn0034789	PIP5K59B		FBgn0035473	mge		FBgn0038220	CG12207		FBgn0027070	CG17322
FBgn0000017	Abl		FBgn0024352	Hop		FBgn0001215	Hrb98DE		FBgn0015268	Nap1		FBgn0264574	Glut1		FBgn0264775	CG44013		FBgn0000578	ena		FBgn0027580	PCB
FBgn0267378	sau		FBgn0034408	sano		FBgn0261284	bou		FBgn0010905	Spn		FBgn0086604	CG12484		FBgn0010415	Sdc		FBgn0035542	DOR		FBgn0033558	CG12344
FBgn0039078	CG4374		FBgn0025712	CG13920		FBgn0035542	DOR		FBgn0243486	rdo		FBgn0053554	Nipped-A		FBgn0005585	Calr		FBgn0010348	Arf79F		FBgn0037798	CG12817
FBgn0003732	Top2		FBgn0261885	osa		FBgn0264743	CG44001		FBgn0024277	trio		FBgn0264922	smt3		FBgn0033582	CG9084		FBgn0033638	CG9005		FBgn0004369	Ptp99A
FBgn0003174	pwn		FBgn0003997	hid		FBgn0264742	CG44000		FBgn0042135	CG18812		FBgn0001256	ImpL1		FBgn0034282	Mapmodulin		FBgn0035346	CG1146		FBgn0036741	CG7510
FBgn0004179	Csp		FBgn0036896	wnd		FBgn0260722	CR42549		FBgn0025637	SkpA		FBgn0026869	Thd1		FBgn0039757	RpS7		FBgn0024944	Oamb		FBgn0040777	CG14767
FBgn0013279	Hsp70Bc		FBgn0003380	Sh		FBgn0260659	CG42542		FBgn0010348	Arf79F		FBgn0052521	CG32521		FBgn0030040	CG15347		FBgn0014906	Hydr2		FBgn0038966	pinta
FBgn0053653	Cadps		FBgn0028399	TMS1		FBgn0038947	Sar1		FBgn0026206	mei-P26		FBgn0031065	CG14234		FBgn0020416	Idgf1		FBgn0020762	Atet		FBgn0004363	porin
FBgn0264959	Src42A		FBgn0035699	CG13300		FBgn0001208	Hn		FBgn0262730	CG14446		FBgn0040395	Unc-76		FBgn0030641	CG6299		FBgn0043364	cbt		FBgn0052085	CG32085
FBgn0040009	CG17490		FBgn0039757	RpS7		FBgn0003463	sog		FBgn0038946	rdhB		FBgn0037705	mura		FBgn0261673	nemy		FBgn0031285	CG3662		FBgn0039757	RpS7
FBgn0025739	pon		FBgn0004595	pros		FBgn0038938	CG7084		FBgn0000229	bsk		FBgn0024987	ssx		FBgn0260747	CG5010		FBgn0051514	CR31514		FBgn0015031	cype
FBgn0002629	E(spl)m4-BFM		FBgn0034975	enok		FBgn0278608	Dsp1		FBgn0032109	CG17005		FBgn0038453	CG10326		FBgn0025700	CG5885		FBgn0045073	Stim		FBgn0003638	su(w[a])
FBgn0082598	akirin		FBgn0024728	Slip1		FBgn0034072	Dg		FBgn0003410	sina		FBgn0037941	CG12594		FBgn0038136	CG8774		FBgn0000181	bic		FBgn0028703	Nhe3
FBgn0015774	NetB		FBgn0031571	bark		FBgn0019650	toy		FBgn0259221	CG42321		FBgn0263046	CG43341		FBgn0021979	l(2)k09913		FBgn0051195	CG31195		FBgn0036927	Gabat
FBgn0022959	yps		FBgn0040009	CG17490		FBgn0259714	DIP-epsilon		FBgn0033817	GstE14		FBgn0028573	prc		FBgn0033792	CG13325		FBgn0030816	CG16700		FBgn0259111	Ndae1
FBgn0263599	l(3)72Ab		FBgn0027865	Tsp96F		FBgn0044323	Cka		FBgn0037468	CG1943		FBgn0034914	CG5554		FBgn0031010	CG8028		FBgn0036556	CG5830		FBgn0259099	DCX-EMAP
FBgn0031149	CG1518		FBgn0011640	lark		FBgn0266450	Kr-h1		FBgn0003862	trx		FBgn0259222	CG42322		FBgn0038809	CG16953		FBgn0260749	Utx		FBgn0266579	tau
FBgn0261885	osa		FBgn0031698	Ncoa6		FBgn0033919	CG8547		FBgn0041585	olf186-F		FBgn0010583	dock		FBgn0010053	Jheh1		FBgn0032156	CG13124		FBgn0019957	ND-42
FBgn0003460	so		FBgn0001075	ft		FBgn0022987	qkr54B		FBgn0028482	bdl		FBgn0053995	CG33995		FBgn0020304	drongo		FBgn0086904	Nacalpha		FBgn0033821	CG10799
FBgn0034240	MESR4		FBgn0263995	cpo		FBgn0004103	Pp1-87B		FBgn0267376	SelR		FBgn0025741	PlexA		FBgn0010424	TpnC73F		FBgn0020306	dom		FBgn0036762	CG7430
FBgn0031632	CG15628		FBgn0037153	olf413		FBgn0265003	koi		FBgn0033391	CG8026		FBgn0015778	rin		FBgn0027779	VhaSFD		FBgn0025936	Eph		FBgn0053199	CG33199
FBgn0035625	Blimp-1		FBgn0002543	robo2		FBgn0010905	Spn		FBgn0003435	sm		FBgn0001098	Gdh		FBgn0052506	CG32506		FBgn0034391	CG15080		FBgn0038271	UQCR-C1
FBgn0261797	Dhc64C		FBgn0013263	Trl		FBgn0005694	Aef1		FBgn0034720	Liprin-gamma		FBgn0028743	Dhit		FBgn0014391	sun		FBgn0042135	CG18812		FBgn0260657	CG42540
FBgn0035464	CG12006		FBgn0023213	eIF4G		FBgn0263352	Unr		FBgn0265178	CG44243		FBgn0037912	sea		FBgn0040723	CG5011		FBgn0266801	CG45263		FBgn0264301	CG43779
FBgn0011817	nmo		FBgn0025692	CG3814		FBgn0015522	olf186-M		FBgn0052000	CG32000		FBgn0000567	Eip74EF		FBgn0037577	CG7443		FBgn0033996	CG11807		FBgn0034725	CG6044
FBgn0261822	Bsg		FBgn0023528	CG2924		FBgn0020257	Ppa		FBgn0037138	P5CDh1		FBgn0262740	Evi5		FBgn0266448	CG45078		FBgn0261618	larp		FBgn0002719	Men
FBgn0030320	CG2247		FBgn0031239	CG17075		FBgn0261403	sxc		FBgn0003042	Pc		FBgn0023534	CG17778		FBgn0034967	eIF-5A		FBgn0026319	Traf4		FBgn0000084	AnxB10
FBgn0004584	Rrp1		FBgn0052016	4E-T		FBgn0259243	Pka-R1		FBgn0266717	Bruce		FBgn0000116	Argk		FBgn0025456	CREG		FBgn0035975	PGRP-LA		FBgn0038980	Octbeta1R
FBgn0039757	RpS7		FBgn0035720	CG10077		FBgn0050115	GEFmeso		FBgn0023023	CRMP		FBgn0015737	Hmu		FBgn0030731	Mfe2		FBgn0024236	foi		FBgn0039081	Irk2
FBgn0004567	slp2		FBgn0010825	Gug		FBgn0037442	godzilla		FBgn0250785	vari		FBgn0051637	CG31637		FBgn0033886	Rpn13		FBgn0001215	Hrb98DE		FBgn0259794	sinah
FBgn0023143	Uba1		FBgn0030520	Pdcd4		FBgn0039209	REPTOR		FBgn0259173	corn		FBgn0037736	CG12950		FBgn0030362	regucalcin		FBgn0014018	Rel		FBgn0035734	CG14823
FBgn0262614	pyd		FBgn0037028	CG3618		FBgn0262738	norpA		FBgn0000320	eya		FBgn0264743	CG44001		FBgn0030478	CG1640		FBgn0040233	cana		FBgn0005278	Sam-S
FBgn0000578	ena		FBgn0020257	Ppa		FBgn0036417	CG7906		FBgn0266579	tau		FBgn0264742	CG44000		FBgn0029971	ND-MNLL		FBgn0052831	CG33695		FBgn0037084	Syx6
FBgn0010909	msn		FBgn0015268	Nap1		FBgn0033638	CG9005		FBgn0035400	CG11537		FBgn0004513	Mdr65		FBgn0036921	RhoGDI		FBgn0259714	DIP-epsilon		FBgn0034135	Syn2
FBgn0032444	CG5525		FBgn0259823	CG42404		FBgn0004373	fwd		FBgn0050036	CG30036		FBgn0266409	CG45049		FBgn0035438	PHGPx		FBgn0027596	Kank		FBgn0034968	RpL12
FBgn0031879	uif		FBgn0035533	Cip4		FBgn0262127	kibra		FBgn0062978	CG31808		FBgn0002917	na		FBgn0030521	CtsB1		FBgn0039102	SPE		FBgn0001087	g
FBgn0025394	inc		FBgn0004118	nAChRbeta2		FBgn0053653	Cadps		FBgn0029881	pigs		FBgn0016694	Pdp1		FBgn0052068	Adi1		FBgn0004838	Hrb27C		FBgn0264307	orb2
FBgn0000212	brm		FBgn0033033	scaf		FBgn0052529	Hers		FBgn0028703	Nhe3		FBgn0260446	GABA-B-R1		FBgn0086347	Myo31DF		FBgn0032836	CG10680		FBgn0264305	CG43783
FBgn0020633	Mcm7		FBgn0015754	Lis-1		FBgn0052687	CG32687		FBgn0029935	CG4615		FBgn0014007	Ptp69D		FBgn0035600	Cyt-c1		FBgn0029608	CG3091		FBgn0250839	CG2016
FBgn0016976	stnA		FBgn0029746	CG15465		FBgn0000289	cg		FBgn0039132	AP-1sigma		FBgn0034135	Syn2		FBgn0250838	roh		FBgn0051973	Cda5		FBgn0010100	Acon
FBgn0016975	stnB		FBgn0002733	E(spl)mbeta-HLH		FBgn0039923	MED26		FBgn0035020	CG13585		FBgn0021895	ytr		FBgn0015010	Ag5r		FBgn0261477	slim		FBgn0266084	Fhos
FBgn0001981	esg		FBgn0021800	Reph		FBgn0027556	CG4928		FBgn0041094	scyl		FBgn0032013	Scgalpha		FBgn0043470	lambdaTry		FBgn0039756	CG9743		FBgn0035231	Cct2
FBgn0261801	CG42747		FBgn0260486	Ziz		FBgn0051195	CG31195		FBgn0028509	CenG1A		FBgn0037138	P5CDh1		FBgn0036589	CG13067		FBgn0003495	spz		FBgn0033356	CG8229
FBgn0027788	Hey		FBgn0034300	CG5098		FBgn0004179	Csp		FBgn0265605	Ric		FBgn0031264	CG11835		FBgn0034697	GM130		FBgn0024189	sns		FBgn0005632	faf
FBgn0034068	casp		FBgn0039863	CG1815		FBgn0032901	sky		FBgn0025625	Sik2		FBgn0039026	CG7029		FBgn0003980	Vm26Ab		FBgn0035165	CG13887		FBgn0039609	CG14529
FBgn0000179	bi		FBgn0037344	CG2926		FBgn0026199	myo		FBgn0020762	Atet		FBgn0040752	Prosap		FBgn0039774	CDase		FBgn0033483	egr		FBgn0039883	RhoGAP100F
FBgn0032475	Sfmbt		FBgn0000318	cl		FBgn0035232	CG12099		FBgn0001122	Galphao		FBgn0250911	CG42245		FBgn0010470	Fkbp14		FBgn0002431	hyd		FBgn0003710	tipE
FBgn0013277	Hsp70Ba		FBgn0037060	CG10508		FBgn0038809	CG16953		FBgn0085442	NKAIN		FBgn0032506	CG9395		FBgn0037084	Syx6		FBgn0010194	Wnt5		FBgn0016120	ATPsynD
FBgn0037913	fabp		FBgn0023023	CRMP		FBgn0026409	Mpcp		FBgn0036534	DCP2		FBgn0040351	CG11638		FBgn0028342	ATPsyndelta		FBgn0262127	kibra		FBgn0032633	Lrch
FBgn0039602	CG1647		FBgn0002306	sas		FBgn0024728	Slip1		FBgn0270928	VAChT		FBgn0264273	Sema-2b		FBgn0038972	CG7054		FBgn0052365	CG32365		FBgn0039722	Capa
FBgn0261802	CG42748		FBgn0004435	Galphaq		FBgn0039896	yellow-h		FBgn0000416	Sap-r		FBgn0260484	HIP		FBgn0261458	capt		FBgn0001104	Galphai		FBgn0267350	PI4KIIIalpha
FBgn0016797	fz2		FBgn0261934	dikar		FBgn0026401	Nipped-B		FBgn0003721	Tm1		FBgn0036612	CG4998		FBgn0011648	Mad		FBgn0035523	CG1311		FBgn0000287	salr
FBgn0063485	Lasp		FBgn0260794	ctrip		FBgn0004657	mys		FBgn0036202	CG6024		FBgn0038290	CG6912		FBgn0037906	PGRP-LB		FBgn0026144	CBP		FBgn0259183	CG42287
FBgn0003002	opa		FBgn0028953	CG14478		FBgn0262736	Vha16-1		FBgn0033739	Dyb		FBgn0034138	RpS15		FBgn0261822	Bsg		FBgn0034590	Magi		FBgn0033793	CG3955
FBgn0259173	corn		FBgn0262869	Gfrl		FBgn0030479	Rbp1-like		FBgn0024985	CG11448		FBgn0038535	alt		FBgn0002622	RpS3		FBgn0004177	mts		FBgn0032713	CG17323
FBgn0000581	E(Pc)		FBgn0025625	Sik2		FBgn0015795	Rab7		FBgn0028658	Adat1		FBgn0037972	CG10005		FBgn0034365	CG5335		FBgn0041171	ago		FBgn0038042	Scgbeta
FBgn0037252	CG14650		FBgn0044826	Pak3		FBgn0259938	cwo		FBgn0025583	IM2		FBgn0053095	CG33095		FBgn0283494	Adk2		FBgn0002121	l(2)gl		FBgn0033289	CG2121
FBgn0086361	alph		FBgn0250823	gish		FBgn0267348	LanB2		FBgn0034070	SP2353		FBgn0085376	CG34347		FBgn0031517	CG15406		FBgn0041180	Tep4		FBgn0020299	stumps
FBgn0024352	Hop		FBgn0259150	CG42265		FBgn0003345	sd		FBgn0036597	CG4962		FBgn0025702	Srpk79D		FBgn0031945	CG7191		FBgn0030559	CG13404		FBgn0001124	Got1
FBgn0267978	ap		FBgn0263072	CG43347		FBgn0052549	CG32549		FBgn0010198	RpS15Aa		FBgn0260233	CG42507		FBgn0031277	CG13947		FBgn0260006	drd		FBgn0038065	Snx3
FBgn0003448	sna		FBgn0002945	nkd		FBgn0011747	Ank		FBgn0036619	Cpr72Ec		FBgn0015268	Nap1		FBgn0041789	Pax		FBgn0039821	CG15556		FBgn0039911	CG1909
FBgn0025790	TBPH		FBgn0034742	CG4294		FBgn0025391	Scgdelta		FBgn0052016	4E-T		FBgn0035357	MEP-1		FBgn0030993	Mec2		FBgn0003372	Sgs1		FBgn0031187	Usp2
FBgn0262733	Src64B		FBgn0264542	CG43921		FBgn0039688	Kul		FBgn0036433	CG9628		FBgn0052354	CG32354		FBgn0051077	CG31077		FBgn0033236	CG14764		FBgn0262736	Vha16-1
FBgn0033987	ckn		FBgn0022349	CG1910		FBgn0039132	AP-1sigma		FBgn0028671	Vha100-1		FBgn0031088	CG15322		FBgn0037678	CG16749		FBgn0086686	l(3)L1231		FBgn0035477	CG14982
FBgn0023518	trr		FBgn0035162	CG13900		FBgn0001123	Galphas		FBgn0032681	CG10283		FBgn0250833	CG34461		FBgn0050480	CG30480		FBgn0034083	lbk		FBgn0014010	Rab5
FBgn0014879	Set		FBgn0039938	Sox102F		FBgn0033134	Tsp42El		FBgn0086708	stv		FBgn0000319	Chc		FBgn0039309	CG11891		FBgn0029128	tyn		FBgn0033820	CG4716
FBgn0260486	Ziz		FBgn0038320	Sra-1		FBgn0004687	Mlc-c		FBgn0025697	santa-maria		FBgn0034978	CG3257		FBgn0039308	CG11889		FBgn0259228	C3G		FBgn0013972	Gycalpha99B
FBgn0004648	svr		FBgn0267791	HnRNP-K		FBgn0003162	Pu		FBgn0034345	CG5174		FBgn0051451	CR31451		FBgn0031069	Pmp70		FBgn0017558	Pdk		FBgn0003435	sm
FBgn0052016	4E-T		FBgn0037092	M6		FBgn0046999	CG6429		FBgn0039831	CG12054		FBgn0011592	fra		FBgn0036213	RpL10Ab		FBgn0005612	Sox14		FBgn0036697	rogdi
FBgn0016930	Dyrk2		FBgn0025702	Srpk79D		FBgn0263197	Patronin		FBgn0037950	HisCl1		FBgn0040358	CG14625		FBgn0038700	CG3734		FBgn0035232	CG12099		FBgn0032681	CG10283
FBgn0261836	Msp300		FBgn0026620	tacc		FBgn0051324	CG31324		FBgn0003447	sn		FBgn0039027	CG7031		FBgn0051288	CG31288		FBgn0004777	Ccp84Ag		FBgn0034634	CG10494
FBgn0027528	goe		FBgn0032719	CG17321		FBgn0010435	emp		FBgn0035016	CG4612		FBgn0015380	drl		FBgn0039298	to		FBgn0000416	Sap-r		FBgn0050021	metro
FBgn0024728	Slip1		FBgn0028509	CenG1A		FBgn0033476	oys		FBgn0261599	RpS29		FBgn0034636	twz		FBgn0050011	gem		FBgn0002932	neur		FBgn0031702	fusl
FBgn0036134	FoxK		FBgn0032021	CG7781		FBgn0016930	Dyrk2		FBgn0039053	CG6738		FBgn0004177	mts		FBgn0026479	Drp1		FBgn0036553	CG17027		FBgn0262477	FoxP
FBgn0085444	mute		FBgn0260463	Unc-115b		FBgn0032400	CG6770		FBgn0025681	CG3558		FBgn0034157	resilin		FBgn0028685	Rpt4		FBgn0003090	pk		FBgn0020907	Scp2
FBgn0250837	dUTPase		FBgn0029506	Tsp42Ee		FBgn0024807	DIP1		FBgn0003943	Ubi-p63E		FBgn0262734	Rbp2		FBgn0033423	CG1809		FBgn0000721	for		FBgn0261244	inaE
FBgn0260634	eIF4G2		FBgn0029939	CG9650		FBgn0010051	Itp-r83A		FBgn0046999	CG6429		FBgn0031955	CG14535		FBgn0034736	CG6018		FBgn0040985	CG6115		FBgn0032835	CG16772
FBgn0035574	RhoGEF64C		FBgn0015229	glec		FBgn0264303	CG43781		FBgn0003870	ttk		FBgn0052699	LPCAT		FBgn0038194	Cyp6d5		FBgn0039043	CG17121		FBgn0050296	RIC-3
FBgn0260463	Unc-115b		FBgn0037472	CG10098		FBgn0264302	CG43780		FBgn0004652	fru		FBgn0263980	CG43729		FBgn0031860	CG11236		FBgn0032363	Dlg5		FBgn0031424	VGlut
FBgn0085446	CG34417		FBgn0260936	scny		FBgn0260006	drd		FBgn0041188	Atx2		FBgn0036926	CG7646		FBgn0028945	CG7631		FBgn0040071	tara		FBgn0266346	CngB
FBgn0003885	alphaTub84D		FBgn0003870	ttk		FBgn0023076	Clk		FBgn0259222	CG42322		FBgn0053143	CG33143		FBgn0031312	Tango14		FBgn0032731	Swip-1		FBgn0034345	CG5174
FBgn0037556	CG9636		FBgn0035844	CG13676		FBgn0000056	Adhr		FBgn0051352	Unc-115a		FBgn0029082	hbs		FBgn0264294	Cyt-b5		FBgn0004636	Rap1		FBgn0010213	Sod2
FBgn0260439	Pp2A-29B		FBgn0038476	kuk		FBgn0004167	kst		FBgn0030159	CG9689		FBgn0039359	RpL27		FBgn0033391	CG8026		FBgn0040207	kat80		FBgn0038063	Octbeta2R
FBgn0053105	p24-2		FBgn0026263	bip1		FBgn0026319	Traf4		FBgn0259163	CG42268		FBgn0040271	Sulf1		FBgn0034808	CG9896		FBgn0035087	CG2765		FBgn0002593	RpLP1
FBgn0037504	CG1142		FBgn0266000	CG44774		FBgn0028955	CG8788		FBgn0033010	Atf6		FBgn0038967	CG13847		FBgn0038922	CG6439		FBgn0034053	Cyp4aa1		FBgn0031245	CG3625
FBgn0266409	CG45049		FBgn0031403	CG15387		FBgn0015513	mbc		FBgn0263117	CG34377		FBgn0027616	YT521-B		FBgn0039537	CG5590		FBgn0035501	CG1299		FBgn0037950	HisCl1
FBgn0004432	Cyp1		FBgn0035016	CG4612		FBgn0031760	Tsp26A		FBgn0267001	Ten-a		FBgn0053558	mim		FBgn0014010	Rab5		FBgn0035770	pst		FBgn0040697	Teh3
FBgn0026319	Traf4		FBgn0022984	qkr58E-3		FBgn0263240	Coop		FBgn0001087	g		FBgn0028991	seq		FBgn0086472	RpS25		FBgn0028741	fab1		FBgn0033802	CG17724
FBgn0001086	fzy		FBgn0000567	Eip74EF		FBgn0013305	Nmda1		FBgn0026370	SRPK		FBgn0004828	His3.3B		FBgn0259748	CG42397		FBgn0035237	CG13917		FBgn0037238	CG1090
FBgn0086779	step		FBgn0263934	esn		FBgn0003520	stau		FBgn0028490	CG31705		FBgn0037798	CG12817		FBgn0267348	LanB2		FBgn0031649	hoe2		FBgn0027453	Dnz1
FBgn0001122	Galphao		FBgn0004436	Ubc6		FBgn0266801	CG45263		FBgn0261403	sxc		FBgn0031216	Zir		FBgn0261113	Xrp1		FBgn0265623	Su(z)2		FBgn0036890	CG9368
FBgn0263240	Coop		FBgn0031118	RhoGAP19D		FBgn0011739	wts		FBgn0034398	CG15098		FBgn0086690	Plp		FBgn0031004	CG7992		FBgn0003862	trx		FBgn0011760	ctp
FBgn0260934	par-1		FBgn0259168	mnb		FBgn0024944	Oamb		FBgn0000489	Pka-C3		FBgn0037624	CG8223		FBgn0035661	CG10477		FBgn0031453	Bacc		FBgn0038460	CG18622
FBgn0016059	Sema-1b		FBgn0034644	CG10082		FBgn0015222	Fer1HCH		FBgn0037084	Syx6		FBgn0031275	GABA-B-R3		FBgn0050015	CG30015		FBgn0000546	EcR		FBgn0025702	Srpk79D
FBgn0263289	scrib		FBgn0267790	rump		FBgn0004861	ph-p		FBgn0027844	CAH1		FBgn0028481	CG4341		FBgn0030791	CG9132		FBgn0000394	cv		FBgn0028863	CG4587
FBgn0259176	bun		FBgn0010894	sinu		FBgn0036688	Fit2		FBgn0028665	VhaAC39-1		FBgn0033403	CG13739		FBgn0035968	Slc45-1		FBgn0041092	tai		FBgn0002716	mei-W68
FBgn0002121	l(2)gl		FBgn0053105	p24-2		FBgn0002431	hyd		FBgn0032479	CG16974		FBgn0032731	Swip-1		FBgn0034577	cpa		FBgn0250851	CG33981		FBgn0259927	CG42450
FBgn0030301	HP5		FBgn0036661	CG9705		FBgn0035763	CG8602		FBgn0250867	CG42238		FBgn0023095	caps		FBgn0003654	sw		FBgn0023090	dtr		FBgn0014133	bif
FBgn0035253	CG7971		FBgn0003721	Tm1		FBgn0052855	CG32855		FBgn0029105	alpha-catenin-related		FBgn0029974	dpr14		FBgn0038680	Cyp12a5		FBgn0032297	CG17124		FBgn0032943	Tsp39D
FBgn0028741	fab1		FBgn0024734	PRL-1		FBgn0030360	CG1806		FBgn0020251	sfl		FBgn0035260	CG7991		FBgn0031562	CG3604		FBgn0026250	eIF-1A		FBgn0011656	Mef2
FBgn0039286	dan		FBgn0261046	Dscam3		FBgn0266756	btsz		FBgn0041150	hoe1		FBgn0053208	Mical		FBgn0033879	CG6543		FBgn0036147	Plod		FBgn0010114	hig
FBgn0037796	CG12814		FBgn0037680	pasi2		FBgn0036816	Indy		FBgn0030073	CG10962		FBgn0040359	CG11380		FBgn0027619	Adam		FBgn0050035	Tret1-1		FBgn0031066	COX6B
FBgn0052685	ZAP3		FBgn0030847	CG12991		FBgn0266717	Bruce		FBgn0023215	Mnt		FBgn0030997	CG7990		FBgn0026077	Gasp		FBgn0011754	PhKgamma		FBgn0260866	dnr1
FBgn0015838	Vang		FBgn0000633	fas		FBgn0002413	dco		FBgn0030600	hiw		FBgn0038246	CG14853		FBgn0029155	Men-b		FBgn0030163	CG1791		FBgn0053554	Nipped-A
FBgn0250851	CG33981		FBgn0042693	PP2A-B'		FBgn0020386	Pdk1		FBgn0028331	l(1)G0289		FBgn0030723	dpr18		FBgn0035359	CG1143		FBgn0037956	CG6959		FBgn0037723	SpdS
FBgn0039250	Mink		FBgn0261262	CG42613		FBgn0038629	CG14304		FBgn0037028	CG3618		FBgn0035719	tow		FBgn0053181	CG33181		FBgn0010434	cora		FBgn0040793	CG7630
FBgn0026372	RpL23A		FBgn0265434	zip		FBgn0023528	CG2924		FBgn0043362	bchs		FBgn0020309	crol		FBgn0033138	Tsp42Eq		FBgn0001208	Hn		FBgn0025681	CG3558
FBgn0035830	CG8209		FBgn0003396	shn		FBgn0051028	CG31028		FBgn0013277	Hsp70Ba		FBgn0032297	CG17124		FBgn0025839	ND-B14.5A		FBgn0083956	CG34120		FBgn0003942	RpS27A
FBgn0022238	lolal		FBgn0015949	hrg		FBgn0259227	CG42327		FBgn0034950	Pask		FBgn0259145	CG42260		FBgn0035476	CG12766		FBgn0030731	Mfe2		FBgn0032021	CG7781
FBgn0259483	Mob4		FBgn0030763	CG9782		FBgn0000259	CkIIbeta		FBgn0035692	CG13298		FBgn0039858	CycG		FBgn0034398	CG15098		FBgn0050285	CG30285		FBgn0032515	loqs
FBgn0259994	CG42492		FBgn0035607	CG4835		FBgn0032886	CG9328		FBgn0024913	Actbeta		FBgn0034476	Toll-7		FBgn0262872	milt		FBgn0028953	CG14478		FBgn0021979	l(2)k09913
FBgn0038610	CG7675		FBgn0039600	CG1646		FBgn0263256	CG43394		FBgn0264953	Piezo		FBgn0053147	Hs3st-A		FBgn0039313	CG11892		FBgn0039479	CG14257		FBgn0027843	CAH2
FBgn0010280	Taf4		FBgn0261641	CG42724		FBgn0016700	Rab1		FBgn0037525	CG17816		FBgn0260486	Ziz		FBgn0035743	CG15829		FBgn0030930	GalNAc-T2		FBgn0086778	nAChRalpha7
FBgn0000253	Cam		FBgn0262742	Fas1		FBgn0004924	Top1		FBgn0053995	CG33995		FBgn0259823	CG42404		FBgn0039323	CG10559		FBgn0030808	RhoGAP15B		FBgn0034558	Cib2
FBgn0033194	Vps13		FBgn0013725	phyl		FBgn0031213	galectin		FBgn0035726	CG9953		FBgn0032949	Lamp1		FBgn0034407	DptB		FBgn0052438	SMC5		FBgn0026147	CG16833
FBgn0003277	RpII215		FBgn0035830	CG8209		FBgn0000055	Adh		FBgn0039994	conu		FBgn0264598	PsGEF		FBgn0029826	CG6041		FBgn0037442	godzilla		FBgn0028552	gammaSnap1
FBgn0032200	CG5676		FBgn0020440	Fak		FBgn0037960	mthl5		FBgn0260484	HIP		FBgn0020279	lig		FBgn0028394	CG17834		FBgn0034436	CG11961		FBgn0262511	Vha44
FBgn0033391	CG8026		FBgn0035086	CG12851		FBgn0004646	ogre		FBgn0026616	alpha-Man-IIb		FBgn0044323	Cka		FBgn0085408	Shroom		FBgn0032006	Pvr		FBgn0031505	ND-B14.5B
FBgn0051352	Unc-115a		FBgn0266801	CG45263		FBgn0051158	Efa6		FBgn0261722	fwe		FBgn0033739	Dyb		FBgn0034723	CG13506		FBgn0038247	Cad88C		FBgn0035422	RpL28
FBgn0020616	SA		FBgn0003941	RpL40		FBgn0030482	CG1673		FBgn0037448	CG15186		FBgn0011305	Rsf1		FBgn0026088	CG14818		FBgn0015778	rin		FBgn0001216	Hsc70-1
FBgn0003310	S		FBgn0011604	Iswi		FBgn0037705	mura		FBgn0030960	Atg101		FBgn0038755	Hs6st		FBgn0031436	ND-B17.2		FBgn0003261	Rm62		FBgn0024179	wit
FBgn0004396	CrebA		FBgn0038610	CG7675		FBgn0027101	Dyrk3		FBgn0038809	CG16953		FBgn0085384	CG34355		FBgn0052669	CG32669		FBgn0031327	CG5397		FBgn0000173	ben
FBgn0260938	tay		FBgn0035676	ssp6		FBgn0034706	CG11275		FBgn0003460	so		FBgn0261928	CG42795		FBgn0001258	ImpL3		FBgn0025391	Scgdelta		FBgn0003963	ush
FBgn0041097	robo3		FBgn0261988	Gprk2		FBgn0261565	Lmpt		FBgn0262511	Vha44		FBgn0029837	Tsp5D		FBgn0011726	tsr		FBgn0035497	CG14995		FBgn0031099	CG17065
FBgn0035612	frm		FBgn0051510	CG31510		FBgn0040285	Scamp		FBgn0261550	CG42668		FBgn0031530	pgant2		FBgn0033302	Cyp6a14		FBgn0051637	CG31637		FBgn0039137	CG13604
FBgn0022986	qkr58E-1		FBgn0038947	Sar1		FBgn0250823	gish		FBgn0043364	cbt		FBgn0013954	FK506-bp2		FBgn0004404	RpS14b		FBgn0032388	CG6686		FBgn0040491	Buffy
FBgn0036999	isoQC		FBgn0036585	CG13071		FBgn0260005	wtrw		FBgn0038065	Snx3		FBgn0037636	CG9821		FBgn0264776	CG44014		FBgn0033486	dmpd		FBgn0032753	CG17572
FBgn0261403	sxc		FBgn0033987	ckn		FBgn0034802	CG3800		FBgn0033250	CG14762		FBgn0263072	CG43347		FBgn0031950	Herp		FBgn0038953	CG18596		FBgn0031673	CG31650
FBgn0017545	RpS3A		FBgn0259822	Ca-beta		FBgn0014009	Rab2		FBgn0040285	Scamp		FBgn0034504	CG8929		FBgn0017579	RpL14		FBgn0052280	CG32280		FBgn0052333	CG32333
FBgn0039928	Cals		FBgn0051224	CG31224		FBgn0024189	sns		FBgn0024807	DIP1		FBgn0031673	CG31650		FBgn0001124	Got1		FBgn0261269	conv		FBgn0051320	HEATR2
FBgn0032230	lft		FBgn0040918	schlank		FBgn0039924	PIP4K		FBgn0013813	Dhc98D		FBgn0027499	wde		FBgn0053966	CG33966		FBgn0030766	mthl1		FBgn0266418	wake
FBgn0052227	gogo		FBgn0004648	svr		FBgn0000464	Lar		FBgn0037107	CG7166		FBgn0265193	Atf-2		FBgn0054026	CG34026		FBgn0035432	ZnT63C		FBgn0032614	CG13284
FBgn0000411	D		FBgn0039229	Saf-B		FBgn0031488	CG17265		FBgn0037705	mura		FBgn0024555	flfl		FBgn0032022	CG14275		FBgn0015797	Rab6		FBgn0024806	DIP2
FBgn0036921	RhoGDI		FBgn0005427	ewg		FBgn0011274	Dif		FBgn0032477	CG5287		FBgn0010350	CdsA		FBgn0038037	Cyp9f2		FBgn0031914	CG5973		FBgn0033570	ND-B14
FBgn0001942	eIF-4a		FBgn0026427	Su(var)2-HP2		FBgn0030505	NFAT		FBgn0011259	Sema-1a		FBgn0066365	dyl		FBgn0033317	CG8635		FBgn0259978	vlc		FBgn0259992	CG42489
FBgn0061200	Nup153		FBgn0022238	lolal		FBgn0267378	sau		FBgn0283477	SF2		FBgn0261444	CG3638		FBgn0016120	ATPsynD		FBgn0035844	CG13676		FBgn0024277	trio
FBgn0039683	dmrt99B		FBgn0024985	CG11448		FBgn0037936	CG6908		FBgn0032911	tadr		FBgn0050497	CG30497		FBgn0035146	CG13893		FBgn0265003	koi		FBgn0085432	pan
FBgn0026620	tacc		FBgn0003520	stau		FBgn0036921	RhoGDI		FBgn0016726	RpL29		FBgn0003721	Tm1		FBgn0038916	dnd		FBgn0034094	Tsf3		FBgn0030742	CG9919
FBgn0053834	His1:CG33834		FBgn0259145	CG42260		FBgn0035016	CG4612		FBgn0264078	Flo2		FBgn0259111	Ndae1		FBgn0040551	CG11686		FBgn0027948	msps		FBgn0051619	nolo
FBgn0024285	Srp54		FBgn0053229	CG33229		FBgn0030349	CG10353		FBgn0034433	EndoB		FBgn0037326	CG14669		FBgn0063493	GstE7		FBgn0044324	Chro		FBgn0030985	Obp18a
FBgn0030208	PPP4R2r		FBgn0015622	Cnx99A		FBgn0033996	CG11807		FBgn0005632	faf		FBgn0037130	Syn1		FBgn0030872	Ucp4A		FBgn0032521	CG7110		FBgn0003285	rst
FBgn0035522	CG1273		FBgn0036181	Muc68Ca		FBgn0032618	CG31743		FBgn0035533	Cip4		FBgn0031976	CG7367		FBgn0028516	ZnT35C		FBgn0031090	Rab35		FBgn0035903	CG6765
FBgn0039863	CG1815		FBgn0261041	stj		FBgn0085342	CG34313		FBgn0029899	CG14438		FBgn0020510	Abi		FBgn0038810	Srp72		FBgn0040588	CG13841		FBgn0040773	COX7C
FBgn0261800	LanB1		FBgn0003261	Rm62		FBgn0010316	dap		FBgn0036670	CG13029		FBgn0024294	Spn43Aa		FBgn0033093	CG3270		FBgn0001994	crp		FBgn0261722	fwe
FBgn0004657	mys		FBgn0264607	CaMKII		FBgn0263039	CR43334		FBgn0250753	kra		FBgn0040601	CG13643		FBgn0039091	CG10182		FBgn0035158	CG13895		FBgn0030074	CG12662
FBgn0027503	CG11970		FBgn0027603	Ulp1		FBgn0026250	eIF-1A		FBgn0028704	Nckx30C		FBgn0032233	dpr19		FBgn0039858	CycG		FBgn0011274	Dif		FBgn0052600	dpr8
FBgn0039688	Kul		FBgn0063485	Lasp		FBgn0051092	LpR2		FBgn0052647	CG32647		FBgn0243486	rdo		FBgn0045866	bai		FBgn0260936	scny		FBgn0033244	CG8726
FBgn0030366	Usp7		FBgn0001197	His2Av		FBgn0001149	GstD1		FBgn0039300	RpS27		FBgn0053513	Nmdar2		FBgn0035244	ABCB7		FBgn0026189	prominin-like		FBgn0020930	Dgkepsilon
FBgn0010762	simj		FBgn0013799	Deaf1		FBgn0040056	CG17698		FBgn0083962	CG34126		FBgn0052677	X11Lbeta		FBgn0035753	RpL18		FBgn0000273	Pka-C1		FBgn0260441	RpS12
FBgn0005386	ash1		FBgn0262740	Evi5		FBgn0000183	BicD		FBgn0266580	Gp210		FBgn0264855	AP-2alpha		FBgn0028670	Vha100-2		FBgn0038385	Fbxl7		FBgn0030912	CG6023
FBgn0005427	ewg		FBgn0085409	CG34380		FBgn0015924	crq		FBgn0053182	Kdm4B		FBgn0052183	Ccn		FBgn0003275	RpII18		FBgn0052850	CG32850		FBgn0027567	CG8108
FBgn0004915	TfIIB		FBgn0034277	OstDelta		FBgn0261618	larp		FBgn0262656	Myc		FBgn0033021	CG10417		FBgn0027572	CG5009		FBgn0260635	Diap1		FBgn0266582	ND-30
FBgn0035617	l(3)psg2		FBgn0259224	CG42324		FBgn0031042	CG14221		FBgn0031216	Zir		FBgn0034396	CG15097		FBgn0027785	NP15.6		FBgn0000244	by		FBgn0034978	CG3257
FBgn0015218	eIF-4E		FBgn0003502	Btk29A		FBgn0000307	chif		FBgn0086558	Ubi-p5E		FBgn0034974	CG16786		FBgn0027073	CG4302		FBgn0004915	TfIIB		FBgn0031450	Hrs
FBgn0013347	TfIIA-S		FBgn0260635	Diap1		FBgn0028509	CenG1A		FBgn0004648	svr		FBgn0022382	Pka-R2		FBgn0031942	CG7203		FBgn0261801	CG42747		FBgn0037332	Hcs
FBgn0085412	CG34383		FBgn0015737	Hmu		FBgn0013347	TfIIA-S		FBgn0264743	CG44001		FBgn0015288	RpL22		FBgn0035805	CG7506		FBgn0002413	dco		FBgn0038922	CG6439
FBgn0034181	CG8963		FBgn0025800	Smox		FBgn0000250	cact		FBgn0264742	CG44000		FBgn0035989	CG3967		FBgn0027556	CG4928		FBgn0032243	Klp31E		FBgn0261625	GLS
FBgn0027783	SMC2		FBgn0003435	sm		FBgn0039994	conu		FBgn0053180	Ranbp16		FBgn0085400	CG34371		FBgn0038938	CG7084		FBgn0030001	cyr		FBgn0034293	CG14495
FBgn0004435	Galphaq		FBgn0261722	fwe		FBgn0037624	CG8223		FBgn0035521	VhaM9.7-a		FBgn0026616	alpha-Man-IIb		FBgn0039562	Gp93		FBgn0001168	h		FBgn0261597	RpS26
FBgn0039214	puf		FBgn0016754	sba		FBgn0030863	CG8188		FBgn0011656	Mef2		FBgn0030634	CG9164		FBgn0052137	CG32137		FBgn0015789	Rab10		FBgn0002645	Map205
FBgn0036896	wnd		FBgn0040071	tara		FBgn0064225	RpL5		FBgn0040281	Aplip1		FBgn0086677	jeb		FBgn0028950	CG15255		FBgn0263873	sick		FBgn0038693	unc79
FBgn0261793	Trf2		FBgn0053978	CG33978		FBgn0045842	yuri		FBgn0037063	CG9391		FBgn0038606	CG15803		FBgn0037819	CG14688		FBgn0263705	Myo10A		FBgn0260451	CG14042
FBgn0013272	Gp150		FBgn0024179	wit		FBgn0035106	rno		FBgn0002643	mam		FBgn0263396	sqd		FBgn0034275	CG5002		FBgn0260632	dl		FBgn0260470	SP555
FBgn0005655	PCNA		FBgn0263019	CR43314		FBgn0260749	Utx		FBgn0032484	kek4		FBgn0030897	Frq1		FBgn0036820	CG6852		FBgn0032422	atilla		FBgn0036679	CG13022
FBgn0011785	BRWD3		FBgn0037098	Wnk		FBgn0030766	mthl1		FBgn0031897	CG13784		FBgn0083975	Nlg4		FBgn0265180	CG44245		FBgn0040238	Best1		FBgn0027550	CG6495
FBgn0037856	Leash		FBgn0261444	CG3638		FBgn0015789	Rab10		FBgn0003891	tud		FBgn0026370	SRPK		FBgn0086254	CG6084		FBgn0278608	Dsp1		FBgn0033936	CG17386
FBgn0035422	RpL28		FBgn0031145	Ntf-2		FBgn0028490	CG31705		FBgn0039914	mav		FBgn0014388	sty		FBgn0036831	CG6839		FBgn0033476	oys		FBgn0261608	RpL37A
FBgn0003891	tud		FBgn0263755	Su(var)3-9		FBgn0086782	amn		FBgn0041707	7B2		FBgn0039738	Mgat2		FBgn0020238	14-3-3epsilon		FBgn0036493	CG7255		FBgn0032600	BuGZ
FBgn0000318	cl		FBgn0010762	simj		FBgn0264270	Sxl		FBgn0041604	dlp		FBgn0021800	Reph		FBgn0000064	Ald		FBgn0267487	Ptp61F		FBgn0031397	CG15385
FBgn0025830	IntS8		FBgn0262477	FoxP		FBgn0024291	Sirt1		FBgn0021800	Reph		FBgn0024806	DIP2		FBgn0014454	Acp1		FBgn0001222	Hsf		FBgn0036519	CG7650
FBgn0011640	lark		FBgn0051352	Unc-115a		FBgn0038881	CG16791		FBgn0010228	HmgZ		FBgn0024734	PRL-1		FBgn0033226	CG1882		FBgn0004901	Prat		FBgn0032233	dpr19
FBgn0004607	zfh2		FBgn0036257	RhoGAP68F		FBgn0051637	CG31637		FBgn0031245	CG3625		FBgn0259173	corn		FBgn0035631	Txl		FBgn0261984	Ire1		FBgn0039112	SdhD
FBgn0000658	fj		FBgn0033998	row		FBgn0017558	Pdk		FBgn0026060	Mipp2		FBgn0015614	CanB2		FBgn0000044	Act57B		FBgn0040918	schlank		FBgn0038665	CG12269
FBgn0040397	CG3655		FBgn0010909	msn		FBgn0263077	CG43340		FBgn0039930	CG11077		FBgn0014010	Rab5		FBgn0053514	CG33514		FBgn0261545	CG42663		FBgn0003464	sol
FBgn0039936	Gyf		FBgn0032479	CG16974		FBgn0052438	SMC5		FBgn0037010	CG4825		FBgn0264270	Sxl		FBgn0011770	Gip		FBgn0265784	CrebB		FBgn0039613	CG14527
FBgn0039054	Cow		FBgn0026376	Rgl		FBgn0015269	Nf1		FBgn0036745	CG7484		FBgn0261885	osa		FBgn0028886	CG15279		FBgn0031988	CG8668		FBgn0039396	CCAP-R
FBgn0010741	l(3)01239		FBgn0035526	CG1316		FBgn0027585	CG8740		FBgn0033244	CG8726		FBgn0283477	SF2		FBgn0032170	CG4658		FBgn0263112	Mitf		FBgn0263392	Tet
FBgn0028509	CenG1A		FBgn0032506	CG9395		FBgn0020249	stck		FBgn0014009	Rab2		FBgn0011300	babo		FBgn0043364	cbt		FBgn0027951	MTA1-like		FBgn0038224	ATPsynE
FBgn0026371	SAK		FBgn0032348	CG4751		FBgn0001235	hth		FBgn0035357	MEP-1		FBgn0263873	sick		FBgn0026428	HDAC6		FBgn0266411	sima		FBgn0032456	MRP
FBgn0022023	eIF-3p40		FBgn0025836	RhoGAP1A		FBgn0051145	CG31145		FBgn0024987	ssx		FBgn0024913	Actbeta		FBgn0031637	mxt		FBgn0033987	ckn		FBgn0034742	CG4294
FBgn0283494	Adk2		FBgn0052677	X11Lbeta		FBgn0002932	neur		FBgn0027492	wdb		FBgn0029979	mahe		FBgn0028970	betaggt-II		FBgn0023529	CG2918		FBgn0028665	VhaAC39-1
FBgn0264895	RapGAP1		FBgn0005648	Pabp2		FBgn0033980	Cyp6a20		FBgn0039266	CG11791		FBgn0031005	Hs3st-B		FBgn0031245	CG3625		FBgn0036768	CG7402		FBgn0000479	dnc
FBgn0052767	CG32767		FBgn0041188	Atx2		FBgn0025394	inc		FBgn0010406	RNaseX25		FBgn0264959	Src42A		FBgn0010241	Mdr50		FBgn0000575	emc		FBgn0039857	RpL6
FBgn0020304	drongo		FBgn0004227	nonA		FBgn0035802	Pura		FBgn0023213	eIF4G		FBgn0041723	rho-5		FBgn0034237	eIF3-S9		FBgn0267339	p38c		FBgn0039862	kek6
FBgn0035370	Non2		FBgn0042098	CG18735		FBgn0032200	CG5676		FBgn0023511	Edem1		FBgn0262976	lawc		FBgn0013305	Nmda1		FBgn0036814	CG14073		FBgn0034179	CG6805
FBgn0029006	Smurf		FBgn0011260	Sema-2a		FBgn0036824	CG3902		FBgn0028552	gammaSnap1		FBgn0052264	CG32264		FBgn0267975	vib		FBgn0038475	Keap1		FBgn0004404	RpS14b
FBgn0039728	CG7896		FBgn0050497	CG30497		FBgn0038088	CG10126		FBgn0020309	crol		FBgn0029864	CG15894		FBgn0262732	mbf1		FBgn0021760	chb		FBgn0029971	ND-MNLL
FBgn0030763	CG9782		FBgn0259173	corn		FBgn0053554	Nipped-A		FBgn0053181	CG33181		FBgn0010909	msn		FBgn0038083	CG5999		FBgn0262517	Ltn1		FBgn0038286	CG6966
FBgn0022787	Hel89B		FBgn0000320	eya		FBgn0001994	crp		FBgn0040529	COX7A		FBgn0023388	Dap160		FBgn0035006	CG4563		FBgn0039213	atl		FBgn0065098	RNaseMRP:RNA
FBgn0032633	Lrch		FBgn0041092	tai		FBgn0000578	ena		FBgn0026379	Pten		FBgn0263930	dally		FBgn0034488	CG11208		FBgn0034967	eIF-5A		FBgn0038926	CG13409
FBgn0013725	phyl		FBgn0027499	wde		FBgn0261802	CG42748		FBgn0042138	CG18815		FBgn0263846	CG43707		FBgn0250814	UQCR-C2		FBgn0263108	BtbVII		FBgn0014859	Hr38
FBgn0266580	Gp210		FBgn0266441	CG45071		FBgn0051514	CR31514		FBgn0261560	Thor		FBgn0014002	Pdi		FBgn0283461	Drs		FBgn0039936	Gyf		FBgn0000723	FER
FBgn0000273	Pka-C1		FBgn0013756	Mtor		FBgn0034068	casp		FBgn0032414	CG17211		FBgn0028879	CG15270		FBgn0004432	Cyp1		FBgn0024555	flfl		FBgn0035753	RpL18
FBgn0051224	CG31224		FBgn0038547	CG17803		FBgn0003090	pk		FBgn0031836	CG11050		FBgn0020618	Rack1		FBgn0035082	CG2811		FBgn0015239	Hr78		FBgn0086690	Plp
FBgn0052133	Ptip		FBgn0034657	LBR		FBgn0041092	tai		FBgn0039282	Bili		FBgn0034763	RYBP		FBgn0035094	CG9380		FBgn0283468	slmb		FBgn0037875	ZnT86D
FBgn0086254	CG6084		FBgn0026077	Gasp		FBgn0000394	cv		FBgn0263039	CR43334		FBgn0052017	CG32017		FBgn0020545	kraken		FBgn0000139	ash2		FBgn0259242	CG42340
FBgn0051510	CG31510		FBgn0001085	fz		FBgn0040238	Best1		FBgn0036620	CG4842		FBgn0004179	Csp		FBgn0036007	path		FBgn0038197	foxo		FBgn0031436	ND-B17.2
FBgn0040752	Prosap		FBgn0027581	CG6191		FBgn0038930	CG5778		FBgn0250911	CG42245		FBgn0051992	gw		FBgn0283472	S6k		FBgn0052644	Mur11Da		FBgn0028369	kirre
FBgn0004924	Top1		FBgn0030742	CG9919		FBgn0025639	Hmt4-20		FBgn0004880	scrt		FBgn0261238	Alh		FBgn0038846	CG5697		FBgn0037960	mthl5		FBgn0030960	Atg101
FBgn0002932	neur		FBgn0023095	caps		FBgn0038290	CG6912		FBgn0039936	Gyf		FBgn0028953	CG14478		FBgn0052446	Atox1		FBgn0016013	Faa		FBgn0038246	CG14853
FBgn0026370	SRPK		FBgn0035574	RhoGEF64C		FBgn0263873	sick		FBgn0027621	Pfrx		FBgn0029123	SoxN		FBgn0032025	CG7778		FBgn0003174	pwn		FBgn0040524	CG11052
FBgn0041188	Atx2		FBgn0039907	lgs		FBgn0000497	ds		FBgn0052278	CG32278		FBgn0266848	wap		FBgn0039094	CG10184		FBgn0250869	CG42240		FBgn0052109	CG32109
FBgn0042085	Bap170		FBgn0262972	CR43283		FBgn0004387	Klp98A		FBgn0004629	Cys		FBgn0053100	4EHP		FBgn0039112	SdhD		FBgn0029006	Smurf		FBgn0020235	ATPsyngamma
FBgn0261573	CoRest		FBgn0028879	CG15270		FBgn0001225	Hsp26		FBgn0266186	Vamp7		FBgn0032957	CG2225		FBgn0038516	P5cr-2		FBgn0051472	sgll		FBgn0033340	CG13751
FBgn0086675	fne		FBgn0020391	Nrk		FBgn0283535	Vha26		FBgn0030030	CG1636		FBgn0261458	capt		FBgn0033902	Tango7		FBgn0036196	CG11658		FBgn0004047	Yp3
FBgn0027865	Tsp96F		FBgn0043884	mask		FBgn0026379	Pten		FBgn0037098	Wnk		FBgn0003514	sqh		FBgn0015737	Hmu		FBgn0024987	ssx		FBgn0040070	Trx-2
FBgn0261613	Oaz		FBgn0052264	CG32264		FBgn0024947	NTPase		FBgn0264303	CG43781		FBgn0051760	CG31760		FBgn0036205	CG14131		FBgn0043884	mask		FBgn0262117	IntS3
FBgn0004636	Rap1		FBgn0086758	chinmo		FBgn0043884	mask		FBgn0264302	CG43780		FBgn0002306	sas		FBgn0016119	ATPsynCF6		FBgn0002780	mod		FBgn0001125	Got2
FBgn0000463	Dl		FBgn0038984	AdipoR		FBgn0015278	Pi3K68D		FBgn0029971	ND-MNLL		FBgn0010452	trn		FBgn0032006	Pvr		FBgn0015614	CanB2		FBgn0039051	CG17109
FBgn0024754	Flo1		FBgn0039261	CG6422		FBgn0032156	CG13124		FBgn0086784	stmA		FBgn0264490	Eip93F		FBgn0035929	CG13311		FBgn0003656	sws		FBgn0023170	RpL39
FBgn0031375	erm		FBgn0000179	bi		FBgn0031957	TwdlE		FBgn0027608	CG2082		FBgn0023213	eIF4G		FBgn0035165	CG13887		FBgn0000119	arr		FBgn0039254	Nmnat
FBgn0034742	CG4294		FBgn0003607	Su(var)205		FBgn0000181	bic		FBgn0000568	Eip75B		FBgn0264386	Ca-alpha1T		FBgn0040299	Myo28B1		FBgn0044028	Notum		FBgn0085209	CG34180
FBgn0023528	CG2924		FBgn0261802	CG42748		FBgn0000711	flw		FBgn0036446	CG9384		FBgn0032409	Ced-12		FBgn0000318	cl		FBgn0000422	Ddc		FBgn0003885	alphaTub84D
FBgn0023215	Mnt		FBgn0085384	CG34355		FBgn0010894	sinu		FBgn0032666	CG5758		FBgn0022893	Df31		FBgn0265191	Glycogenin		FBgn0052579	CG32579		FBgn0014184	Oda
FBgn0002873	mud		FBgn0266717	Bruce		FBgn0040985	CG6115		FBgn0034051	Mlf		FBgn0010215	alpha-Cat		FBgn0063497	GstE3		FBgn0037315	Cerk		FBgn0032503	CG16825
FBgn0013726	pnut		FBgn0264493	rdx		FBgn0264492	CkIIalpha		FBgn0002716	mei-W68		FBgn0033391	CG8026		FBgn0036825	RpL26		FBgn0052529	Hers		FBgn0262737	mub
FBgn0039113	CG10217		FBgn0030706	CG8909		FBgn0000542	ec		FBgn0026262	bip2		FBgn0261704	CG42740		FBgn0034031	CG12963		FBgn0039492	CG6051		FBgn0052278	CG32278
FBgn0003008	or		FBgn0035260	CG7991		FBgn0023215	Mnt		FBgn0260964	Vmat		FBgn0027544	CG2217		FBgn0033448	hebe		FBgn0013997	Nrx-IV		FBgn0004364	18w
FBgn0001624	dlg1		FBgn0036389	ssp2		FBgn0026370	SRPK		FBgn0040299	Myo28B1		FBgn0011481	Ssdp		FBgn0034293	CG14495		FBgn0015278	Pi3K68D		FBgn0033031	CG8245
FBgn0002914	Myb		FBgn0023081	gek		FBgn0024352	Hop		FBgn0261999	CG42817		FBgn0266354	CG45002		FBgn0027525	LTV1		FBgn0029895	CG14441		FBgn0027584	CG4757
FBgn0083978	CG17672		FBgn0000370	crc		FBgn0264607	CaMKII		FBgn0031359	Rim2		FBgn0020299	stumps		FBgn0028398	Taf10		FBgn0037624	CG8223		FBgn0264785	Hph
FBgn0037810	sle		FBgn0022960	vimar		FBgn0037098	Wnk		FBgn0266758	Esyt2		FBgn0003371	sgg		FBgn0036381	CG8745		FBgn0260934	par-1		FBgn0051632	sens-2
FBgn0014388	sty		FBgn0028734	Fmr1		FBgn0041604	dlp		FBgn0015024	CkIalpha		FBgn0027654	jdp		FBgn0031643	CG3008		FBgn0022023	eIF-3p40		FBgn0029785	RpL35
FBgn0266441	CG45071		FBgn0051721	Trim9		FBgn0000318	cl		FBgn0022710	Ac13E		FBgn0037060	CG10508		FBgn0031824	CG9547		FBgn0039923	MED26		FBgn0043012	AP-2sigma
FBgn0034180	Ehbp1		FBgn0263352	Unr		FBgn0261703	gce		FBgn0037896	ninaG		FBgn0039936	Gyf		FBgn0039470	CG6296		FBgn0265434	zip		FBgn0034308	CG10915
FBgn0030854	CG8289		FBgn0039026	CG7029		FBgn0041188	Atx2		FBgn0013263	Trl		FBgn0038498	beat-IIa		FBgn0260720	CR42547		FBgn0260659	CG42542		FBgn0030976	CG7378
FBgn0024734	PRL-1		FBgn0051451	CR31451		FBgn0265178	CG44243		FBgn0052230	ND-MLRQ		FBgn0037758	CG9467		FBgn0031992	CG8498		FBgn0037659	Kdm2		FBgn0003353	sei
FBgn0263979	Caf1-55		FBgn0033095	CG3409		FBgn0037956	CG6959		FBgn0085384	CG34355		FBgn0039028	CG13840		FBgn0023549	Mct1		FBgn0026061	Mipp1		FBgn0002917	na
FBgn0010583	dock		FBgn0028999	nerfin-1		FBgn0011584	Trp1		FBgn0083167	Neb-cGP		FBgn0004648	svr		FBgn0040850	CG15210		FBgn0028482	bdl		FBgn0034184	CG9646
FBgn0037680	pasi2		FBgn0030613	Rab3-GEF		FBgn0004369	Ptp99A		FBgn0260798	Gprk1		FBgn0036389	ssp2		FBgn0031522	CG3285		FBgn0029092	ced-6		FBgn0035027	CG3511
FBgn0053111	CG33111		FBgn0005558	ey		FBgn0030234	CG15211		FBgn0022987	qkr54B		FBgn0031896	CG4502		FBgn0002578	Kaz-m1		FBgn0026262	bip2		FBgn0085382	CG34353
FBgn0035811	CG12262		FBgn0012058	Cdc27		FBgn0263037	CG43332		FBgn0051992	gw		FBgn0028741	fab1		FBgn0016715	Reg-2		FBgn0026441	ear		FBgn0023550	CG18031
FBgn0010313	corto		FBgn0085382	CG34353		FBgn0003731	Egfr		FBgn0017572	Mo25		FBgn0259733	tal-AA		FBgn0029134	Prosbeta5		FBgn0020372	TM4SF		FBgn0005777	PpD3
FBgn0002973	numb		FBgn0035719	tow		FBgn0039620	wat		FBgn0030912	CG6023		FBgn0259731	tal-2A		FBgn0034160	CG5550		FBgn0031449	CG31689		FBgn0283467	Pol32
FBgn0025716	Bap55		FBgn0051051	CG31051		FBgn0011586	e(r)		FBgn0029093	cathD		FBgn0259732	tal-3A		FBgn0035043	CG4781		FBgn0034049	bdg		FBgn0034691	Synj
FBgn0261789	SmD2		FBgn0014009	Rab2		FBgn0001122	Galphao		FBgn0259247	laccase2		FBgn0259730	tal-1A		FBgn0030955	CG6891		FBgn0000117	arm		FBgn0029507	Tsp42Ed
FBgn0051368	CG31368		FBgn0052644	Mur11Da		FBgn0027590	GstE12		FBgn0029903	pod1		FBgn0262717	Skeletor		FBgn0038752	CG4462		FBgn0027338	Kap-alpha3		FBgn0083968	CG34132
FBgn0010379	Akt1		FBgn0010501	Dcp-1		FBgn0035285	CG12025		FBgn0086913	Rab26		FBgn0000039	nAChRalpha2		FBgn0015781	P5cr		FBgn0029820	CG16721		FBgn0040348	CG3703
FBgn0015558	tty		FBgn0052183	Ccn		FBgn0041180	Tep4		FBgn0263456	nwk		FBgn0261564	Reep1		FBgn0020257	Ppa		FBgn0034315	CG5721		FBgn0053116	CG33116
FBgn0000287	salr		FBgn0015024	CkIalpha		FBgn0052000	CG32000		FBgn0001090	bnb		FBgn0021872	Xbp1		FBgn0260960	Baldspot		FBgn0000412	D1		FBgn0003517	sta
FBgn0025519	fidipidine		FBgn0025809	Paf-AHalpha		FBgn0030396	CG2556		FBgn0004103	Pp1-87B		FBgn0001123	Galphas		FBgn0033356	CG8229		FBgn0039844	CG1607		FBgn0058045	CG40045
FBgn0261239	Hr39		FBgn0039465	Tsp97E		FBgn0004915	TfIIB		FBgn0085387	shakB		FBgn0030569	CG9411		FBgn0053080	CG33080		FBgn0036376	Liprin-beta		FBgn0011284	RpS4
FBgn0001987	Gli		FBgn0259170	alpha-Man-Ia		FBgn0260794	ctrip		FBgn0051140	CG31140		FBgn0019936	RpS20		FBgn0037714	CG9396		FBgn0025639	Hmt4-20		FBgn0012034	AcCoAS
FBgn0263930	dally		FBgn0003175	px		FBgn0243512	puc		FBgn0032140	CG13117		FBgn0030863	CG8188		FBgn0052407	CG32407		FBgn0005666	bt		FBgn0011286	RyR
FBgn0259876	Cap-G		FBgn0035617	l(3)psg2		FBgn0259228	C3G		FBgn0030349	CG10353		FBgn0010407	Ror		FBgn0034602	Lapsyn		FBgn0027492	wdb		FBgn0085468	ND-MWFE
FBgn0039844	CG1607		FBgn0039723	CG15522		FBgn0262743	Fs(2)Ket		FBgn0259227	CG42327		FBgn0029128	tyn		FBgn0015037	Cyp4p1		FBgn0031879	uif		FBgn0032249	TBC1D16
FBgn0021796	Tor		FBgn0015838	Vang		FBgn0261545	CG42663		FBgn0034644	CG10082		FBgn0037416	Osi9		FBgn0034897	Sesn		FBgn0043799	CG31381		FBgn0003410	sina
FBgn0261015	Pif1A		FBgn0264078	Flo2		FBgn0262719	CG43163		FBgn0028550	Atf3		FBgn0262018	CadN2		FBgn0020912	Ptx1		FBgn0031710	Vps52		FBgn0019624	COX5A
FBgn0032223	GATAd		FBgn0024432	Dlc90F		FBgn0020620	RN-tre		FBgn0052626	AMPdeam		FBgn0011666	msi		FBgn0032913	CG9259		FBgn0051475	CG31475		FBgn0031379	CG7289
FBgn0010316	dap		FBgn0004656	fs(1)h		FBgn0265605	Ric		FBgn0000575	emc		FBgn0259223	CG42323		FBgn0034583	CG10527		FBgn0086898	dgo		FBgn0034788	CG13532
FBgn0022987	qkr54B		FBgn0041723	rho-5		FBgn0004893	bowl		FBgn0050054	CG30054		FBgn0015286	Rala		FBgn0036538	CG15715		FBgn0283472	S6k		FBgn0010226	GstS1
FBgn0037336	CG2519		FBgn0010741	l(3)01239		FBgn0028938	CG16886		FBgn0266918	CG32486		FBgn0083963	Nlg3		FBgn0002869	MtnB		FBgn0039241	CG11089		FBgn0030581	CG14408
FBgn0001256	ImpL1		FBgn0033268	Obp44a		FBgn0027885	Aac11		FBgn0259707	CG42361		FBgn0027581	CG6191		FBgn0267408	AOX1		FBgn0259243	Pka-R1		FBgn0050423	CG30423
FBgn0003731	Egfr		FBgn0026370	SRPK		FBgn0004858	elB		FBgn0036579	CG5027		FBgn0261261	plx		FBgn0015776	nrv1		FBgn0032208	CG5604		FBgn0261085	Syt12
FBgn0050020	CG30020		FBgn0032840	sNPF		FBgn0029820	CG16721		FBgn0031145	Ntf-2		FBgn0085442	NKAIN		FBgn0019936	RpS20		FBgn0260722	CR42549		FBgn0031830	COX5B
FBgn0003447	sn		FBgn0034451	TBCB		FBgn0039494	grass		FBgn0031268	cold		FBgn0267336	Glut4EF		FBgn0025683	CG3164		FBgn0004647	N		FBgn0033177	CG11141
FBgn0263873	sick		FBgn0083978	CG17672		FBgn0020372	TM4SF		FBgn0265177	CG44242		FBgn0013263	Trl		FBgn0024361	Tsp2A		FBgn0263019	CR43314		FBgn0036756	cln3
FBgn0023081	gek		FBgn0260003	Dys		FBgn0040009	CG17490		FBgn0031187	Usp2		FBgn0264492	CkIIalpha		FBgn0261243	Psa		FBgn0260990	yata		FBgn0051706	CG31706
FBgn0004379	Klp67A		FBgn0259243	Pka-R1		FBgn0024806	DIP2		FBgn0023528	CG2924		FBgn0010238	Lac		FBgn0027580	PCB		FBgn0038145	Droj2		FBgn0035032	ATPsynF
FBgn0004638	drk		FBgn0010280	Taf4		FBgn0037843	CG4511		FBgn0003391	shg		FBgn0034184	CG9646		FBgn0039690	CG1969		FBgn0039294	Cad96Cb		FBgn0033268	Obp44a
FBgn0035997	phol		FBgn0035601	Uev1A		FBgn0038679	CG6040		FBgn0034959	CG11388		FBgn0000412	D1		FBgn0039326	CG10562		FBgn0016059	Sema-1b		FBgn0036170	CG11714
FBgn0265011	Np		FBgn0004646	ogre		FBgn0033987	ckn		FBgn0041224	Gr97a		FBgn0050296	RIC-3		FBgn0030756	CG9903		FBgn0262975	cnc		FBgn0264270	Sxl
FBgn0026192	par-6		FBgn0000414	Dab		FBgn0010406	RNaseX25		FBgn0024321	NK7.1		FBgn0028370	kek3		FBgn0261608	RpL37A		FBgn0031233	Tbc1d15-17		FBgn0013576	mtd
FBgn0263993	CG43736		FBgn0039925	Kif3C		FBgn0032938	CG8671		FBgn0031999	CG8419		FBgn0040985	CG6115		FBgn0039043	CG17121		FBgn0032130	CG3838		FBgn0262364	CG43062
FBgn0264270	Sxl		FBgn0033391	CG8026		FBgn0263019	CR43314		FBgn0027885	Aac11		FBgn0011676	Nos		FBgn0033297	Mal-A8		FBgn0032269	w-cup		FBgn0003374	Sgs4
FBgn0031872	ihog		FBgn0260439	Pp2A-29B		FBgn0030183	CG15309		FBgn0030716	CG9170		FBgn0040281	Aplip1		FBgn0034717	CG5819		FBgn0034072	Dg		FBgn0000414	Dab
FBgn0044826	Pak3		FBgn0036463	Reck		FBgn0004395	unk		FBgn0013750	Arf51F		FBgn0039915	Gat		FBgn0053100	4EHP		FBgn0038088	CG10126		FBgn0031662	CG3792
FBgn0035769	CTCF		FBgn0031016	kek5		FBgn0038385	Fbxl7		FBgn0264442	ab		FBgn0004362	HmgD		FBgn0032509	CG6523		FBgn0036316	CG10960		FBgn0027291	l(1)G0156
FBgn0020312	CG4050		FBgn0259735	CG42389		FBgn0011300	babo		FBgn0035889	mkg-p		FBgn0259163	CG42268		FBgn0011766	E2f1		FBgn0038853	RhoGAP93B		FBgn0266429	AstA-R1
FBgn0027620	Acf		FBgn0283682	Ge-1		FBgn0032022	CG14275		FBgn0000173	ben		FBgn0083950	CG34114		FBgn0032435	Oatp33Eb		FBgn0283657	Tlk		FBgn0263353	CG11000
FBgn0262730	CG14446		FBgn0039688	Kul		FBgn0260965	CG42588		FBgn0052580	Muc14A		FBgn0003360	sesB		FBgn0036767	CG16775		FBgn0052666	Drak		FBgn0002576	lz
FBgn0003326	sca		FBgn0011766	E2f1		FBgn0036059	nudE		FBgn0003744	trc		FBgn0038405	CG8927		FBgn0034784	CG9826		FBgn0002044	swm		FBgn0030316	CG11695
FBgn0033212	LRR		FBgn0037760	FBXO11		FBgn0261477	slim		FBgn0029834	CG5937		FBgn0250851	CG33981		FBgn0030928	CG15044		FBgn0265630	sno		FBgn0028743	Dhit
FBgn0037468	CG1943		FBgn0031762	CG9098		FBgn0262730	CG14446		FBgn0260237	CG42511		FBgn0038180	Cht5		FBgn0000565	Eip71CD		FBgn0052296	Mrtf		FBgn0035245	GC
FBgn0025836	RhoGAP1A		FBgn0039602	CG1647		FBgn0003391	shg		FBgn0037689	CG8135		FBgn0028523	CG5888		FBgn0035632	Ppat-Dpck		FBgn0005411	U2af50		FBgn0264607	CaMKII
FBgn0034253	CG10936		FBgn0259213	CG42313		FBgn0038145	Droj2		FBgn0028953	CG14478		FBgn0025835	CG17707		FBgn0259749	mmy		FBgn0034068	casp		FBgn0083962	CG34126
FBgn0029941	CG1677		FBgn0015269	Nf1		FBgn0025355	SuUR		FBgn0033875	CG6357		FBgn0085397	Fili		FBgn0037818	CG6465		FBgn0032821	CdGAPr		FBgn0031693	Cyp4ac1
FBgn0035986	CG4022		FBgn0264075	tgo		FBgn0039821	CG15556		FBgn0036890	CG9368		FBgn0019968	Khc-73		FBgn0035358	CG14949		FBgn0002609	E(spl)m3-HLH		FBgn0030743	CG9921
FBgn0035260	CG7991		FBgn0261954	east		FBgn0260233	CG42507		FBgn0011481	Ssdp		FBgn0259213	CG42313		FBgn0036023	CG18179		FBgn0025355	SuUR		FBgn0016076	vri
FBgn0034438	CG9416		FBgn0085397	Fili		FBgn0259174	Nedd4		FBgn0039920	CG11360		FBgn0030505	NFAT		FBgn0034894	sigmar		FBgn0002733	E(spl)mbeta-HLH		FBgn0262033	CR42844
FBgn0001227	Hsp67Ba		FBgn0004177	mts		FBgn0013334	Sap47		FBgn0052600	dpr8		FBgn0005640	Eip63E		FBgn0260441	RpS12		FBgn0040319	Gclc		FBgn0053094	Synd
FBgn0003048	pcx		FBgn0250789	alpha-Spec		FBgn0016754	sba		FBgn0001316	klar		FBgn0035844	CG13676		FBgn0052302	CG32302		FBgn0032685	CG10211		FBgn0031632	CG15628
FBgn0039916	Ekar		FBgn0010215	alpha-Cat		FBgn0036134	FoxK		FBgn0036448	mop		FBgn0040780	Atg10		FBgn0038481	CG17475		FBgn0265194	Trpm		FBgn0035719	tow
FBgn0270928	VAChT		FBgn0023416	Ac3		FBgn0005672	spi		FBgn0083977	CG34141		FBgn0003380	Sh		FBgn0030263	CG2076		FBgn0086698	frtz		FBgn0051352	Unc-115a
FBgn0259699	CG42353		FBgn0051690	CG31690		FBgn0030317	CG1561		FBgn0044510	mRpS5		FBgn0004839	otk		FBgn0036824	CG3902		FBgn0038211	CG9649		FBgn0260484	HIP
FBgn0263864	Dark		FBgn0040777	CG14767		FBgn0052280	CG32280		FBgn0032943	Tsp39D		FBgn0264895	RapGAP1		FBgn0020415	Idgf2		FBgn0016131	Cdk4		FBgn0036319	Ent3
FBgn0086134	Prosalpha2		FBgn0039186	CG5746		FBgn0053113	Rtnl1		FBgn0029839	CG4660		FBgn0015754	Lis-1		FBgn0063491	GstE9		FBgn0037917	wkd		FBgn0031738	CG9171
FBgn0002632	E(spl)m6-BFM		FBgn0025678	CaBP1		FBgn0052982	CG32982		FBgn0035921	CG13305		FBgn0037697	GstZ2		FBgn0025638	Roc1a		FBgn0259244	CG42342		FBgn0050323	CG30323
FBgn0260012	pds5		FBgn0038453	CG10326		FBgn0010434	cora		FBgn0259699	CG42353		FBgn0034408	sano		FBgn0045761	CHKov1		FBgn0027495	Smyd4-4		FBgn0250814	UQCR-C2
FBgn0000180	bib		FBgn0004370	Ptp10D		FBgn0002044	swm		FBgn0015777	nrv2		FBgn0004924	Top1		FBgn0053265	Muc68E		FBgn0014037	Su(Tpl)		FBgn0034576	ND-B14.7
FBgn0028506	CG4455		FBgn0035508	CG15005		FBgn0035424	CG11505		FBgn0262735	Imp		FBgn0263197	Patronin		FBgn0035356	CG16986		FBgn0263998	Ack-like		FBgn0003279	RpL4
FBgn0035016	CG4612		FBgn0039927	CG11155		FBgn0032305	CG6700		FBgn0019968	Khc-73		FBgn0250754	CG42232		FBgn0015872	Drip		FBgn0028990	Spn27A		FBgn0039359	RpL27
FBgn0024432	Dlc90F		FBgn0051211	CG31211		FBgn0035020	CG13585		FBgn0015791	Rab14		FBgn0027885	Aac11		FBgn0000181	bic		FBgn0001123	Galphas		FBgn0030723	dpr18
FBgn0002783	mor		FBgn0031275	GABA-B-R3		FBgn0037680	pasi2		FBgn0043799	CG31381		FBgn0004574	Rop		FBgn0038416	CG17930		FBgn0035755	CG14830		FBgn0051184	LSm3
FBgn0039229	Saf-B		FBgn0083975	Nlg4		FBgn0029508	Tsp42Ea		FBgn0031285	CG3662		FBgn0033731	Cpr49Ah		FBgn0016687	Nurf-38		FBgn0027603	Ulp1		FBgn0267390	dop
FBgn0086707	ncm		FBgn0036111	Aps		FBgn0000568	Eip75B		FBgn0262538	CG43092		FBgn0038071	Dtg		FBgn0040342	CG3706		FBgn0052106	CG32106		FBgn0040623	Spase12
FBgn0262517	Ltn1		FBgn0002732	E(spl)malpha-BFM		FBgn0262579	Ect4		FBgn0052082	CG32082		FBgn0002563	Lsp1beta		FBgn0023170	RpL39		FBgn0037760	FBXO11		FBgn0053182	Kdm4B
FBgn0027491	Cdk5alpha		FBgn0085470	lmgB		FBgn0024248	chico		FBgn0032741	Sidpn		FBgn0035533	Cip4		FBgn0019925	Surf4		FBgn0035388	CG2162		FBgn0035255	RabX5
FBgn0262647	Nup160		FBgn0250903	lmgA		FBgn0036004	Jarid2		FBgn0037736	CG12950		FBgn0013753	Bgb		FBgn0032085	CG9555		FBgn0041775	tral		FBgn0050054	CG30054
FBgn0004177	mts		FBgn0002431	hyd		FBgn0039483	CG14259		FBgn0033497	CG12912		FBgn0000635	Fas2		FBgn0030747	CG4301		FBgn0001085	fz		FBgn0039505	CG5934
FBgn0030809	Ubr1		FBgn0004638	drk		FBgn0029006	Smurf		FBgn0025574	Pli		FBgn0261794	kcc		FBgn0034576	ND-B14.7		FBgn0036134	FoxK		FBgn0052758	CG32758
FBgn0266083	ocm		FBgn0003371	sgg		FBgn0038291	CG3984		FBgn0050018	mthl13		FBgn0265182	CG44247		FBgn0259173	corn		FBgn0038930	CG5778		FBgn0263117	CG34377
FBgn0259984	kuz		FBgn0004865	Eip78C		FBgn0003008	or		FBgn0266696	CG45186		FBgn0029518	CG13376		FBgn0022097	Vha36-1		FBgn0011770	Gip		FBgn0086668	snoRNA:Psi28S-3436a
FBgn0039120	Nup98-96		FBgn0261928	CG42795		FBgn0004648	svr		FBgn0259700	CG42354		FBgn0025809	Paf-AHalpha		FBgn0039691	IntS11		FBgn0005617	msl-1		FBgn0259110	mmd
FBgn0259700	CG42354		FBgn0011586	e(r)		FBgn0259878	Fs		FBgn0003654	sw		FBgn0035023	ITP		FBgn0015268	Nap1		FBgn0004914	Hnf4		FBgn0038720	CG6231
FBgn0003520	stau		FBgn0000662	fl(2)d		FBgn0031145	Ntf-2		FBgn0267911	trol		FBgn0283451	br		FBgn0015663	Dot		FBgn0035989	CG3967		FBgn0010314	Cks30A
FBgn0037525	CG17816		FBgn0011230	poe		FBgn0266124	ghi		FBgn0030847	CG12991		FBgn0039805	Cpr100A		FBgn0011695	EbpIII		FBgn0013750	Arf51F		FBgn0037050	ICA69
FBgn0053182	Kdm4B		FBgn0086690	Plp		FBgn0011236	ken		FBgn0038290	CG6912		FBgn0262735	Imp		FBgn0038718	CG17752		FBgn0041160	comm2		FBgn0027590	GstE12
FBgn0265298	SC35		FBgn0002932	neur		FBgn0031474	CG2991		FBgn0020521	pio		FBgn0038339	CG6118		FBgn0035906	GstO2		FBgn0260386	mtg		FBgn0032857	CG10947
FBgn0035889	mkg-p		FBgn0040153	l(1)G0469		FBgn0022349	CG1910		FBgn0032305	CG6700		FBgn0039465	Tsp97E		FBgn0042105	CG18748		FBgn0039209	REPTOR		FBgn0261397	didum
FBgn0260635	Diap1		FBgn0260722	CR42549		FBgn0044826	Pak3		FBgn0050069	CG30069		FBgn0030183	CG15309		FBgn0020506	Amyrel		FBgn0001977	CIAPIN1		FBgn0037020	Pex14
FBgn0035390	scramb2		FBgn0053995	CG33995		FBgn0036553	CG17027		FBgn0002937	ninaB		FBgn0029881	pigs		FBgn0050424	CG30424		FBgn0033446	CG1648		FBgn0034371	SP2637
FBgn0035601	Uev1A		FBgn0038247	Cad88C		FBgn0263112	Mitf		FBgn0051510	CG31510		FBgn0037015	cmpy		FBgn0004047	Yp3		FBgn0028646	aralar1		FBgn0262559	Mdh2
FBgn0010434	cora		FBgn0003885	alphaTub84D		FBgn0013343	Syx1A		FBgn0264492	CkIIalpha		FBgn0259143	CG42258		FBgn0032897	CG9336		FBgn0028546	ics		FBgn0261671	tweek
FBgn0000119	arr		FBgn0020312	CG4050		FBgn0034436	CG11961		FBgn0038826	Syp		FBgn0038282	dpr9		FBgn0032404	RpL7-like		FBgn0033127	Tsp42Ef		FBgn0033645	CG13196
FBgn0026320	Tom		FBgn0001223	Hsp22		FBgn0038220	CG12207		FBgn0051712	CG31712		FBgn0266100	CG44837		FBgn0086532	Spt-I		FBgn0260965	CG42588		FBgn0031998	SLC5A11
FBgn0045035	tefu		FBgn0021764	sdk		FBgn0027507	CG1344		FBgn0030574	CG9413		FBgn0039686	CG15506		FBgn0024238	Fim		FBgn0032586	Tpr2		FBgn0039050	CG17110
FBgn0263102	psq		FBgn0026375	RhoGAPp190		FBgn0024432	Dlc90F		FBgn0003053	peb		FBgn0004168	5-HT1A		FBgn0036813	Atg3		FBgn0037720	CG8312		FBgn0261550	CG42668
FBgn0020412	JIL-1		FBgn0034286	dpr13		FBgn0026086	Adar		FBgn0010612	ATPsynG		FBgn0029002	miple2		FBgn0031033	CG14219		FBgn0261570	CG42684		FBgn0029508	Tsp42Ea
FBgn0038156	CG14372		FBgn0022764	Sin3A		FBgn0040388	boi		FBgn0032938	CG8671		FBgn0261514	NimA		FBgn0035300	CG1139		FBgn0036279	Ncc69		FBgn0000037	mAChR-A
FBgn0037282	CG14657		FBgn0027492	wdb		FBgn0019890	Smg5		FBgn0051103	CG31103		FBgn0262476	CG43066		FBgn0032779	CG16771		FBgn0032702	CG10376		FBgn0050343	CG30343
FBgn0026597	Axn		FBgn0261822	Bsg		FBgn0034198	CG11400		FBgn0032022	CG14275		FBgn0051030	CG31030		FBgn0031910	CG15818		FBgn0015019	Cctgamma		FBgn0011455	ND-SGDH
FBgn0004569	aos		FBgn0036999	isoQC		FBgn0250753	kra		FBgn0262116	RNASEK		FBgn0051690	CG31690		FBgn0261625	GLS		FBgn0002937	ninaB		FBgn0031535	CG12795
FBgn0264751	Vti1b		FBgn0033529	CG17765		FBgn0029128	tyn		FBgn0039064	CG4467		FBgn0052672	Atg8a		FBgn0051148	Gba1a		FBgn0033434	CG1902		FBgn0038723	CG6195
FBgn0265003	koi		FBgn0033062	Ars2		FBgn0267487	Ptp61F		FBgn0265623	Su(z)2		FBgn0037541	CG2747		FBgn0000477	DNaseII		FBgn0086679	p		FBgn0037949	CG17360
FBgn0035772	Sh3beta		FBgn0025790	TBPH		FBgn0085442	NKAIN		FBgn0267378	sau		FBgn0051997	CG31997		FBgn0034807	CG9897		FBgn0036483	CG12316		FBgn0016983	smid
FBgn0031957	TwdlE		FBgn0040324	Ephrin		FBgn0045063	fdl		FBgn0039902	Zip102B		FBgn0085450	Snoo		FBgn0035934	TrpA1		FBgn0031737	obst-E		FBgn0261287	ymp
FBgn0016983	smid		FBgn0038815	CG5466		FBgn0015797	Rab6		FBgn0037163	laza		FBgn0026197	noe		FBgn0033212	LRR		FBgn0011559	Acp36DE		FBgn0032797	Hasp
FBgn0041604	dlp		FBgn0023520	CG3857		FBgn0051999	CG31999		FBgn0051973	Cda5		FBgn0031239	CG17075		FBgn0034248	CG14483		FBgn0262719	CG43163		FBgn0038237	Pde6
FBgn0035488	CG11593		FBgn0001319	kn		FBgn0033544	CG7220		FBgn0026199	myo		FBgn0037676	CG8861		FBgn0039107	CG10300		FBgn0036746	Crtc		FBgn0085434	NaCP60E
FBgn0265274	Inx3		FBgn0032817	CG10631		FBgn0033402	Myd88		FBgn0033395	Cyp4p2		FBgn0010399	Nmdar1		FBgn0052834	CG32834		FBgn0038819	Cpr92F		FBgn0039487	gb
FBgn0003044	Pcl		FBgn0033791	Drl-2		FBgn0037074	CG7324		FBgn0086358	Tab2		FBgn0032719	CG17321		FBgn0024288	Sox100B		FBgn0260439	Pp2A-29B		FBgn0035922	Pex7
FBgn0267728	otk2		FBgn0016685	Nlp		FBgn0005671	Vha55		FBgn0058045	CG40045		FBgn0022959	yps		FBgn0020235	ATPsyngamma		FBgn0039430	CG5455		FBgn0021906	RFeSP
FBgn0032454	CG5787		FBgn0052791	DIP-alpha		FBgn0050022	CG30022		FBgn0267792	rgr		FBgn0053229	CG33229		FBgn0039818	CG11318		FBgn0031097	obst-A		FBgn0027866	CG9776
FBgn0025637	SkpA		FBgn0052206	CG32206		FBgn0004611	Plc21C		FBgn0004396	CrebA		FBgn0000028	acj6		FBgn0035334	CG8993		FBgn0038947	Sar1		FBgn0037382	Hpr1
FBgn0000229	bsk		FBgn0037336	CG2519		FBgn0037092	M6		FBgn0259099	DCX-EMAP		FBgn0038291	CG3984		FBgn0003607	Su(var)205		FBgn0032166	CG4619		FBgn0034485	CG11099
FBgn0032414	CG17211		FBgn0026372	RpL23A		FBgn0033636	tou		FBgn0264301	CG43779		FBgn0035283	CG12024		FBgn0034647	pirk		FBgn0027074	CG17324		FBgn0032292	EMC3
FBgn0003089	pip		FBgn0014388	sty		FBgn0259170	alpha-Man-Ia		FBgn0034179	CG6805		FBgn0030412	Tomosyn		FBgn0035409	CG14963		FBgn0040372	G9a		FBgn0032030	Wdr82
FBgn0053096	CG33096		FBgn0039936	Gyf		FBgn0039890	CG2316		FBgn0040736	IM3		FBgn0019985	mGluR		FBgn0039051	CG17109		FBgn0261053	Cad86C		FBgn0050050	CG30050
FBgn0032388	CG6686		FBgn0052227	gogo		FBgn0029959	Rab39		FBgn0032810	CG13077		FBgn0043456	CG4747		FBgn0037203	slif		FBgn0031401	papi		FBgn0037102	CRIF
FBgn0034540	Lrt		FBgn0053182	Kdm4B		FBgn0034391	CG15080		FBgn0003984	vn		FBgn0039734	Tace		FBgn0038834	RpS30		FBgn0020238	14-3-3epsilon		FBgn0038055	trus
FBgn0085400	CG34371		FBgn0086357	Sec61alpha		FBgn0024236	foi		FBgn0036389	ssp2		FBgn0032305	CG6700		FBgn0038033	CG10097		FBgn0029688	lva		FBgn0037653	CG11982
FBgn0051611	His4:CG31611		FBgn0267378	sau		FBgn0014906	Hydr2		FBgn0034709	Swim		FBgn0039808	CG12071		FBgn0038032	CG10096		FBgn0020622	Pi3K21B		FBgn0261380	mRpL37
FBgn0002306	sas		FBgn0032901	sky		FBgn0035158	CG13895		FBgn0034158	CG5522		FBgn0004404	RpS14b		FBgn0000100	RpLP0		FBgn0039495	CG5909		FBgn0033942	Cpr51A
FBgn0259823	CG42404		FBgn0031097	obst-A		FBgn0027951	MTA1-like		FBgn0024555	flfl		FBgn0029506	Tsp42Ee		FBgn0010423	TpnC47D		FBgn0030467	CG1764		FBgn0037001	ND-39
FBgn0261934	dikar		FBgn0265180	CG44245		FBgn0039479	CG14257		FBgn0264908	pHCl		FBgn0083972	CG34136		FBgn0027291	l(1)G0156		FBgn0083940	RhoU		FBgn0014857	His3.3A
FBgn0039907	lgs		FBgn0002917	na		FBgn0032699	CG10383		FBgn0003016	osp		FBgn0035101	p130CAS		FBgn0032839	CG10659		FBgn0261793	Trf2		FBgn0036360	CG10713
FBgn0264492	CkIIalpha		FBgn0003174	pwn		FBgn0067779	dbr		FBgn0002868	MtnA		FBgn0004875	enc		FBgn0085478	CG34449		FBgn0035106	rno		FBgn0034057	CG8314
FBgn0000611	exd		FBgn0029761	SK		FBgn0086558	Ubi-p5E		FBgn0262593	Shab		FBgn0004880	scrt		FBgn0032029	CG17292		FBgn0053110	CG33110		FBgn0038504	Sur-8
FBgn0028956	mthl3		FBgn0051158	Efa6		FBgn0023407	B4		FBgn0003227	rec		FBgn0265140	Meltrin		FBgn0030990	CG7556		FBgn0001250	if		FBgn0030886	CG12672
FBgn0015520	nonA-l		FBgn0001301	kel		FBgn0031879	uif		FBgn0267390	dop		FBgn0051676	CG31676		FBgn0004914	Hnf4		FBgn0033889	CG6701		FBgn0030030	CG1636
FBgn0032979	Clamp		FBgn0032388	CG6686		FBgn0262026	CG42837		FBgn0038947	Sar1		FBgn0011747	Ank		FBgn0023507	D2hgdh		FBgn0033032	kune		FBgn0003358	Jon99Ci
FBgn0034796	CG3700		FBgn0032230	lft		FBgn0015772	Nak		FBgn0031374	Wdr62		FBgn0010602	lwr		FBgn0051522	CG31522		FBgn0032689	CG10413		FBgn0032382	Mal-B2
FBgn0020496	CtBP		FBgn0043070	MESK2		FBgn0051363	Jupiter		FBgn0052594	be		FBgn0003520	stau		FBgn0010602	lwr		FBgn0030863	CG8188		FBgn0029930	CG12541
FBgn0038511	cysu		FBgn0039795	Spn100A		FBgn0025878	wrapper		FBgn0004687	Mlc-c		FBgn0025525	bab2		FBgn0020521	pio		FBgn0016797	fz2		FBgn0032499	Uvrag
FBgn0263934	esn		FBgn0265184	CG44249		FBgn0030163	CG1791		FBgn0037949	CG17360		FBgn0015949	hrg		FBgn0002973	numb		FBgn0037583	CG9684		FBgn0028862	dao
FBgn0010215	alpha-Cat		FBgn0013433	beat-Ia		FBgn0030001	cyr		FBgn0031738	CG9171		FBgn0032797	Hasp		FBgn0038243	CG8066		FBgn0005624	Psc		FBgn0032014	CG7840
FBgn0036101	NijA		FBgn0053096	CG33096		FBgn0013997	Nrx-IV		FBgn0036518	RhoGAP71E		FBgn0039261	CG6422		FBgn0030642	CG15642		FBgn0031426	CG18641		FBgn0036934	sNPF-R
FBgn0030318	rho-4		FBgn0259242	CG42340		FBgn0035523	CG1311		FBgn0266521	stai		FBgn0037949	CG17360		FBgn0038947	Sar1		FBgn0021872	Xbp1		FBgn0015509	Cul1
FBgn0261588	pdm3		FBgn0015805	HDAC1		FBgn0262509	nrm		FBgn0036697	rogdi		FBgn0265605	Ric		FBgn0032387	CG16965		FBgn0022764	Sin3A		FBgn0051785	CG31785
FBgn0260798	Gprk1		FBgn0029894	CG14440		FBgn0283509	Phm		FBgn0000339	cni		FBgn0003423	slgA		FBgn0034999	CG3394		FBgn0052016	4E-T		FBgn0262869	Gfrl
FBgn0025800	Smox		FBgn0015296	Shc		FBgn0029504	CHES-1-like		FBgn0031760	Tsp26A		FBgn0030617	CG9095		FBgn0023001	melt		FBgn0040600	CG13631		FBgn0004852	Ac76E
FBgn0004921	Ggamma1		FBgn0264305	CG43783		FBgn0028550	Atf3		FBgn0024179	wit		FBgn0039617	DIP-gamma		FBgn0037934	CG6830		FBgn0035848	CG7979		FBgn0037086	CG7202
FBgn0030364	CG15735		FBgn0001123	Galphas		FBgn0262517	Ltn1		FBgn0003710	tipE		FBgn0025631	moody		FBgn0040660	CG13551		FBgn0052549	CG32549		FBgn0262531	CG43085
FBgn0024189	sns		FBgn0264743	CG44001		FBgn0028473	Non1		FBgn0259184	CG42288		FBgn0261931	CG42797		FBgn0038414	CG6901		FBgn0086779	step		FBgn0031314	IntS14
FBgn0035158	CG13895		FBgn0264742	CG44000		FBgn0034083	lbk		FBgn0003345	sd		FBgn0022987	qkr54B		FBgn0050115	GEFmeso		FBgn0032350	CG6287		FBgn0033649	pyr
FBgn0025781	Cdc16		FBgn0026160	tna		FBgn0004777	Ccp84Ag		FBgn0015269	Nf1		FBgn0086372	lap		FBgn0085446	CG34417		FBgn0011708	Syx5		FBgn0266186	Vamp7
FBgn0038320	Sra-1		FBgn0053202	dpr11		FBgn0002622	RpS3		FBgn0262026	CG42837		FBgn0032151	nAChRalpha6		FBgn0036967	SCCRO4		FBgn0039562	Gp93		FBgn0043539	Obp22a
FBgn0038247	Cad88C		FBgn0023215	Mnt		FBgn0000117	arm		FBgn0039277	CG13650		FBgn0020391	Nrk		FBgn0029502	COQ7		FBgn0010482	l(2)01289		FBgn0053543	CG33543
FBgn0032479	CG16974		FBgn0032731	Swip-1		FBgn0025683	CG3164		FBgn0042693	PP2A-B'		FBgn0053087	LRP1		FBgn0014026	RpL7A		FBgn0263197	Patronin		FBgn0033235	CG8728
FBgn0022343	CG3760		FBgn0026086	Adar		FBgn0039102	SPE		FBgn0264962	Pcf11		FBgn0050089	CG30089		FBgn0036738	CG7542		FBgn0034021	CG8180		FBgn0086677	jeb
FBgn0265184	CG44249		FBgn0260965	CG42588		FBgn0037364	Rab23		FBgn0039026	CG7029		FBgn0027066	Eb1		FBgn0263392	Tet		FBgn0000463	Dl		FBgn0038282	dpr9
FBgn0010660	Nup214		FBgn0037504	CG1142		FBgn0086698	frtz		FBgn0000567	Eip74EF		FBgn0038881	CG16791		FBgn0033205	CG2064		FBgn0034570	CG10543		FBgn0267486	Ptp36E
FBgn0037770	Art4		FBgn0085395	Shawl		FBgn0264693	ens		FBgn0050011	gem		FBgn0085391	CG34362		FBgn0051901	Mur29B		FBgn0038755	Hs6st		FBgn0037521	CG2993
FBgn0011300	babo		FBgn0050419	CG30419		FBgn0036389	ssp2		FBgn0020307	dve		FBgn0050389	CG30389		FBgn0024273	WASp		FBgn0030703	MSBP		FBgn0031413	CG9967
FBgn0015278	Pi3K68D		FBgn0017418	ari-1		FBgn0038826	Syp		FBgn0264785	Hph		FBgn0260451	CG14042		FBgn0020653	Trxr-1		FBgn0259215	Ir93a		FBgn0021967	ND-PDSW
FBgn0004395	unk		FBgn0263706	CG43658		FBgn0029131	Debcl		FBgn0052113	CG32113		FBgn0260470	SP555		FBgn0039555	mRpS22		FBgn0004362	HmgD		FBgn0086784	stmA
FBgn0262955	RpII140		FBgn0265778	PDZ-GEF		FBgn0260400	elav		FBgn0085423	CG34394		FBgn0002543	robo2		FBgn0001285	Jon44E		FBgn0262732	mbf1		FBgn0032026	CG7627
FBgn0015229	glec		FBgn0261239	Hr39		FBgn0026577	CG8677		FBgn0036741	CG7510		FBgn0037956	CG6959		FBgn0035251	Vta1		FBgn0038651	CG14299		FBgn0031065	CG14234
FBgn0261988	Gprk2		FBgn0003008	or		FBgn0036518	RhoGAP71E		FBgn0259178	5PtaseI		FBgn0033663	ERp60		FBgn0024947	NTPase		FBgn0028670	Vha100-2		FBgn0037483	CG14609
FBgn0051997	CG31997		FBgn0037106	CG11307		FBgn0010215	alpha-Cat		FBgn0038224	ATPsynE		FBgn0083228	Frq2		FBgn0037482	CG10055		FBgn0036224	Rpt4R		FBgn0038315	CG14866
FBgn0001255	ImpE3		FBgn0261563	wb		FBgn0014010	Rab5		FBgn0050044	s-cup		FBgn0265184	CG44249		FBgn0037070	CG11309		FBgn0086782	amn		FBgn0017567	ND-23
FBgn0028694	Rpn11		FBgn0034763	RYBP		FBgn0051729	CG31729		FBgn0040588	CG13841		FBgn0264303	CG43781		FBgn0032218	CG5381		FBgn0036225	CG5883		FBgn0041723	rho-5
FBgn0283724	Girdin		FBgn0050389	CG30389		FBgn0000229	bsk		FBgn0035422	RpL28		FBgn0264302	CG43780		FBgn0010388	Dro		FBgn0012051	CalpA		FBgn0034154	CG5267
FBgn0039186	CG5746		FBgn0034180	Ehbp1		FBgn0014007	Ptp69D		FBgn0051522	CG31522		FBgn0036485	FucTA		FBgn0035321	CG1275		FBgn0262739	AGO1		FBgn0035727	CG10063
FBgn0014127	barr		FBgn0010235	Klc		FBgn0028582	lqf		FBgn0050089	CG30089		FBgn0029922	CG14431		FBgn0011745	Arp1		FBgn0039225	Ets96B		FBgn0030634	CG9164
FBgn0004856	Bx42		FBgn0040271	Sulf1		FBgn0034271	Vps54L		FBgn0033005	CG3107		FBgn0260795	NaPi-III		FBgn0037354	CG12171		FBgn0011217	eff		FBgn0033554	Lsm10
FBgn0040283	SMC1		FBgn0035438	PHGPx		FBgn0032682	grnd		FBgn0000259	CkIIbeta		FBgn0259146	CG42261		FBgn0038400	CG5903		FBgn0037016	CG13252		FBgn0051072	Lerp
FBgn0033691	CG8860		FBgn0030529	Clic		FBgn0035889	mkg-p		FBgn0035676	ssp6		FBgn0033987	ckn		FBgn0029911	CG14435		FBgn0035290	dsb		FBgn0010380	AP-1-2beta
FBgn0014870	Psi		FBgn0035422	RpL28		FBgn0031216	Zir		FBgn0283439	CG46281		FBgn0085411	CG34382		FBgn0032701	CG10341		FBgn0050022	CG30022		FBgn0004432	Cyp1
FBgn0083940	RhoU		FBgn0051774	fred		FBgn0037934	CG6830		FBgn0031893	CG4495		FBgn0031257	CG4133		FBgn0035791	CG8539		FBgn0037092	M6		FBgn0051642	CG31642
FBgn0266848	wap		FBgn0031985	mon2		FBgn0262508	CG43078		FBgn0262699	rap		FBgn0040285	Scamp		FBgn0051370	CG31370		FBgn0037344	CG2926		FBgn0283500	Sac1
FBgn0000181	bic		FBgn0260798	Gprk1		FBgn0086909	CG31751		FBgn0032120	CG33298		FBgn0003386	Shaw		FBgn0032138	CG4364		FBgn0265935	coro		FBgn0029134	Prosbeta5
FBgn0260789	mxc		FBgn0032200	CG5676		FBgn0261671	tweek		FBgn0035236	CG12004		FBgn0262732	mbf1		FBgn0034971	CG3209		FBgn0262537	CG43091		FBgn0028497	CG3530
FBgn0086690	Plp		FBgn0027660	blot		FBgn0011481	Ssdp		FBgn0029676	HIP-R		FBgn0038087	beat-Va		FBgn0032456	MRP		FBgn0266719	Unc-13-4B		FBgn0027066	Eb1
FBgn0031403	CG15387		FBgn0260634	eIF4G2		FBgn0036576	CG5151		FBgn0050147	Hil		FBgn0036619	Cpr72Ec		FBgn0001125	Got2		FBgn0031701	TotM		FBgn0031463	G6P
FBgn0050382	CG30382		FBgn0001247	Ide		FBgn0029608	CG3091		FBgn0040397	CG3655		FBgn0035625	Blimp-1		FBgn0003308	ry		FBgn0262527	nsl1		FBgn0259729	CG42383
FBgn0263121	Prosalpha1		FBgn0262656	Myc		FBgn0039241	CG11089		FBgn0033529	CG17765		FBgn0003891	tud		FBgn0039349	Ssadh		FBgn0034405	Jheh2		FBgn0005564	Shal
FBgn0003042	Pc		FBgn0267001	Ten-a		FBgn0052528	parvin		FBgn0025777	homer		FBgn0030358	CG10362		FBgn0029881	pigs		FBgn0011584	Trp1		FBgn0034406	Jheh3
FBgn0035199	tfc		FBgn0263864	Dark		FBgn0005771	noc		FBgn0032456	MRP		FBgn0029708	CG3556		FBgn0029835	CG5921		FBgn0053208	Mical		FBgn0027363	Stam
FBgn0263855	BubR1		FBgn0039157	Myo95E		FBgn0036196	CG11658		FBgn0005671	Vha55		FBgn0263397	Ih		FBgn0031248	CG11912		FBgn0003575	su(sable)		FBgn0085426	Rgk3
FBgn0262081	Csk		FBgn0038149	GILT1		FBgn0032479	CG16974		FBgn0036519	CG7650		FBgn0032479	CG16974		FBgn0261833	CR42765		FBgn0032283	CG7296		FBgn0051344	CG31344
FBgn0031759	lid		FBgn0035889	mkg-p		FBgn0052369	CG32369		FBgn0266441	CG45071		FBgn0034022	CG12964		FBgn0033802	CG17724		FBgn0000581	E(Pc)		FBgn0036194	CG11652
FBgn0039808	CG12071		FBgn0052699	LPCAT		FBgn0261793	Trf2		FBgn0033095	CG3409		FBgn0020767	Spred		FBgn0030748	Traf-like		FBgn0014007	Ptp69D		FBgn0032259	CG6144
FBgn0266916	Cenp-C		FBgn0037252	CG14650		FBgn0021800	Reph		FBgn0038291	CG3984		FBgn0025682	scf		FBgn0003328	scb		FBgn0036199	Bmcp		FBgn0025186	ari-2
FBgn0024807	DIP1		FBgn0004242	Syt1		FBgn0259168	mnb		FBgn0024432	Dlc90F		FBgn0034788	CG13532		FBgn0036290	CG10638		FBgn0263144	bin3		FBgn0003514	sqh
FBgn0259212	cno		FBgn0027567	CG8108		FBgn0033159	Dscam1		FBgn0033649	pyr		FBgn0039332	alrm		FBgn0041630	Hexo1		FBgn0004861	ph-p		FBgn0031906	CG5160
FBgn0030093	Bap111		FBgn0025519	fidipidine		FBgn0011225	jar		FBgn0263397	Ih		FBgn0032916	CG9257		FBgn0039840	CG11340		FBgn0043903	dome		FBgn0038525	CG14329
FBgn0052756	CG32756		FBgn0038179	CG9312		FBgn0037138	P5CDh1		FBgn0037798	CG12817		FBgn0267791	HnRNP-K		FBgn0266446	CG45076		FBgn0043456	CG4747		FBgn0032814	CG10366
FBgn0037760	FBXO11		FBgn0004401	Pep		FBgn0027596	Kank		FBgn0027790	GV1		FBgn0031107	HERC2		FBgn0019928	Ser8		FBgn0267821	da		FBgn0051345	CG31345
FBgn0031488	CG17265		FBgn0026573	ADD1		FBgn0261873	sdt		FBgn0002973	numb		FBgn0261800	LanB1		FBgn0025866	CalpB		FBgn0260959	MCPH1		FBgn0050263	stum
FBgn0027548	nito		FBgn0028875	nAChRalpha5		FBgn0260003	Dys		FBgn0003941	RpL40		FBgn0036147	Plod		FBgn0023095	caps		FBgn0011739	wts		FBgn0029762	NAAT1
FBgn0261722	fwe		FBgn0000116	Argk		FBgn0005612	Sox14		FBgn0032730	CG10431		FBgn0051712	CG31712		FBgn0028399	TMS1		FBgn0003008	or		FBgn0053191	CG33191
FBgn0039465	Tsp97E		FBgn0030341	p24-1		FBgn0087007	bbg		FBgn0038984	AdipoR		FBgn0033691	CG8860		FBgn0032074	Tsp29Fa		FBgn0027865	Tsp96F		FBgn0019982	Gs1l
FBgn0020391	Nrk		FBgn0004915	TfIIB		FBgn0003206	Ras64B		FBgn0014859	Hr38		FBgn0036921	RhoGDI		FBgn0040609	CG3348		FBgn0013726	pnut		FBgn0032901	sky
FBgn0004050	z		FBgn0261673	nemy		FBgn0033802	CG17724		FBgn0261954	east		FBgn0013799	Deaf1		FBgn0038662	Mpc1		FBgn0004856	Bx42		FBgn0035471	Sc2
FBgn0000662	fl(2)d		FBgn0039155	Kal1		FBgn0011217	eff		FBgn0027866	CG9776		FBgn0004516	Gad1		FBgn0000308	chic		FBgn0010621	Cct5		FBgn0037899	RpL24-like
FBgn0024236	foi		FBgn0278608	Dsp1		FBgn0037315	Cerk		FBgn0267791	HnRNP-K		FBgn0000017	Abl		FBgn0047178	CG32147		FBgn0033654	Sobp		FBgn0262476	CG43066
FBgn0024277	trio		FBgn0038202	CG12402		FBgn0015622	Cnx99A		FBgn0000384	cta		FBgn0030467	CG1764		FBgn0039685	Obp99b		FBgn0035978	UGP		FBgn0015577	alpha-Est9
FBgn0029067	Dd		FBgn0266101	CG44838		FBgn0264493	rdx		FBgn0036991	CG5872		FBgn0040777	CG14767		FBgn0024432	Dlc90F		FBgn0030183	CG15309		FBgn0035060	Eps-15
FBgn0002466	sti		FBgn0038872	Nelf-A		FBgn0034590	Magi		FBgn0023179	amon		FBgn0260742	CG12213		FBgn0029117	Surf1		FBgn0039914	mav		FBgn0051729	CG31729
FBgn0058469	CR40469		FBgn0029708	CG3556		FBgn0260798	Gprk1		FBgn0024182	waw		FBgn0086655	jing		FBgn0035325	CG13806		FBgn0031799	Pez		FBgn0004580	Cbp53E
FBgn0015391	glu		FBgn0003969	vap		FBgn0015754	Lis-1		FBgn0031258	CG4297		FBgn0283521	lola		FBgn0086558	Ubi-p5E		FBgn0015024	CkIalpha		FBgn0037891	CG5214
FBgn0001206	Hmr		FBgn0019660	roX2		FBgn0034053	Cyp4aa1		FBgn0025186	ari-2		FBgn0263934	esn		FBgn0033124	Tsp42Ec		FBgn0051683	CG31683		FBgn0025335	CG4585
FBgn0053995	CG33995		FBgn0029899	CG14438		FBgn0001223	Hsp22		FBgn0032210	CYLD		FBgn0035086	CG12851		FBgn0040623	Spase12		FBgn0033982	Cyp317a1		FBgn0033863	CG13337
FBgn0038453	CG10326		FBgn0043362	bchs		FBgn0283477	SF2		FBgn0037556	CG9636		FBgn0037625	CG11768		FBgn0001224	Hsp23		FBgn0038981	CG5346		FBgn0040754	CG17059
FBgn0040918	schlank		FBgn0034396	CG15097		FBgn0035432	ZnT63C		FBgn0263773	fok		FBgn0085413	CG34384		FBgn0036918	CG7770		FBgn0035024	CG11414		FBgn0014930	CG2846
FBgn0031268	cold		FBgn0036433	CG9628		FBgn0030816	CG16700		FBgn0013347	TfIIA-S		FBgn0003326	sca		FBgn0050344	CG30344		FBgn0259984	kuz		FBgn0261596	RpS24
FBgn0035157	CG13894		FBgn0083963	Nlg3		FBgn0031233	Tbc1d15-17		FBgn0039052	CG6733		FBgn0033365	CG8170		FBgn0011571	caz		FBgn0037874	Tctp		FBgn0037603	CG11753
FBgn0086904	Nacalpha		FBgn0259247	laccase2		FBgn0037614	CG8116		FBgn0024251	bbx		FBgn0020762	Atet		FBgn0030234	CG15211		FBgn0082598	akirin		FBgn0037270	CG9769
FBgn0003969	vap		FBgn0040285	Scamp		FBgn0033246	ACC		FBgn0052549	CG32549		FBgn0000640	Fbp2		FBgn0035499	Chd64		FBgn0051036	CG31036		FBgn0003744	trc
FBgn0025692	CG3814		FBgn0039851	mey		FBgn0032210	CYLD		FBgn0039209	REPTOR		FBgn0035429	CG12017		FBgn0031518	CG3277		FBgn0038072	CG6225		FBgn0002939	ninaD
FBgn0002044	swm		FBgn0039738	Mgat2		FBgn0031734	CG11147		FBgn0016754	sba		FBgn0034230	CG4853		FBgn0033048	CG7881		FBgn0020620	RN-tre		FBgn0039594	CG9990
FBgn0265193	Atf-2		FBgn0021895	ytr		FBgn0038853	RhoGAP93B		FBgn0265296	Dscam2		FBgn0024179	wit		FBgn0020510	Abi		FBgn0032785	CG10026		FBgn0004643	Zw10
FBgn0263987	spoon		FBgn0283494	Adk2		FBgn0036493	CG7255		FBgn0085274	CG34245		FBgn0023524	CG3078		FBgn0037749	CG9471		FBgn0086707	ncm		FBgn0033608	CG13220
FBgn0025457	Bub3		FBgn0261509	haf		FBgn0037218	aux		FBgn0015399	kek1		FBgn0034013	unc-5		FBgn0034645	ND-B12		FBgn0013263	Trl		FBgn0020415	Idgf2
FBgn0030311	CG11699		FBgn0022787	Hel89B		FBgn0030052	CG12065		FBgn0260722	CR42549		FBgn0263354	CG42784		FBgn0052483	CG32483		FBgn0050345	CG30345		FBgn0034709	Swim
FBgn0010235	Klc		FBgn0039617	DIP-gamma		FBgn0039043	CG17121		FBgn0027066	Eb1		FBgn0083971	CG34135		FBgn0261596	RpS24		FBgn0050440	CG30440		FBgn0011361	ND-ACP
FBgn0026263	bip1		FBgn0040942	CG12643		FBgn0029895	CG14441		FBgn0266377	Pde8		FBgn0053299	CG33299		FBgn0031437	Arpc5		FBgn0025394	inc		FBgn0036825	RpL26
FBgn0260965	CG42588		FBgn0032876	Cen		FBgn0052365	CG32365		FBgn0024921	Trn		FBgn0024732	Drep1		FBgn0050411	CG30411		FBgn0001311	kkv		FBgn0021814	Vps28
FBgn0039704	neo		FBgn0032804	CG13081		FBgn0259735	CG42389		FBgn0085478	CG34449		FBgn0004861	ph-p		FBgn0037996	CG4830		FBgn0039483	CG14259		FBgn0050089	CG30089
FBgn0036544	sff		FBgn0028370	kek3		FBgn0032363	Dlg5		FBgn0033033	scaf		FBgn0003205	Ras85D		FBgn0064766	CG7600		FBgn0036476	sstn		FBgn0034921	DCP1
FBgn0033609	Fbl6		FBgn0042630	Sox21b		FBgn0010350	CdsA		FBgn0260442	rhea		FBgn0022984	qkr58E-3		FBgn0040349	CG3699		FBgn0036715	Cad74A		FBgn0032513	CG6565
FBgn0032363	Dlg5		FBgn0050122	CG30122		FBgn0032494	CG5945		FBgn0266347	nAChRalpha4		FBgn0019650	toy		FBgn0021895	ytr		FBgn0030846	CG12992		FBgn0002626	RpL32
FBgn0039338	XNP		FBgn0035538	DopEcR		FBgn0004860	ph-d		FBgn0034072	Dg		FBgn0266019	rudhira		FBgn0051072	Lerp		FBgn0029167	Hml		FBgn0034066	CG8397
FBgn0262527	nsl1		FBgn0030757	CG9902		FBgn0024222	IKKbeta		FBgn0014391	sun		FBgn0004227	nonA		FBgn0031913	CG5958		FBgn0040080	pins		FBgn0262148	CR42874
FBgn0000524	dx		FBgn0037918	CG6791		FBgn0039261	CG6422		FBgn0052654	Sec16		FBgn0028863	CG4587		FBgn0034262	swi2		FBgn0039890	CG2316		FBgn0033482	CG1371
FBgn0261823	Asx		FBgn0016700	Rab1		FBgn0051694	CG31694		FBgn0010215	alpha-Cat		FBgn0037614	CG8116		FBgn0037016	CG13252		FBgn0259170	alpha-Man-Ia		FBgn0016650	Lgr1
FBgn0261545	CG42663		FBgn0004509	Fur1		FBgn0036740	Vps60		FBgn0086532	Spt-I		FBgn0011726	tsr		FBgn0030041	CG12116		FBgn0000003	7SLRNA:CR32864		FBgn0038363	Acyp2
FBgn0025549	unc-119		FBgn0264855	AP-2alpha		FBgn0025827	CG6421		FBgn0263197	Patronin		FBgn0028734	Fmr1		FBgn0036752	Adgf-A		FBgn0031213	galectin		FBgn0028662	VhaPPA1-1
FBgn0027498	CG2061		FBgn0010434	cora		FBgn0003372	Sgs1		FBgn0032297	CG17124		FBgn0051646	DIP-theta		FBgn0036760	CG5567		FBgn0051217	modSP		FBgn0030136	RpS28b
FBgn0262734	Rbp2		FBgn0003392	shi		FBgn0038819	Cpr92F		FBgn0039883	RhoGAP100F		FBgn0034030	CG8192		FBgn0004907	14-3-3zeta		FBgn0029082	hbs		FBgn0011695	EbpIII
FBgn0015622	Cnx99A		FBgn0039830	ATPsynC		FBgn0038211	CG9649		FBgn0025885	Inos		FBgn0036305	CG10984		FBgn0047038	ND-13B		FBgn0004456	mew		FBgn0031257	CG4133
FBgn0261385	scra		FBgn0034230	CG4853		FBgn0030941	wgn		FBgn0038286	CG6966		FBgn0051211	CG31211		FBgn0030968	CG7322		FBgn0030276	Dlic		FBgn0032908	CG9270
FBgn0087008	e(y)3		FBgn0032223	GATAd		FBgn0051716	Cnot4		FBgn0261649	tinc		FBgn0033188	Drat		FBgn0034145	CG5065		FBgn0029896	CG3168		FBgn0033000	CG14464
FBgn0003654	sw		FBgn0039911	CG1909		FBgn0032521	CG7110		FBgn0039137	CG13604		FBgn0028496	CG30116		FBgn0259209	Mlp60A		FBgn0000307	chif		FBgn0022027	Vps25
FBgn0035397	CG11486		FBgn0040351	CG11638		FBgn0001078	ftz-f1		FBgn0034240	MESR4		FBgn0035179	CG12038		FBgn0026061	Mipp1		FBgn0031885	Mnn1		FBgn0035423	CG17737
FBgn0250871	pot		FBgn0037521	CG2993		FBgn0014184	Oda		FBgn0011739	wts		FBgn0011642	Zyx		FBgn0034439	CG10062		FBgn0022768	Pp2C1		FBgn0028426	JhI-1
FBgn0020440	Fak		FBgn0050172	CG30172		FBgn0050463	CG30463		FBgn0030272	CG15201		FBgn0000229	bsk		FBgn0050022	CG30022		FBgn0034860	CG9812		FBgn0000303	ChAT
FBgn0036772	CG5290		FBgn0030320	CG2247		FBgn0001247	Ide		FBgn0034877	levy		FBgn0041094	scyl		FBgn0027528	goe		FBgn0003079	Raf		FBgn0033133	Tsp42Ek
FBgn0014075	Ugt		FBgn0261804	CG42750		FBgn0039902	Zip102B		FBgn0040297	Nhe2		FBgn0260003	Dys		FBgn0034885	CG4019		FBgn0010909	msn		FBgn0032453	CG6180
FBgn0039261	CG6422		FBgn0035001	Slik		FBgn0052594	be		FBgn0045761	CHKov1		FBgn0052432	CG32432		FBgn0035763	CG8602		FBgn0015790	Rab11		FBgn0037387	CG1213
FBgn0032957	CG2225		FBgn0024277	trio		FBgn0039907	lgs		FBgn0033558	CG12344		FBgn0031150	bves		FBgn0002607	RpL19		FBgn0020381	Dredd		FBgn0262735	Imp
FBgn0264075	tgo		FBgn0261953	TfAP-2		FBgn0022943	Cbp20		FBgn0039590	CG10011		FBgn0052815	CG32815		FBgn0034392	MFS15		FBgn0003345	sd		FBgn0026313	X11L
FBgn0264743	CG44001		FBgn0038975	Nrx-1		FBgn0032006	Pvr		FBgn0260659	CG42542		FBgn0038494	beat-IIb		FBgn0035587	Gdap1		FBgn0010894	sinu		FBgn0052485	CG32485
FBgn0264742	CG44000		FBgn0052654	Sec16		FBgn0034240	MESR4		FBgn0032633	Lrch		FBgn0003517	sta		FBgn0036728	UQCR-Q		FBgn0024947	NTPase		FBgn0032796	CG10188
FBgn0030870	CG6398		FBgn0038659	EndoA		FBgn0003174	pwn		FBgn0039609	CG14529		FBgn0259241	CG42339		FBgn0052667	ssp7		FBgn0035631	Txl		FBgn0040364	CG11378
FBgn0267337	rn		FBgn0263998	Ack-like		FBgn0011642	Zyx		FBgn0027453	Dnz1		FBgn0038828	CG17270		FBgn0250876	Sema-5c		FBgn0037756	CG8507		FBgn0051773	CG31773
FBgn0004687	Mlc-c		FBgn0264270	Sxl		FBgn0003941	RpL40		FBgn0004861	ph-p		FBgn0264078	Flo2		FBgn0035811	CG12262		FBgn0262107	CR42860		FBgn0037758	CG9467
FBgn0033187	CG2144		FBgn0035390	scramb2		FBgn0053095	CG33095		FBgn0032200	CG5676		FBgn0259228	C3G		FBgn0033982	Cyp317a1		FBgn0047205	CR32385		FBgn0266696	CG45186
FBgn0035523	CG1311		FBgn0039480	Cpr97Ea		FBgn0004396	CrebA		FBgn0034308	CG10915		FBgn0052016	4E-T		FBgn0051267	CG31267		FBgn0034335	GstE1		FBgn0261995	CG42813
FBgn0036565	CG5235		FBgn0037551	Gie		FBgn0250830	CG12547		FBgn0019662	qm		FBgn0040297	Nhe2		FBgn0001090	bnb		FBgn0039261	CG6422		FBgn0026076	UBL3
FBgn0031492	CG3542		FBgn0051030	CG31030		FBgn0261260	mgl		FBgn0010415	Sdc		FBgn0038421	CG17931		FBgn0039580	Gfat2		FBgn0026199	myo		FBgn0034654	CG10306
FBgn0004107	Cdk2		FBgn0265191	Glycogenin		FBgn0261387	CG17528		FBgn0036509	CG7739		FBgn0004363	porin		FBgn0030776	CG4653		FBgn0036574	elg1		FBgn0029084	gom
FBgn0034300	CG5098		FBgn0036334	CG11267		FBgn0266521	stai		FBgn0016926	Pino		FBgn0051144	CR31144		FBgn0039969	Fis1		FBgn0087013	Karybeta3		FBgn0263236	SP1029
FBgn0038385	Fbxl7		FBgn0028408	Drep2		FBgn0034742	CG4294		FBgn0053095	CG33095		FBgn0264707	RhoGEF3		FBgn0034110	Atg9		FBgn0037074	CG7324		FBgn0025583	IM2
FBgn0004655	wapl		FBgn0016641	PTP-ER		FBgn0264078	Flo2		FBgn0050295	Ipk1		FBgn0035092	Nplp1		FBgn0031979	CCDC53		FBgn0034693	CG11073		FBgn0032884	Pomp
FBgn0003205	Ras85D		FBgn0004838	Hrb27C		FBgn0039527	CG5639		FBgn0026238	gus		FBgn0034158	CG5522		FBgn0260222	CG42496		FBgn0032330	Samuel		FBgn0039303	CG11857
FBgn0051357	CG31357		FBgn0031597	CG17612		FBgn0052163	CG32163		FBgn0052865	alphagamma-element:CR32865		FBgn0044826	Pak3		FBgn0050290	Ppcdc		FBgn0259175	ome		FBgn0036569	IleRS-m
FBgn0022960	vimar		FBgn0262732	mbf1		FBgn0031258	CG4297		FBgn0022787	Hel89B		FBgn0013997	Nrx-IV		FBgn0037063	CG9391		FBgn0019932	SamDC		FBgn0259234	Camta
FBgn0032378	CycY		FBgn0052944	CG32944		FBgn0263198	Acn		FBgn0035699	CG13300		FBgn0035237	CG13917		FBgn0266377	Pde8		FBgn0039274	CG11920		FBgn0037690	Task7
FBgn0027949	msb1l		FBgn0022987	qkr54B		FBgn0026076	UBL3		FBgn0034135	Syn2		FBgn0034286	dpr13		FBgn0053282	CG33282		FBgn0026060	Mipp2		FBgn0085380	CG34351
FBgn0036433	CG9628		FBgn0051368	CG31368		FBgn0039600	CG1646		FBgn0028741	fab1		FBgn0031992	CG8498		FBgn0034579	mRpL54		FBgn0037241	CG14646		FBgn0259736	CG42390
FBgn0053558	mim		FBgn0036518	RhoGAP71E		FBgn0283468	slmb		FBgn0250851	CG33981		FBgn0036583	CG13055		FBgn0039109	CG10365		FBgn0036152	CG6175		FBgn0052544	CG32544
FBgn0032938	CG8671		FBgn0038570	Prx5		FBgn0026616	alpha-Man-IIb		FBgn0027779	VhaSFD		FBgn0010575	sbb		FBgn0034733	CG4752		FBgn0001404	egh		FBgn0033865	CG6220
FBgn0264305	CG43783		FBgn0038571	CG7215		FBgn0260439	Pp2A-29B		FBgn0031066	COX6B		FBgn0037963	Cad87A		FBgn0042135	CG18812		FBgn0034025	GalNAc-T1		FBgn0037741	CG16908
FBgn0034795	MED23		FBgn0032409	Ced-12		FBgn0262656	Myc		FBgn0053111	CG33111		FBgn0038704	CG5316		FBgn0038331	Ccm3		FBgn0260634	eIF4G2		FBgn0030505	NFAT
FBgn0002543	robo2		FBgn0029719	CG15473		FBgn0032218	CG5381		FBgn0259243	Pka-R1		FBgn0267978	ap		FBgn0001230	Hsp68		FBgn0030790	CG4768		FBgn0013343	Syx1A
FBgn0036290	CG10638		FBgn0005775	Con		FBgn0259483	Mob4		FBgn0266084	Fhos		FBgn0085470	lmgB		FBgn0036929	CG7668		FBgn0039234	nct		FBgn0023130	a6
FBgn0086855	CG17078		FBgn0259211	grh		FBgn0002645	Map205		FBgn0039157	Myo95E		FBgn0250903	lmgA		FBgn0034294	Muc55B		FBgn0026083	tyf		FBgn0016119	ATPsynCF6
FBgn0085470	lmgB		FBgn0026064	KP78a		FBgn0031885	Mnn1		FBgn0021979	l(2)k09913		FBgn0035816	CG13685		FBgn0003983	Vm34Ca		FBgn0004687	Mlc-c		FBgn0035473	mge
FBgn0250903	lmgA		FBgn0040397	CG3655		FBgn0030693	CG8974		FBgn0261397	didum		FBgn0052085	CG32085		FBgn0033301	CG12780		FBgn0033998	row		FBgn0036485	FucTA
FBgn0026060	Mipp2		FBgn0038246	CG14853		FBgn0259234	Camta		FBgn0032728	Tango6		FBgn0025740	PlexB		FBgn0032088	CG13102		FBgn0032682	grnd		FBgn0033524	Cyp49a1
FBgn0261838	pre-mod(mdg4)-Z		FBgn0023388	Dap160		FBgn0043362	bchs		FBgn0086909	CG31751		FBgn0261999	CG42817		FBgn0052485	CG32485		FBgn0021818	cnk		FBgn0031781	Arpc4
FBgn0261837	pre-mod(mdg4)-T		FBgn0033934	CG17385		FBgn0032243	Klp31E		FBgn0015541	sda		FBgn0040900	CG17777		FBgn0052023	CG32023		FBgn0250785	vari		FBgn0039065	Rad60
FBgn0052447	CG32447		FBgn0004390	RasGAP1		FBgn0052190	NUCB1		FBgn0040773	COX7C		FBgn0015218	eIF-4E		FBgn0262559	Mdh2		FBgn0027506	EDTP		FBgn0026192	par-6
FBgn0052676	CG32676		FBgn0262614	pyd		FBgn0004636	Rap1		FBgn0052485	CG32485		FBgn0032264	Lip4		FBgn0051087	CG31087		FBgn0086384	Mer		FBgn0037133	CG7370
FBgn0032681	CG10283		FBgn0260237	CG42511		FBgn0283472	S6k		FBgn0037723	SpdS		FBgn0015520	nonA-l		FBgn0028518	CG18480		FBgn0029944	Dok		FBgn0027589	CG1688
FBgn0266917	CG16941		FBgn0037689	CG8135		FBgn0030791	CG9132		FBgn0024811	Crk		FBgn0260793	2mit		FBgn0259682	Jabba		FBgn0015623	Cpr		FBgn0260237	CG42511
FBgn0015269	Nf1		FBgn0003984	vn		FBgn0037556	CG9636		FBgn0030350	SelG		FBgn0010341	Cdc42		FBgn0036302	sowah		FBgn0037592	CG11737		FBgn0037689	CG8135
FBgn0028369	kirre		FBgn0086673	CG13272		FBgn0026238	gus		FBgn0260005	wtrw		FBgn0051158	Efa6		FBgn0031432	Cyp309a1		FBgn0003048	pcx		FBgn0033050	Pngl
FBgn0035001	Slik		FBgn0031697	CG14024		FBgn0000723	FER		FBgn0263110	CG43367		FBgn0034499	Cpr56F		FBgn0005771	noc		FBgn0250911	CG42245		FBgn0016078	wun
FBgn0017418	ari-1		FBgn0003118	pnt		FBgn0000163	baz		FBgn0264542	CG43921		FBgn0040153	l(1)G0469		FBgn0033047	CG7882		FBgn0259916	CG42445		FBgn0265413	CG44325
FBgn0001247	Ide		FBgn0019968	Khc-73		FBgn0004368	Ptp4E		FBgn0039528	dsd		FBgn0261986	RASSF8		FBgn0027496	epsilonCOP		FBgn0032036	CG13384		FBgn0023549	Mct1
FBgn0001123	Galphas		FBgn0085400	CG34371		FBgn0041210	HDAC4		FBgn0015229	glec		FBgn0051224	CG31224		FBgn0030529	Clic		FBgn0045063	fdl		FBgn0036991	CG5872
FBgn0011481	Ssdp		FBgn0025549	unc-119		FBgn0020440	Fak		FBgn0031474	CG2991		FBgn0000179	bi		FBgn0040375	CG13760		FBgn0004858	elB		FBgn0038432	CG14883
FBgn0261053	Cad86C		FBgn0026179	siz		FBgn0037551	Gie		FBgn0031213	galectin		FBgn0003449	snf		FBgn0026718	fu12		FBgn0051694	CG31694		FBgn0032732	CG15168
FBgn0061515	endos		FBgn0035986	CG4022		FBgn0027601	pdgy		FBgn0032957	CG2225		FBgn0038947	Sar1		FBgn0039085	CG10170		FBgn0035983	CG4080		FBgn0261065	Cpsf73
FBgn0034264	CG10933		FBgn0015279	Pi3K92E		FBgn0000635	Fas2		FBgn0051363	Jupiter		FBgn0058469	CR40469		FBgn0283471	wupA		FBgn0034392	MFS15		FBgn0000592	Est-6
FBgn0026144	CBP		FBgn0004618	gl		FBgn0003721	Tm1		FBgn0041210	HDAC4		FBgn0001311	kkv		FBgn0051410	Npc2e		FBgn0000017	Abl		FBgn0035760	CG8607
FBgn0052354	CG32354		FBgn0032681	CG10283		FBgn0036225	CG5883		FBgn0052333	CG32333		FBgn0259984	kuz		FBgn0037341	CG12746		FBgn0030086	CG7033		FBgn0031375	erm
FBgn0052082	CG32082		FBgn0266848	wap		FBgn0265177	CG44242		FBgn0003514	sqh		FBgn0037665	St2		FBgn0037469	Dpck		FBgn0033464	CG1441		FBgn0039969	Fis1
FBgn0261647	Axud1		FBgn0026063	KP78b		FBgn0051635	CG31635		FBgn0033021	CG10417		FBgn0029663	CG10804		FBgn0029176	Ef1gamma		FBgn0260005	wtrw		FBgn0032033	CG13392
FBgn0260943	Rbp6		FBgn0035505	Teh2		FBgn0037443	Dmtn		FBgn0032835	CG16772		FBgn0027108	Inx2		FBgn0038638	CG7702		FBgn0003334	Scm		FBgn0034728	rad50
FBgn0027951	MTA1-like		FBgn0005771	noc		FBgn0032166	CG4619		FBgn0037551	Gie		FBgn0003886	alphaTub85E		FBgn0032733	CG15170		FBgn0024234	gbb		FBgn0019644	ATPsynB
FBgn0250850	rig		FBgn0035769	CTCF		FBgn0260635	Diap1		FBgn0250838	roh		FBgn0010313	corto		FBgn0038771	CG4390		FBgn0037021	CG11399		FBgn0036318	Wbp2
FBgn0037472	CG10098		FBgn0031474	CG2991		FBgn0261570	CG42684		FBgn0034180	Ehbp1		FBgn0005677	dac		FBgn0027610	Dic1		FBgn0266465	GckIII		FBgn0030554	CG1434
FBgn0260003	Dys		FBgn0086674	Tango13		FBgn0087035	AGO2		FBgn0051072	Lerp		FBgn0036518	RhoGAP71E		FBgn0039296	CG10420		FBgn0026533	Dek		FBgn0020392	Nmt
FBgn0001301	kel		FBgn0082585	sprt		FBgn0030348	CG10352		FBgn0261641	CG42724		FBgn0266000	CG44774		FBgn0051956	pgant4		FBgn0010315	CycD		FBgn0032850	Kua
FBgn0004875	enc		FBgn0010303	hep		FBgn0260799	p120ctn		FBgn0266409	CG45049		FBgn0040056	CG17698		FBgn0015033	Cyp4d8		FBgn0036043	CG8177		FBgn0036509	CG7739
FBgn0261618	larp		FBgn0243512	puc		FBgn0262107	CR42860		FBgn0261238	Alh		FBgn0027588	GCS2alpha		FBgn0052982	CG32982		FBgn0266848	wap		FBgn0020909	Rtc1
FBgn0263219	Dscam4		FBgn0038165	Task6		FBgn0086898	dgo		FBgn0015949	hrg		FBgn0004432	Cyp1		FBgn0039114	Lsd-1		FBgn0020278	loco		FBgn0000256	capu
FBgn0039709	Cad99C		FBgn0035523	CG1311		FBgn0044510	mRpS5		FBgn0031150	bves		FBgn0010198	RpS15Aa		FBgn0034628	Acox57D-p		FBgn0027601	pdgy		FBgn0263257	Cngl
FBgn0036334	CG11267		FBgn0037026	CG3634		FBgn0267824	PRAS40		FBgn0038570	Prx5		FBgn0034567	CG15651		FBgn0030745	CG4239		FBgn0028984	Spn88Ea		FBgn0263198	Acn
FBgn0085397	Fili		FBgn0263846	CG43707		FBgn0033486	dmpd		FBgn0038571	CG7215		FBgn0026179	siz		FBgn0283480	Alp2		FBgn0025678	CaBP1		FBgn0031775	CG9150
FBgn0027507	CG1344		FBgn0046874	Pif1B		FBgn0004598	Fur2		FBgn0283473	S6KL		FBgn0262483	Rbp		FBgn0039325	CG10560		FBgn0065104	snmRNA:158		FBgn0024980	Syx4
FBgn0086898	dgo		FBgn0032151	nAChRalpha6		FBgn0032986	CG3262		FBgn0040697	Teh3		FBgn0030034	CG10555		FBgn0260866	dnr1		FBgn0033075	Pld		FBgn0037997	CG14742
FBgn0262115	CG17683		FBgn0261573	CoRest		FBgn0001168	h		FBgn0051451	CR31451		FBgn0032798	CG10132		FBgn0033571	Rpb5		FBgn0011672	Mvl		FBgn0044020	Roc2
FBgn0039157	Myo95E		FBgn0035023	ITP		FBgn0041004	CG17715		FBgn0003638	su(w[a])		FBgn0034691	Synj		FBgn0039324	CG10553		FBgn0031359	Rim2		FBgn0264324	spg
FBgn0002736	mago		FBgn0250785	vari		FBgn0036257	RhoGAP68F		FBgn0001123	Galphas		FBgn0259926	CG42449		FBgn0085453	CG34424		FBgn0023081	gek		FBgn0038676	CG6026
FBgn0003612	Su(var)2-10		FBgn0260451	CG14042		FBgn0033010	Atf6		FBgn0036934	sNPF-R		FBgn0029962	CG1402		FBgn0263747	CG43672		FBgn0005771	noc		FBgn0038845	CG10827
FBgn0034706	CG11275		FBgn0260470	SP555		FBgn0029746	CG15465		FBgn0022361	Pur-alpha		FBgn0013275	Hsp70Aa		FBgn0031489	CG17224		FBgn0261802	CG42748		FBgn0039252	CG11771
FBgn0011771	Hem		FBgn0037546	mAChR-B		FBgn0040752	Prosap		FBgn0023388	Dap160		FBgn0016061	side		FBgn0040260	Ugt36Bc		FBgn0028506	CG4455		FBgn0026089	CG14817
FBgn0037831	Cap-H2		FBgn0028894	GMF		FBgn0265784	CrebB		FBgn0029067	Dd		FBgn0262477	FoxP		FBgn0016701	Rab4		FBgn0023213	eIF4G		FBgn0259174	Nedd4
FBgn0031868	Rat1		FBgn0052602	Muc12Ea		FBgn0035688	CG10289		FBgn0039969	Fis1		FBgn0013972	Gycalpha99B		FBgn0000409	Cyt-c-p		FBgn0001223	Hsp22		FBgn0034245	UQCR-6.4
FBgn0283468	slmb		FBgn0085387	shakB		FBgn0052350	Vps11		FBgn0003353	sei		FBgn0038202	CG12402		FBgn0014380	RhoL		FBgn0243516	Vrp1		FBgn0041585	olf186-F
FBgn0036522	CG7372		FBgn0266465	GckIII		FBgn0034180	Ehbp1		FBgn0029959	Rab39		FBgn0043806	CG32032		FBgn0030347	CG15739		FBgn0030234	CG15211		FBgn0030292	CG11752
FBgn0011586	e(r)		FBgn0026326	Mad1		FBgn0000083	AnxB9		FBgn0259823	CG42404		FBgn0261618	larp		FBgn0259238	CG42336		FBgn0031760	Tsp26A		FBgn0085413	CG34384
FBgn0031696	Bub1		FBgn0036921	RhoGDI		FBgn0260938	tay		FBgn0264855	AP-2alpha		FBgn0085276	CG34247		FBgn0036801	MYPT-75D		FBgn0033241	CG2915		FBgn0000964	tj
FBgn0036668	CG9715		FBgn0001316	klar		FBgn0032717	CG10600		FBgn0034948	Gadd34		FBgn0030237	CG15209		FBgn0014018	Rel		FBgn0053265	Muc68E		FBgn0033448	hebe
FBgn0262582	cic		FBgn0264272	mwh		FBgn0004177	mts		FBgn0013759	CASK		FBgn0037766	Teh1		FBgn0031317	CG5118		FBgn0035943	CG5653		FBgn0261791	SNRPG
FBgn0036624	RAF2		FBgn0036360	CG10713		FBgn0000139	ash2		FBgn0265184	CG44249		FBgn0037717	CG8301		FBgn0024365	CG12773		FBgn0013756	Mtor		FBgn0000588	esc
FBgn0250789	alpha-Spec		FBgn0267796	CG46121		FBgn0038247	Cad88C		FBgn0037721	CG9427		FBgn0005658	Ets65A		FBgn0036927	Gabat		FBgn0035285	CG12025		FBgn0036259	CG9760
FBgn0261674	CG42709		FBgn0030301	HP5		FBgn0259699	CG42353		FBgn0033357	Tom7		FBgn0265623	Su(z)2		FBgn0052170	CG32170		FBgn0000562	egl		FBgn0083068	CG33947
FBgn0001104	Galphai		FBgn0026533	Dek		FBgn0266441	CG45071		FBgn0263029	CG43324		FBgn0283657	Tlk		FBgn0026403	Ndg		FBgn0032880	TM9SF2		FBgn0024734	PRL-1
FBgn0261284	bou		FBgn0067779	dbr		FBgn0002121	l(2)gl		FBgn0005777	PpD3		FBgn0030400	CG11138		FBgn0037562	CG11671		FBgn0032668	CG17681		FBgn0052675	Tango5
FBgn0022984	qkr58E-3		FBgn0050089	CG30089		FBgn0040397	CG3655		FBgn0043012	AP-2sigma		FBgn0024728	Slip1		FBgn0039736	CG7912		FBgn0030164	CG1889		FBgn0023169	AMPKalpha
FBgn0041184	Socs36E		FBgn0085444	mute		FBgn0003495	spz		FBgn0022984	qkr58E-3		FBgn0266599	Hsc70-4		FBgn0085455	CG34426		FBgn0020312	CG4050		FBgn0030078	CG10970
FBgn0003041	pbl		FBgn0261514	NimA		FBgn0034451	TBCB		FBgn0052264	CG32264		FBgn0260971	CG42594		FBgn0028746	CG18508		FBgn0259483	Mob4		FBgn0037251	CG9804
FBgn0031597	CG17612		FBgn0264751	Vti1b		FBgn0035308	CG15822		FBgn0263257	Cngl		FBgn0035287	CG13937		FBgn0035589	CHMP2B		FBgn0029878	Pat1		FBgn0266721	gammaSnap2
FBgn0032901	sky		FBgn0040395	Unc-76		FBgn0010235	Klc		FBgn0004387	Klp98A		FBgn0262582	cic		FBgn0051076	CG31076		FBgn0035802	Pura		FBgn0025629	CG4045
FBgn0265998	Doa		FBgn0032938	CG8671		FBgn0038953	CG18596		FBgn0065098	RNaseMRP:RNA		FBgn0005771	noc		FBgn0015571	alpha-Est3		FBgn0027507	CG1344		FBgn0261850	Xpd
FBgn0004878	cas		FBgn0004647	N		FBgn0261954	east		FBgn0034763	RYBP		FBgn0261671	tweek		FBgn0027360	Tim10		FBgn0262617	CG43143		FBgn0045443	mthl11
FBgn0261850	Xpd		FBgn0052082	CG32082		FBgn0015777	nrv2		FBgn0052350	Vps11		FBgn0036134	FoxK		FBgn0260223	CG42497		FBgn0026314	Ugt35b		FBgn0039538	CG12883
FBgn0029114	Tollo		FBgn0264953	Piezo		FBgn0022238	lolal		FBgn0035237	CG13917		FBgn0021764	sdk		FBgn0039154	Npc2f		FBgn0265512	mlt		FBgn0034175	ste24b
FBgn0004436	Ubc6		FBgn0023407	B4		FBgn0032208	CG5604		FBgn0039254	Nmnat		FBgn0034985	CG3328		FBgn0039150	CG13605		FBgn0052137	CG32137		FBgn0263316	Mrp4
FBgn0039487	gb		FBgn0261588	pdm3		FBgn0010194	Wnt5		FBgn0030358	CG10362		FBgn0023081	gek		FBgn0035155	RabX6		FBgn0038638	CG7702		FBgn0027578	CG14526
FBgn0028539	CG31731		FBgn0003654	sw		FBgn0065104	snmRNA:158		FBgn0014020	Rho1		FBgn0039914	mav		FBgn0032587	CG5953		FBgn0031461	daw		FBgn0259221	CG42321
FBgn0264962	Pcf11		FBgn0262518	Rab8		FBgn0259700	CG42354		FBgn0020493	Dad		FBgn0032455	Pih1D1		FBgn0035542	DOR		FBgn0003460	so		FBgn0014877	Roe1
FBgn0015754	Lis-1		FBgn0044323	Cka		FBgn0004629	Cys		FBgn0030421	CG3812		FBgn0010194	Wnt5		FBgn0038842	hdly		FBgn0004103	Pp1-87B		FBgn0040670	e(y)2b
FBgn0026326	Mad1		FBgn0261341	verm		FBgn0001404	egh		FBgn0039923	MED26		FBgn0035170	dpr20		FBgn0261674	CG42709		FBgn0000635	Fas2		FBgn0031762	CG9098
FBgn0010328	woc		FBgn0037662	CG11997		FBgn0261986	RASSF8		FBgn0031395	CG10874		FBgn0003016	osp		FBgn0003360	sesB		FBgn0041711	yellow-e		FBgn0032447	PICK1
FBgn0004106	Cdk1		FBgn0034788	CG13532		FBgn0035844	CG13676		FBgn0024980	Syx4		FBgn0029606	CG14052		FBgn0032407	Pex19		FBgn0028484	Ack		FBgn0002036	CG10561
FBgn0031549	Spindly		FBgn0004636	Rap1		FBgn0027547	CG1927		FBgn0032935	Atg18b		FBgn0036537	CG18081		FBgn0029813	CG15766		FBgn0266720	Snap24		FBgn0002973	numb
FBgn0032817	CG10631		FBgn0001404	egh		FBgn0036768	CG7402		FBgn0043853	scaRNA:MeU5-C46		FBgn0027951	MTA1-like		FBgn0034664	CG4377		FBgn0027599	CG2790		FBgn0014028	SdhB
FBgn0033652	ths		FBgn0039481	Cpr97Eb		FBgn0040153	l(1)G0469		FBgn0039530	Tusp		FBgn0035676	ssp6		FBgn0033639	CG9003		FBgn0031842	Tango1		FBgn0033484	CG2269
FBgn0011746	ana		FBgn0259677	CG42346		FBgn0035755	CG14830		FBgn0010105	comm		FBgn0001254	ImpE2		FBgn0051997	CG31997		FBgn0011837	Tis11		FBgn0046114	Gclm
FBgn0022942	Cbp80		FBgn0010379	Akt1		FBgn0040600	CG13631		FBgn0034184	CG9646		FBgn0051678	CG31678		FBgn0051681	CG31681		FBgn0028690	Rpn5		FBgn0032455	Pih1D1
FBgn0266756	btsz		FBgn0036544	sff		FBgn0029878	Pat1		FBgn0025632	CG4313		FBgn0028645	beat-Ib		FBgn0040308	Jafrac2		FBgn0262508	CG43078		FBgn0038446	CG14903
FBgn0027617	CG5808		FBgn0001977	CIAPIN1		FBgn0033483	egr		FBgn0035903	CG6765		FBgn0040324	Ephrin		FBgn0086656	shrb		FBgn0030245	CG1637		FBgn0033624	CG12384
FBgn0283439	CG46281		FBgn0030893	RhoGAP16F		FBgn0052218	CR32218		FBgn0037336	CG2519		FBgn0035370	Non2		FBgn0027583	CG7601		FBgn0259834	out		FBgn0283462	IMPPP
FBgn0264078	Flo2		FBgn0034978	CG3257		FBgn0028546	ics		FBgn0010379	Akt1		FBgn0033668	exp		FBgn0040793	CG7630		FBgn0015872	Drip		FBgn0263354	CG42784
FBgn0003292	rt		FBgn0039924	PIP4K		FBgn0031090	Rab35		FBgn0003963	ush		FBgn0026533	Dek		FBgn0013770	Cp1		FBgn0030343	ATP7		FBgn0031011	CG8034
FBgn0021776	mira		FBgn0034345	CG5174		FBgn0052758	CG32758		FBgn0085436	Not1		FBgn0051550	CG31550		FBgn0085452	CG34423		FBgn0037718	P58IPK		FBgn0029756	CG3309
FBgn0024814	Clc		FBgn0037130	Syn1		FBgn0031897	CG13784		FBgn0052529	Hers		FBgn0052057	dpr10		FBgn0036373	Tgi		FBgn0040283	SMC1		FBgn0003462	Sod
FBgn0027567	CG8108		FBgn0058469	CR40469		FBgn0083940	RhoU		FBgn0045073	Stim		FBgn0003261	Rm62		FBgn0052053	CG32053		FBgn0250786	Chd1		FBgn0260944	Rbp1
FBgn0002775	msl-3		FBgn0001233	Hsp83		FBgn0035087	CG2765		FBgn0260233	CG42507		FBgn0028572	qtc		FBgn0024997	CG2681		FBgn0000032	Acph-1		FBgn0000339	cni
FBgn0038571	CG7215		FBgn0033250	CG14762		FBgn0030719	eIF5		FBgn0264491	how		FBgn0036576	CG5151		FBgn0032261	CG6094		FBgn0030672	CG9281		FBgn0037228	CG1092
FBgn0034606	ASPP		FBgn0034636	twz		FBgn0003042	Pc		FBgn0278608	Dsp1		FBgn0039420	CG6154		FBgn0030157	CG1468		FBgn0037680	pasi2		FBgn0047038	ND-13B
FBgn0010607	l(2)05714		FBgn0037107	CG7166		FBgn0086779	step		FBgn0032249	TBC1D16		FBgn0034433	EndoB		FBgn0040077	primo-1		FBgn0267033	mamo		FBgn0027057	CSN1b
FBgn0039804	CG15544		FBgn0262081	Csk		FBgn0036199	Bmcp		FBgn0027598	cindr		FBgn0003285	rst		FBgn0040076	primo-2		FBgn0261703	gce		FBgn0035287	CG13937
FBgn0005616	msl-2		FBgn0039816	CG11317		FBgn0037534	CG2781		FBgn0030074	CG12662		FBgn0000036	nAChRalpha1		FBgn0051663	CG31663		FBgn0051121	CG31121		FBgn0016123	Alp4
FBgn0036518	RhoGAP71E		FBgn0039831	CG12054		FBgn0030364	CG15735		FBgn0037537	CG2767		FBgn0028369	kirre		FBgn0011661	Moe		FBgn0051716	Cnot4		FBgn0034269	CG6406
FBgn0015477	Rme-8		FBgn0028888	CG4168		FBgn0025680	cry		FBgn0028664	VhaM9.7-c		FBgn0030791	CG9132		FBgn0034290	CG5773		FBgn0024985	CG11448		FBgn0003082	phr
FBgn0265623	Su(z)2		FBgn0033212	LRR		FBgn0243516	Vrp1		FBgn0030685	Graf		FBgn0267378	sau		FBgn0000416	Sap-r		FBgn0022987	qkr54B		FBgn0004045	Yp1
FBgn0038570	Prx5		FBgn0262699	rap		FBgn0020493	Dad		FBgn0004868	Gdi		FBgn0036317	CG10948		FBgn0026439	Eaat1		FBgn0020497	emb		FBgn0033904	CG18327
FBgn0029822	CG12236		FBgn0004876	cdi		FBgn0014018	Rel		FBgn0259183	CG42287		FBgn0050172	CG30172		FBgn0026602	Ady43A		FBgn0019886	Letm1		FBgn0032472	CG9928
FBgn0003396	shn		FBgn0031149	CG1518		FBgn0037755	CG12945		FBgn0035802	Pura		FBgn0250910	Octbeta3R		FBgn0037485	CG14606		FBgn0259168	mnb		FBgn0028425	JhI-21
FBgn0264816	koko		FBgn0039302	Nup358		FBgn0003261	Rm62		FBgn0029504	CHES-1-like		FBgn0259242	CG42340		FBgn0033812	Pex13		FBgn0032748	CG10492		FBgn0036911	Fibp
FBgn0011763	Dp		FBgn0032798	CG10132		FBgn0034570	CG10543		FBgn0035424	CG11505		FBgn0004611	Plc21C		FBgn0021776	mira		FBgn0028938	CG16886		FBgn0011591	fng
FBgn0032242	CG5355		FBgn0051646	DIP-theta		FBgn0004656	fs(1)h		FBgn0000346	comt		FBgn0033359	CG8213		FBgn0017566	ND-75		FBgn0033204	CG2065		FBgn0035688	CG10289
FBgn0261269	conv		FBgn0266100	CG44837		FBgn0032702	CG10376		FBgn0039358	CG5028		FBgn0005536	Mbs		FBgn0000046	Act87E		FBgn0037697	GstZ2		FBgn0031651	mRpL24
FBgn0040285	Scamp		FBgn0037213	CG12581		FBgn0001105	Gbeta13F		FBgn0032217	CG4972		FBgn0037993	dpr15		FBgn0030311	CG11699		FBgn0000163	baz		FBgn0053470	CG33470
FBgn0266411	sima		FBgn0039562	Gp93		FBgn0035501	CG1299		FBgn0037741	CG16908		FBgn0264542	CG43921		FBgn0030109	CG12121		FBgn0033935	Sin1		FBgn0039537	CG5590
FBgn0014868	Ost48		FBgn0035237	CG13917		FBgn0036446	CG9384		FBgn0022985	qkr58E-2		FBgn0003862	trx		FBgn0262567	CG43107		FBgn0025879	Timp		FBgn0030029	CG15343
FBgn0001977	CIAPIN1		FBgn0037949	CG17360		FBgn0036666	TSG101		FBgn0259878	Fs		FBgn0003134	Pp1alpha-96A		FBgn0034198	CG11400		FBgn0262624	Tmhs		FBgn0030791	CG9132
FBgn0259735	CG42389		FBgn0003415	skd		FBgn0032723	ssp3		FBgn0033639	CG9003		FBgn0259714	DIP-epsilon		FBgn0033188	Drat		FBgn0037094	CG7611		FBgn0051390	MED7
FBgn0020294	ko		FBgn0033342	CG8258		FBgn0001255	ImpE3		FBgn0038504	Sur-8		FBgn0051522	CG31522		FBgn0032077	CG9515		FBgn0034143	CG8303		FBgn0013759	CASK
FBgn0052495	CG32495		FBgn0003888	betaTub60D		FBgn0028991	seq		FBgn0260003	Dys		FBgn0053179	beat-IIIb		FBgn0031315	CG14341		FBgn0032264	Lip4		FBgn0037902	CG5281
FBgn0030882	GSS		FBgn0000039	nAChRalpha2		FBgn0031097	obst-A		FBgn0027843	CAH2		FBgn0041004	CG17715		FBgn0040069	vanin-like		FBgn0034958	CG3907		FBgn0038675	CG6013
FBgn0035761	RhoGEF4		FBgn0053113	Rtnl1		FBgn0038331	Ccm3		FBgn0030976	CG7378		FBgn0040529	COX7A		FBgn0034140	Lst		FBgn0032897	CG9336		FBgn0032921	Mpp6
FBgn0264542	CG43921		FBgn0264492	CkIIalpha		FBgn0025879	Timp		FBgn0004860	ph-d		FBgn0263395	hppy		FBgn0003139	PpV		FBgn0036550	CG17026		FBgn0085423	CG34394
FBgn0050115	GEFmeso		FBgn0267487	Ptp61F		FBgn0050007	CG30007		FBgn0036059	nudE		FBgn0259247	laccase2		FBgn0015282	Rpt2		FBgn0005672	spi		FBgn0030251	CG2145
FBgn0002413	dco		FBgn0053111	CG33111		FBgn0016059	Sema-1b		FBgn0031239	CG17075		FBgn0033062	Ars2		FBgn0040336	Seipin		FBgn0024285	Srp54		FBgn0261641	CG42724
FBgn0037792	TAF1B		FBgn0034540	Lrt		FBgn0040068	Vav		FBgn0014388	sty		FBgn0063127	pncr002:3R		FBgn0038337	CG6125		FBgn0031224	CG11454		FBgn0039094	CG10184
FBgn0032404	RpL7-like		FBgn0028539	CG31731		FBgn0041111	lilli		FBgn0004049	yrt		FBgn0031037	CG14207		FBgn0040384	CG32795		FBgn0011586	e(r)		FBgn0038407	CG6126
FBgn0011747	Ank		FBgn0030559	CG13404		FBgn0052264	CG32264		FBgn0051999	CG31999		FBgn0039528	dsd		FBgn0083945	CG34109		FBgn0031971	Sirup		FBgn0014388	sty
FBgn0001229	Hsp67Bc		FBgn0035464	CG12006		FBgn0037696	GstZ1		FBgn0033259	CG11210		FBgn0004364	18w		FBgn0260049	flr		FBgn0040358	CG14625		FBgn0064227	Rdh
FBgn0037092	M6		FBgn0259212	cno		FBgn0039831	CG12054		FBgn0041004	CG17715		FBgn0020294	ko		FBgn0004868	Gdi		FBgn0035357	MEP-1		FBgn0036381	CG8745
FBgn0263490	mld		FBgn0034253	CG10936		FBgn0001104	Galphai		FBgn0004638	drk		FBgn0004638	drk		FBgn0032222	CG5037		FBgn0263006	SERCA		FBgn0030411	CG2540
FBgn0263039	CR43334		FBgn0025186	ari-2		FBgn0035346	CG1146		FBgn0030158	CG9686		FBgn0013433	beat-Ia		FBgn0052368	CG32368		FBgn0038381	CG3303		FBgn0032882	Ns4
FBgn0262717	Skeletor		FBgn0283657	Tlk		FBgn0000562	egl		FBgn0000307	chif		FBgn0016126	CaMKI		FBgn0031190	CG12576		FBgn0023094	cyc		FBgn0029950	CG9657
FBgn0263757	Rpb4		FBgn0264848	vih		FBgn0052638	CG32638		FBgn0037890	CG17734		FBgn0029746	CG15465		FBgn0004867	RpS2		FBgn0037615	CG11760		FBgn0050203	CG30203
FBgn0038638	CG7702		FBgn0053265	Muc68E		FBgn0012051	CalpA		FBgn0283712	LIMK1		FBgn0259224	CG42324		FBgn0027581	CG6191		FBgn0011225	jar		FBgn0035600	Cyt-c1
FBgn0041092	tai		FBgn0053094	Synd		FBgn0040207	kat80		FBgn0050077	Blos1		FBgn0000307	chif		FBgn0025640	CG13369		FBgn0000259	CkIIbeta		FBgn0038437	Sdhaf3
FBgn0050440	CG30440		FBgn0002734	E(spl)mdelta-HLH		FBgn0266354	CG45002		FBgn0053526	PNUTS		FBgn0031375	erm		FBgn0037135	CG7414		FBgn0027562	CG10345		FBgn0041629	Hexo2
FBgn0037541	CG2747		FBgn0031632	CG15628		FBgn0037842	CG6567		FBgn0034329	IM1		FBgn0031299	CG4629		FBgn0083967	Muted		FBgn0040370	CG13375		FBgn0027657	glob1
FBgn0000317	ck		FBgn0039790	CG2246		FBgn0262562	CG43102		FBgn0032731	Swip-1		FBgn0028644	beat-Ic		FBgn0259175	ome		FBgn0034432	CG7461		FBgn0032429	CG5446
FBgn0026616	alpha-Man-IIb		FBgn0262029	d		FBgn0003321	sbr		FBgn0263986	cd		FBgn0040367	CG11382		FBgn0040717	Nplp4		FBgn0029898	CG14439		FBgn0063498	GstE2
FBgn0026573	ADD1		FBgn0036340	SRm160		FBgn0259244	CG42342		FBgn0038866	CG5810		FBgn0036589	CG13067		FBgn0035422	RpL28		FBgn0011763	Dp		FBgn0034286	dpr13
FBgn0024244	drm		FBgn0000212	brm		FBgn0030418	CG4004		FBgn0000546	EcR		FBgn0052816	CG32816		FBgn0032901	sky		FBgn0030432	CG4404		FBgn0036116	CG7888
FBgn0037705	mura		FBgn0004893	bowl		FBgn0016797	fz2		FBgn0031450	Hrs		FBgn0030311	CG11699		FBgn0037976	Tk		FBgn0037662	CG11997		FBgn0027554	CG8042
FBgn0034009	CG8155		FBgn0085408	Shroom		FBgn0023081	gek		FBgn0052174	CG32174		FBgn0032651	Oli		FBgn0032836	CG10680		FBgn0003459	stwl		FBgn0032849	mRpS18B
FBgn0031030	Tao		FBgn0000181	bic		FBgn0262057	Spn77Ba		FBgn0050285	CG30285		FBgn0027498	CG2061		FBgn0011576	Cyp4d2		FBgn0003660	Syb		FBgn0034330	CG18107
FBgn0259986	nab		FBgn0085413	CG34384		FBgn0002566	lt		FBgn0261802	CG42748		FBgn0035499	Chd64		FBgn0050289	CG30289		FBgn0025637	SkpA		FBgn0038156	CG14372
FBgn0035936	Tsp66E		FBgn0031030	Tao		FBgn0000414	Dab		FBgn0033502	CG12910		FBgn0259822	Ca-beta		FBgn0050047	CG30047		FBgn0031969	pes		FBgn0000442	Pkg21D
FBgn0033663	ERp60		FBgn0050069	CG30069		FBgn0026189	prominin-like		FBgn0033029	Not3		FBgn0011818	oaf		FBgn0041342	Cct1		FBgn0037837	CG14693		FBgn0037537	CG2767
FBgn0032305	CG6700		FBgn0260799	p120ctn		FBgn0039157	Myo95E		FBgn0031995	CG8475		FBgn0032943	Tsp39D		FBgn0035620	CG5150		FBgn0003515	st		FBgn0038046	CG5641
FBgn0259202	CG42306		FBgn0267698	Pak		FBgn0031737	obst-E		FBgn0040623	Spase12		FBgn0038432	CG14883		FBgn0034142	CG8306		FBgn0010422	TfIIS		FBgn0033985	CG10257
FBgn0037811	CG12592		FBgn0031245	CG3625		FBgn0016013	Faa		FBgn0001078	ftz-f1		FBgn0086913	Rab26		FBgn0263750	CG43675		FBgn0027515	CG7115		FBgn0050044	s-cup
FBgn0010407	Ror		FBgn0038809	CG16953		FBgn0051475	CG31475		FBgn0038532	CG14322		FBgn0015399	kek1		FBgn0032884	Pomp		FBgn0038344	obe		FBgn0039406	RpL34a
FBgn0264562	Hr4		FBgn0266756	btsz		FBgn0005536	Mbs		FBgn0032223	GATAd		FBgn0005632	faf		FBgn0030026	sni		FBgn0004118	nAChRbeta2		FBgn0261599	RpS29
FBgn0038071	Dtg		FBgn0037443	Dmtn		FBgn0085384	CG34355		FBgn0038966	pinta		FBgn0264000	GluRIB		FBgn0032015	Ostgamma		FBgn0030018	slpr		FBgn0262699	rap
FBgn0031239	CG17075		FBgn0283724	Girdin		FBgn0038659	EndoA		FBgn0026375	RhoGAPp190		FBgn0032404	RpL7-like		FBgn0039081	Irk2		FBgn0262518	Rab8		FBgn0035845	CG13675
FBgn0036257	RhoGAP68F		FBgn0023090	dtr		FBgn0004404	RpS14b		FBgn0035283	CG12024		FBgn0013981	His4r		FBgn0034118	Nup62		FBgn0003137	Ppn		FBgn0029925	CG3040
FBgn0030959	CG6961		FBgn0020762	Atet		FBgn0032979	Clamp		FBgn0042641	frc		FBgn0003942	RpS27A		FBgn0032202	REPTOR-BP		FBgn0000625	eyg		FBgn0030614	CG9072
FBgn0261617	nej		FBgn0003137	Ppn		FBgn0000662	fl(2)d		FBgn0035059	CG3894		FBgn0261872	scaf6		FBgn0039665	CG2310		FBgn0050007	CG30007		FBgn0037533	CD98hc
FBgn0003567	su(Hw)		FBgn0032013	Scgalpha		FBgn0035423	CG17737		FBgn0036666	TSG101		FBgn0283494	Adk2		FBgn0016031	lama		FBgn0030680	CG8944		FBgn0014863	Mlp84B
FBgn0023097	bon		FBgn0266083	ocm		FBgn0034051	Mlf		FBgn0260451	CG14042		FBgn0039282	Bili		FBgn0037163	laza		FBgn0261617	nej		FBgn0033739	Dyb
FBgn0035909	ergic53		FBgn0030894	Mvb12		FBgn0053208	Mical		FBgn0260470	SP555		FBgn0034128	CG4409		FBgn0003557	Su(dx)		FBgn0029894	CG14440		FBgn0267385	PyK
FBgn0017590	klg		FBgn0010240	Lcch3		FBgn0028331	l(1)G0289		FBgn0026427	Su(var)2-HP2		FBgn0028509	CenG1A		FBgn0086708	stv		FBgn0039338	XNP		FBgn0024833	AP-1mu
FBgn0038947	Sar1		FBgn0024183	vig		FBgn0051510	CG31510		FBgn0022238	lolal		FBgn0031770	CG13995		FBgn0031406	Send1		FBgn0053080	CG33080		FBgn0031395	CG10874
FBgn0053893	His4:CG33893		FBgn0031054	Ssu72		FBgn0085478	CG34449		FBgn0030742	CG9919		FBgn0026059	Mhcl		FBgn0028646	aralar1		FBgn0262167	ana1		FBgn0040751	CG13018
FBgn0053899	His4:CG33899		FBgn0037843	CG4511		FBgn0051038	CG31038		FBgn0037332	Hcs		FBgn0011586	e(r)		FBgn0032706	Irk3		FBgn0032669	CG15155		FBgn0038617	CG12333
FBgn0039924	PIP4K		FBgn0000024	Ace		FBgn0024251	bbx		FBgn0032202	REPTOR-BP		FBgn0036986	CG5282		FBgn0030556	mRNA-cap		FBgn0004387	Klp98A		FBgn0004190	snRNA:U6:96Ac
FBgn0034246	Dcr-2		FBgn0027951	MTA1-like		FBgn0005640	Eip63E		FBgn0004859	ci		FBgn0027589	CG1688		FBgn0085405	CG34376		FBgn0267790	rump		FBgn0025631	moody
FBgn0031985	mon2		FBgn0020620	RN-tre		FBgn0015872	Drip		FBgn0039613	CG14527		FBgn0002525	Lam		FBgn0034512	CG18067		FBgn0042083	CG3267		FBgn0083963	Nlg3
FBgn0030956	CG18259		FBgn0004889	tws		FBgn0000119	arr		FBgn0003321	sbr		FBgn0034577	cpa		FBgn0082598	akirin		FBgn0027054	CSN4		FBgn0000038	nAChRbeta1
FBgn0036451	CG9425		FBgn0039089	beat-IV		FBgn0004133	blow		FBgn0259678	sqa		FBgn0052227	gogo		FBgn0045862	btz		FBgn0051133	Slimp		FBgn0004507	GlyP
FBgn0027581	CG6191		FBgn0027575	GABA-B-R2		FBgn0039431	plum		FBgn0283499	InR		FBgn0038504	Sur-8		FBgn0014903	CG14630		FBgn0267384	Ubc7		FBgn0016122	Acer
FBgn0036579	CG5027		FBgn0002525	Lam		FBgn0262000	CG42818		FBgn0031693	Cyp4ac1		FBgn0036790	AstC-R1		FBgn0004403	RpS14a		FBgn0250732	gfzf		FBgn0266711	EloC
FBgn0034728	rad50		FBgn0036624	RAF2		FBgn0034958	CG3907		FBgn0262731	pncr013:4		FBgn0013732	sced		FBgn0010409	RpL18A		FBgn0035617	l(3)psg2		FBgn0040653	IM4
FBgn0003371	sgg		FBgn0024245	dnt		FBgn0038981	CG5346		FBgn0259993	CR42491		FBgn0022787	Hel89B		FBgn0003890	betaTub97EF		FBgn0014343	mirr		FBgn0030669	CG9240
FBgn0030479	Rbp1-like		FBgn0011785	BRWD3		FBgn0034094	Tsf3		FBgn0037009	CG5104		FBgn0039907	lgs		FBgn0029854	CG3566		FBgn0033663	ERp60		FBgn0035086	CG12851
FBgn0030341	p24-1		FBgn0052133	Ptip		FBgn0262117	IntS3		FBgn0261794	kcc		FBgn0039584	beat-VI		FBgn0028872	CG18095		FBgn0033538	CG11883		FBgn0028481	CG4341
FBgn0035101	p130CAS		FBgn0259239	CG42337		FBgn0035236	CG12004		FBgn0037873	SdhC		FBgn0033378	tsu		FBgn0025525	bab2		FBgn0035397	CG11486		FBgn0025628	CG4199
FBgn0036436	CG4914		FBgn0025833	CG8910		FBgn0261269	conv		FBgn0262636	dati		FBgn0262111	f		FBgn0039266	CG11791		FBgn0039260	Smg6		FBgn0039205	CG13623
FBgn0039680	Cap-D2		FBgn0039916	Ekar		FBgn0038755	Hs6st		FBgn0035574	RhoGEF64C		FBgn0036333	MICAL-like		FBgn0052529	Hers		FBgn0031195	CG17600		FBgn0039612	CG14523
FBgn0025638	Roc1a		FBgn0037941	CG12594		FBgn0030276	Dlic		FBgn0002576	lz		FBgn0051064	CG31064		FBgn0030245	CG1637		FBgn0032378	CycY		FBgn0040347	mus81
FBgn0034249	RhoGAP54D		FBgn0036494	Toll-6		FBgn0033387	CG8008		FBgn0037918	CG6791		FBgn0030733	UQCR-14		FBgn0036622	CG4753		FBgn0053995	CG33995		FBgn0036742	CG7497
FBgn0002716	mei-W68		FBgn0267336	Glut4EF		FBgn0033652	ths		FBgn0030894	Mvb12		FBgn0038237	Pde6		FBgn0040252	Ugt86Dh		FBgn0014011	Rac2		FBgn0039664	CG2006
FBgn0036004	Jarid2		FBgn0004381	Klp68D		FBgn0010825	Gug		FBgn0030559	CG13404		FBgn0267795	Frl		FBgn0011205	fbl		FBgn0036834	CG6836		FBgn0261606	RpL27A
FBgn0027790	GV1		FBgn0043456	CG4747		FBgn0036030	CG6767		FBgn0261934	dikar		FBgn0002562	Lsp1alpha		FBgn0010038	GstD2		FBgn0027259	Kmn1		FBgn0029720	CG3009
FBgn0038547	CG17803		FBgn0083950	CG34114		FBgn0000244	by		FBgn0265003	koi		FBgn0021979	l(2)k09913		FBgn0266098	rg		FBgn0000662	fl(2)d		FBgn0037199	CG11137
FBgn0037060	CG10508		FBgn0261823	Asx		FBgn0003882	tub		FBgn0051320	HEATR2		FBgn0035245	GC		FBgn0041184	Socs36E		FBgn0031390	tho2		FBgn0031883	Caper
FBgn0001139	gro		FBgn0015790	Rab11		FBgn0051036	CG31036		FBgn0052638	CG32638		FBgn0033657	Sln		FBgn0016693	Past1		FBgn0035916	GAPsec		FBgn0270925	CG4836
FBgn0050007	CG30007		FBgn0267821	da		FBgn0052831	CG33695		FBgn0027291	l(1)G0156		FBgn0001992	Cyp303a1		FBgn0005536	Mbs		FBgn0035977	PGRP-LF		FBgn0053138	AGBE
FBgn0267330	KdelR		FBgn0031670	CG3887		FBgn0266719	Unc-13-4B		FBgn0005616	msl-2		FBgn0267911	trol		FBgn0036576	CG5151		FBgn0013347	TfIIA-S		FBgn0040028	CG17450
FBgn0264607	CaMKII		FBgn0052850	CG32850		FBgn0259221	CG42321		FBgn0037796	CG12814		FBgn0263220	Hk		FBgn0040383	CG5254		FBgn0034091	mrj		FBgn0038285	CG6974
FBgn0032685	CG10211		FBgn0027095	Manf		FBgn0266411	sima		FBgn0040068	Vav		FBgn0032817	CG10631		FBgn0052107	CG32107		FBgn0051611	His4:CG31611		FBgn0036255	Atg12
FBgn0001083	fw		FBgn0037322	Or83a		FBgn0042175	CG18858		FBgn0041111	lilli		FBgn0035508	CG15005		FBgn0039118	CG10208		FBgn0004395	unk		FBgn0033542	CG12309
FBgn0034372	Gint3		FBgn0025716	Bap55		FBgn0032815	CG10462		FBgn0039911	CG1909		FBgn0260439	Pp2A-29B		FBgn0263911	COX8		FBgn0029095	aru		FBgn0054015	CG34015
FBgn0051044	CR31044		FBgn0036893	CG9376		FBgn0004638	drk		FBgn0004395	unk		FBgn0032429	CG5446		FBgn0037108	CG11306		FBgn0000283	Cp190		FBgn0053189	CG33189
FBgn0035270	CG13933		FBgn0263257	Cngl		FBgn0027586	CG5867		FBgn0032499	Uvrag		FBgn0026874	CG13358		FBgn0037890	CG17734		FBgn0264695	Mhc		FBgn0035904	GstO3
FBgn0023520	CG3857		FBgn0037218	aux		FBgn0261823	Asx		FBgn0032717	CG10600		FBgn0032338	CG16854		FBgn0033438	Mmp2		FBgn0039531	CG5611		FBgn0040907	mRpL33
FBgn0026313	X11L		FBgn0262517	Ltn1		FBgn0032422	atilla		FBgn0263120	Acsl		FBgn0250823	gish		FBgn0264815	Pde1c		FBgn0038704	CG5316		FBgn0004910	Eip63F-1
FBgn0003353	sei		FBgn0032717	CG10600		FBgn0022787	Hel89B		FBgn0034558	Cib2		FBgn0001215	Hrb98DE		FBgn0030484	GstT4		FBgn0034368	CG5482		FBgn0032840	sNPF
FBgn0003415	skd		FBgn0000319	Chc		FBgn0029899	CG14438		FBgn0000547	ed		FBgn0036985	zye		FBgn0000370	crc		FBgn0036257	RhoGAP68F		FBgn0004635	rho
FBgn0005771	noc		FBgn0002736	mago		FBgn0044028	Notum		FBgn0053349	ppk25		FBgn0267698	Pak		FBgn0052536	CG32536		FBgn0028476	Usp1		FBgn0264693	ens
FBgn0030466	CG15744		FBgn0000581	E(Pc)		FBgn0264962	Pcf11		FBgn0261703	gce		FBgn0034903	CG9850		FBgn0050049	CG30049		FBgn0032421	crok		FBgn0031980	RpL36A
FBgn0051739	AspRS-m		FBgn0024248	chico		FBgn0020412	JIL-1		FBgn0016917	Stat92E		FBgn0039487	gb		FBgn0039048	CG17111		FBgn0027532	CG7139		FBgn0032706	Irk3
FBgn0052104	CG32104		FBgn0086372	lap		FBgn0044324	Chro		FBgn0033289	CG2121		FBgn0051721	Trim9		FBgn0266084	Fhos		FBgn0029662	CG12206		FBgn0031294	IA-2
FBgn0029825	CG12728		FBgn0037690	Task7		FBgn0024182	waw		FBgn0011586	e(r)		FBgn0037218	aux		FBgn0039339	CG5116		FBgn0032409	Ced-12		FBgn0011227	ox
FBgn0039234	nct		FBgn0263102	psq		FBgn0033236	CG14764		FBgn0038959	CG13856		FBgn0040361	CG14627		FBgn0011297	l(2)not		FBgn0022943	Cbp20		FBgn0262512	Vha14-1
FBgn0026401	Nipped-B		FBgn0031529	CG9662		FBgn0003515	st		FBgn0050423	CG30423		FBgn0051163	SKIP		FBgn0037387	CG1213		FBgn0001255	ImpE3		FBgn0026415	Idgf4
FBgn0000451	ect		FBgn0260858	Ykt6		FBgn0262732	mbf1		FBgn0039594	CG9990		FBgn0000173	ben		FBgn0030796	CG4829		FBgn0033913	CG8468		FBgn0037525	CG17816
FBgn0040323	GNBP1		FBgn0034720	Liprin-gamma		FBgn0052113	CG32113		FBgn0017418	ari-1		FBgn0039994	conu		FBgn0050339	CG30339		FBgn0040079	pkaap		FBgn0035948	CG5644
FBgn0025678	CaBP1		FBgn0050382	CG30382		FBgn0035001	Slik		FBgn0035734	CG14823		FBgn0031090	Rab35		FBgn0030749	AnxB11		FBgn0038020	GstD9		FBgn0034054	CG8366
FBgn0015589	Apc		FBgn0262527	nsl1		FBgn0038143	CG9813		FBgn0046692	Stlk		FBgn0013725	phyl		FBgn0032116	Mco1		FBgn0045823	vsg		FBgn0037003	CG18281
FBgn0259243	Pka-R1		FBgn0052685	ZAP3		FBgn0060296	pain		FBgn0283462	IMPPP		FBgn0000611	exd		FBgn0031143	CG1532		FBgn0025800	Smox		FBgn0031629	Clect27
FBgn0030400	CG11138		FBgn0027507	CG1344		FBgn0034418	CG15118		FBgn0010825	Gug		FBgn0036882	CG9279		FBgn0016131	Cdk4		FBgn0025549	unc-119		FBgn0003701	thr
FBgn0016641	PTP-ER		FBgn0263121	Prosalpha1		FBgn0039294	Cad96Cb		FBgn0001208	Hn		FBgn0265974	ttv		FBgn0034761	CG4250		FBgn0031630	CG15629		FBgn0259697	nvd
FBgn0039908	Asator		FBgn0051122	CG31122		FBgn0034158	CG5522		FBgn0030854	CG8289		FBgn0011701	repo		FBgn0025864	Crag		FBgn0003416	sl		FBgn0085217	CG34188
FBgn0038870	Oga		FBgn0039064	CG4467		FBgn0030350	SelG		FBgn0030485	CG1998		FBgn0038532	CG14322		FBgn0038419	CG14879		FBgn0015664	Dref		FBgn0038606	CG15803
FBgn0033661	CG13185		FBgn0261258	rgn		FBgn0032685	CG10211		FBgn0051710	CG31710		FBgn0031245	CG3625		FBgn0030984	tgy		FBgn0016984	sktl		FBgn0033033	scaf
FBgn0023023	CRMP		FBgn0030183	CG15309		FBgn0033252	CG12769		FBgn0053470	CG33470		FBgn0035142	Hipk		FBgn0033234	MFS12		FBgn0036740	Vps60		FBgn0023525	CG3191
FBgn0035021	CG4622		FBgn0000283	Cp190		FBgn0053963	CR33963		FBgn0034248	CG14483		FBgn0039977	CG17454		FBgn0031450	Hrs		FBgn0266124	ghi		FBgn0037250	CG1074
FBgn0001250	if		FBgn0030400	CG11138		FBgn0037344	CG2926		FBgn0036585	CG13071		FBgn0039862	kek6		FBgn0038878	CG3301		FBgn0032224	Sps2		FBgn0039581	Moca-cyp
FBgn0052581	CG32581		FBgn0036259	CG9760		FBgn0261801	CG42747		FBgn0035879	GAPcenA		FBgn0038476	kuk		FBgn0031589	CG3714		FBgn0087035	AGO2		FBgn0029868	ND-B16.6
FBgn0037702	CG8176		FBgn0039584	beat-VI		FBgn0032821	CdGAPr		FBgn0263316	Mrp4		FBgn0029155	Men-b		FBgn0039629	CG11842		FBgn0004864	hop		FBgn0250848	26-29-p
FBgn0010303	hep		FBgn0039137	CG13604		FBgn0027279	l(1)G0196		FBgn0001202	hook		FBgn0261799	dsx-c73A		FBgn0250848	26-29-p		FBgn0032200	CG5676		FBgn0038871	CG3337
FBgn0025391	Scgdelta		FBgn0259699	CG42353		FBgn0036893	CG9376		FBgn0036505	CG7945		FBgn0029894	CG14440		FBgn0038071	Dtg		FBgn0030466	CG15744		FBgn0038058	CG5608
FBgn0036299	Tsf2		FBgn0028369	kirre		FBgn0041585	olf186-F		FBgn0033159	Dscam1		FBgn0027356	Amph		FBgn0034176	ste24a		FBgn0024248	chico		FBgn0033347	CG8248
FBgn0260397	Su(var)3-3		FBgn0024941	RSG7		FBgn0032409	Ced-12		FBgn0250830	CG12547		FBgn0004552	Akh		FBgn0052379	CG32379		FBgn0015772	Nak		FBgn0034383	CG17821
FBgn0264848	vih		FBgn0039487	gb		FBgn0000625	eyg		FBgn0086778	nAChRalpha7		FBgn0001991	Ca-alpha1D		FBgn0085322	CG34293		FBgn0259735	CG42389		FBgn0033906	CG8331
FBgn0261526	NT1		FBgn0030109	CG12121		FBgn0261934	dikar		FBgn0014930	CG2846		FBgn0025777	homer		FBgn0035181	CG9205		FBgn0051077	CG31077		FBgn0052226	Pex23
FBgn0003459	stwl		FBgn0036341	Syx13		FBgn0030089	AP-1gamma		FBgn0039431	plum		FBgn0262114	RanBPM		FBgn0283509	Phm		FBgn0002945	nkd		FBgn0261673	nemy
FBgn0266418	wake		FBgn0263197	Patronin		FBgn0035772	Sh3beta		FBgn0004227	nonA		FBgn0051235	CG31235		FBgn0031930	CG7025		FBgn0028360	Cdc7		FBgn0003295	ru
FBgn0051028	CG31028		FBgn0052499	Cda4		FBgn0039507	mrt		FBgn0025394	inc		FBgn0032509	CG6523		FBgn0032001	CG8360		FBgn0023520	CG3857		FBgn0265595	CG44422
FBgn0024326	Mkk4		FBgn0011653	mas		FBgn0041171	ago		FBgn0052163	CG32163		FBgn0030263	CG2076		FBgn0015794	Rab18		FBgn0037249	eIF3-S10		FBgn0031143	CG1532
FBgn0039283	danr		FBgn0020304	drongo		FBgn0030703	MSBP		FBgn0033052	SCAP		FBgn0260747	CG5010		FBgn0029831	CG5966		FBgn0002542	lds		FBgn0033108	CG15236
FBgn0030716	CG9170		FBgn0033663	ERp60		FBgn0031327	CG5397		FBgn0003134	Pp1alpha-96A		FBgn0263038	CG43333		FBgn0035601	Uev1A		FBgn0033342	CG8258		FBgn0005198	gig
FBgn0085408	Shroom		FBgn0011726	tsr		FBgn0003079	Raf		FBgn0036538	CG15715		FBgn0001301	kel		FBgn0033292	Cyp4ad1		FBgn0025864	Crag		FBgn0036882	CG9279
FBgn0039923	MED26		FBgn0010407	Ror		FBgn0082598	akirin		FBgn0030348	CG10352		FBgn0262738	norpA		FBgn0050016	CG30016		FBgn0011604	Iswi		FBgn0040931	CG9034
FBgn0040465	Dlip3		FBgn0266452	CTPsyn		FBgn0021872	Xbp1		FBgn0260486	Ziz		FBgn0265630	sno		FBgn0261606	RpL27A		FBgn0051635	CG31635		FBgn0038808	Srp14
FBgn0032895	twit		FBgn0039728	CG7896		FBgn0262617	CG43143		FBgn0030870	CG6398		FBgn0026313	X11L		FBgn0052528	parvin		FBgn0027525	LTV1		FBgn0054008	CG34008
FBgn0010014	CanB		FBgn0025637	SkpA		FBgn0011754	PhKgamma		FBgn0034728	rad50		FBgn0004870	bab1		FBgn0050502	fa2h		FBgn0001301	kel		FBgn0037339	Pi4KIIalpha
FBgn0033915	CG8485		FBgn0261985	Ptpmeg		FBgn0002914	Myb		FBgn0044826	Pak3		FBgn0035772	Sh3beta		FBgn0043806	CG32032		FBgn0040236	c11.1		FBgn0035356	CG16986
FBgn0051158	Efa6		FBgn0010341	Cdc42		FBgn0267339	p38c		FBgn0039487	gb		FBgn0032100	CG13108		FBgn0037612	CG8112		FBgn0027539	lili		FBgn0037130	Syn1
FBgn0027095	Manf		FBgn0031775	CG9150		FBgn0038704	CG5316		FBgn0000588	esc		FBgn0000479	dnc		FBgn0039341	CG5112		FBgn0038829	CG17271		FBgn0028342	ATPsyndelta
FBgn0016081	fry		FBgn0031769	CG9135		FBgn0052581	CG32581		FBgn0052432	CG32432		FBgn0038629	CG14304		FBgn0002565	Lsp2		FBgn0023000	mth		FBgn0033557	CG12325
FBgn0032717	CG10600		FBgn0263603	Zn72D		FBgn0040918	schlank		FBgn0086686	l(3)L1231		FBgn0000289	cg		FBgn0030078	CG10970		FBgn0259785	pzg		FBgn0034817	Art7
FBgn0015602	BEAF-32		FBgn0262519	Mi-2		FBgn0030366	Usp7		FBgn0021764	sdk		FBgn0003255	rk		FBgn0004512	Mdr49		FBgn0039849	CG11334		FBgn0052446	Atox1
FBgn0042641	frc		FBgn0034958	CG3907		FBgn0039633	CG11873		FBgn0036576	CG5151		FBgn0035477	CG14982		FBgn0051259	CG31259		FBgn0030438	CG15721		FBgn0261555	CG42673
FBgn0038651	CG14299		FBgn0031759	lid		FBgn0035848	CG7979		FBgn0038816	Lrrk		FBgn0030613	Rab3-GEF		FBgn0038082	CG5724		FBgn0034229	CG4847		FBgn0263199	Galk
FBgn0261563	wb		FBgn0267728	otk2		FBgn0030685	Graf		FBgn0038610	CG7675		FBgn0261545	CG42663		FBgn0030048	CG12112		FBgn0264743	CG44001		FBgn0040805	CG12355
FBgn0004360	Wnt2		FBgn0003892	ptc		FBgn0024811	Crk		FBgn0050021	metro		FBgn0025865	Cortactin		FBgn0050277	Oatp58Da		FBgn0264742	CG44000		FBgn0032752	CG10702
FBgn0051453	pch2		FBgn0034046	tun		FBgn0052767	CG32767		FBgn0037755	CG12945		FBgn0052581	CG32581		FBgn0011787	mRpL12		FBgn0051213	CG31213		FBgn0033341	MrgBP
FBgn0033453	CG1667		FBgn0037972	CG10005		FBgn0040324	Ephrin		FBgn0067779	dbr		FBgn0001994	crp		FBgn0029506	Tsp42Ee		FBgn0267351	Topors		FBgn0038818	Nep4
FBgn0037963	Cad87A		FBgn0261545	CG42663		FBgn0036316	CG10960		FBgn0261085	Syt12		FBgn0036602	CG13042		FBgn0010223	Galphaf		FBgn0259229	CG42329		FBgn0051712	CG31712
FBgn0026086	Adar		FBgn0031268	cold		FBgn0260936	scny		FBgn0267350	PI4KIIIalpha		FBgn0037849	CG4596		FBgn0029888	ND-ASHI		FBgn0261268	Cul3		FBgn0032139	CG13116
FBgn0037657	hyx		FBgn0004575	Syn		FBgn0027335	Rip11		FBgn0021895	ytr		FBgn0039089	beat-IV		FBgn0033216	CG1946		FBgn0035976	PGRP-LC		FBgn0031771	ND-51
FBgn0034418	CG15118		FBgn0010226	GstS1		FBgn0032404	RpL7-like		FBgn0262477	FoxP		FBgn0261509	haf		FBgn0039321	CG10550		FBgn0038492	Mur89F		FBgn0051115	CG31115
FBgn0029662	CG12206		FBgn0259700	CG42354		FBgn0039970	CG17508		FBgn0052442	CG32442		FBgn0004592	Eig71Ee		FBgn0035040	CG4741		FBgn0002873	mud		FBgn0052406	PVRAP
FBgn0031474	CG2991		FBgn0267376	SelR		FBgn0031893	CG4495		FBgn0024248	chico		FBgn0039277	CG13650		FBgn0039052	CG6733		FBgn0036668	CG9715		FBgn0034248	CG14483
FBgn0052815	CG32815		FBgn0024814	Clc		FBgn0027594	drpr		FBgn0032956	Cul2		FBgn0283439	CG46281		FBgn0051950	CG31950		FBgn0040208	Kat60		FBgn0024986	CG3719
FBgn0260639	gammaTub23C		FBgn0011771	Hem		FBgn0086358	Tab2		FBgn0003175	px		FBgn0020440	Fak		FBgn0033139	Tsp42Er		FBgn0262000	CG42818		FBgn0001992	Cyp303a1
FBgn0031245	CG3625		FBgn0262734	Rbp2		FBgn0250867	CG42238		FBgn0015509	Cul1		FBgn0034958	CG3907		FBgn0260458	PGRP-LD		FBgn0034172	CG6665		FBgn0038262	CG14857
FBgn0001169	H		FBgn0034240	MESR4		FBgn0263864	Dark		FBgn0030863	CG8188		FBgn0000547	ed		FBgn0032614	CG13284		FBgn0036929	CG7668		FBgn0038330	CG14868
FBgn0019968	Khc-73		FBgn0002774	mle		FBgn0016701	Rab4		FBgn0027339	jim		FBgn0035708	CG8398		FBgn0033912	RpS23		FBgn0038256	CG7530		FBgn0037906	PGRP-LB
FBgn0039733	CG11504		FBgn0263240	Coop		FBgn0053526	PNUTS		FBgn0039722	Capa		FBgn0044047	Ilp6		FBgn0030391	Rab40		FBgn0037696	GstZ1		FBgn0036661	CG9705
FBgn0050463	CG30463		FBgn0002044	swm		FBgn0034967	eIF-5A		FBgn0030234	CG15211		FBgn0266411	sima		FBgn0032433	Oatp33Ea		FBgn0261277	rtv		FBgn0260938	tay
FBgn0052174	CG32174		FBgn0028955	CG8788		FBgn0034315	CG5721		FBgn0038460	CG18622		FBgn0004436	Ubc6		FBgn0038950	CG5382		FBgn0013720	pck		FBgn0029155	Men-b
FBgn0260799	p120ctn		FBgn0263930	dally		FBgn0283494	Adk2		FBgn0037442	godzilla		FBgn0260722	CR42549		FBgn0022160	Gpo-1		FBgn0027343	fz3		FBgn0030678	CG11679
FBgn0004359	T48		FBgn0260012	pds5		FBgn0262527	nsl1		FBgn0000479	dnc		FBgn0020304	drongo		FBgn0085415	CG34386		FBgn0005631	robo1		FBgn0030528	CG11095
FBgn0262117	IntS3		FBgn0025355	SuUR		FBgn0028494	CG6424		FBgn0036170	CG11714		FBgn0038511	cysu		FBgn0050118	Ttd14		FBgn0051100	CG31100		FBgn0052250	PMP34
FBgn0030766	mthl1		FBgn0029895	CG14441		FBgn0033739	Dyb		FBgn0028938	CG16886		FBgn0266129	lov		FBgn0040918	schlank		FBgn0027504	CG8878		FBgn0011272	RpL13
FBgn0052113	CG32113		FBgn0038282	dpr9		FBgn0265998	Doa		FBgn0261823	Asx		FBgn0030788	Sap30		FBgn0031971	Sirup		FBgn0038916	dnd		FBgn0026760	Tehao
FBgn0034051	Mlf		FBgn0259984	kuz		FBgn0050055	CR30055		FBgn0086782	amn		FBgn0035504	Teh4		FBgn0016081	fry		FBgn0030893	RhoGAP16F		FBgn0022224	ubl
FBgn0034674	CG9304		FBgn0020493	Dad		FBgn0052137	CG32137		FBgn0261986	RASSF8		FBgn0085385	CG34356		FBgn0005660	Ets21C		FBgn0033376	CG8777		FBgn0036567	CG13074
FBgn0023529	CG2918		FBgn0261674	CG42709		FBgn0022023	eIF-3p40		FBgn0035146	CG13893		FBgn0002774	mle		FBgn0039714	Zip99C		FBgn0033166	Eaf		FBgn0028664	VhaM9.7-c
FBgn0038872	Nelf-A		FBgn0037770	Art4		FBgn0030311	CG11699		FBgn0024997	CG2681		FBgn0036258	CG5642		FBgn0027106	Inx7		FBgn0034230	CG4853		FBgn0040973	CG16824
FBgn0015615	SMC3		FBgn0032444	CG5525		FBgn0032202	REPTOR-BP		FBgn0063498	GstE2		FBgn0085443	spri		FBgn0015040	Cyp9c1		FBgn0036891	CG9372		FBgn0034602	Lapsyn
FBgn0004889	tws		FBgn0037739	CG12948		FBgn0015614	CanB2		FBgn0024947	NTPase		FBgn0035601	Uev1A		FBgn0031547	Sr-CIV		FBgn0044826	Pak3		FBgn0053477	CG33477
FBgn0004854	B-H2		FBgn0038532	CG14322		FBgn0086347	Myo31DF		FBgn0037603	CG11753		FBgn0053512	dpr4		FBgn0031791	AANATL2		FBgn0035997	phol		FBgn0033480	mRpL42
FBgn0051619	nolo		FBgn0265178	CG44243		FBgn0051683	CG31683		FBgn0036728	UQCR-Q		FBgn0266451	fau		FBgn0033744	Dh44-R2		FBgn0025633	CG13366		FBgn0038641	CG7708
FBgn0259113	DNApol-alpha180		FBgn0039530	Tusp		FBgn0262740	Evi5		FBgn0031771	ND-51		FBgn0026575	hang		FBgn0034141	CG8311		FBgn0034046	tun		FBgn0003308	ry
FBgn0019947	Psn		FBgn0030788	Sap30		FBgn0035811	CG12262		FBgn0029911	CG14435		FBgn0037084	Syx6		FBgn0031059	CG14229		FBgn0035771	Sec63		FBgn0013811	Dhc62B
FBgn0015664	Dref		FBgn0052163	CG32163		FBgn0030749	AnxB11		FBgn0033476	oys		FBgn0053096	CG33096		FBgn0050371	CG30371		FBgn0086674	Tango13		FBgn0035537	CG11342
FBgn0003268	rod		FBgn0005658	Ets65A		FBgn0039756	CG9743		FBgn0037020	Pex14		FBgn0050122	CG30122		FBgn0005670	Cyp4d1		FBgn0004419	me31B		FBgn0004875	enc
FBgn0037700	CG8149		FBgn0035793	CG7546		FBgn0039495	CG5909		FBgn0052085	CG32085		FBgn0037092	M6		FBgn0259720	CG42374		FBgn0038842	hdly		FBgn0050000	GstT1
FBgn0020279	lig		FBgn0036980	RhoBTB		FBgn0262518	Rab8		FBgn0283467	Pol32		FBgn0037662	CG11997		FBgn0053995	CG33995		FBgn0033668	exp		FBgn0051913	CG31913
FBgn0032361	CG6488		FBgn0016126	CaMKI		FBgn0033259	CG11210		FBgn0263396	sqd		FBgn0051814	CG31814		FBgn0264743	CG44001		FBgn0022960	vimar		FBgn0015924	crq
FBgn0265178	CG44243		FBgn0039075	CG4393		FBgn0034443	cer		FBgn0013303	Nca		FBgn0026577	CG8677		FBgn0264742	CG44000		FBgn0010235	Klc		FBgn0019968	Khc-73
FBgn0037379	CG10979		FBgn0024285	Srp54		FBgn0040079	pkaap		FBgn0052756	CG32756		FBgn0085423	CG34394		FBgn0035592	CG10674		FBgn0020510	Abi		FBgn0030435	CG4645
FBgn0002774	mle		FBgn0261704	CG42740		FBgn0032388	CG6686		FBgn0250839	CG2016		FBgn0031883	Caper		FBgn0035726	CG9953		FBgn0037623	CG9801		FBgn0034573	CG3295
FBgn0010341	Cdc42		FBgn0027544	CG2217		FBgn0026144	CBP		FBgn0266124	ghi		FBgn0030847	CG12991		FBgn0031285	CG3662		FBgn0026160	tna		FBgn0259213	CG42313
FBgn0010355	Taf1		FBgn0261244	inaE		FBgn0023000	mth		FBgn0035285	CG12025		FBgn0035879	GAPcenA		FBgn0261393	alpha-Est5		FBgn0033252	CG12769		FBgn0046692	Stlk
FBgn0040340	TRAM		FBgn0004432	Cyp1		FBgn0032880	TM9SF2		FBgn0026147	CG16833		FBgn0034959	CG11388		FBgn0031561	IM33		FBgn0036005	pall		FBgn0261341	verm
FBgn0030788	Sap30		FBgn0003042	Pc		FBgn0034975	enok		FBgn0283666	Rap2l		FBgn0036896	wnd		FBgn0263873	sick		FBgn0051755	SoYb		FBgn0035519	CG1309
FBgn0000319	Chc		FBgn0261872	scaf6		FBgn0032997	CG17486		FBgn0010894	sinu		FBgn0052220	Csas		FBgn0036762	CG7430		FBgn0013718	nuf		FBgn0052026	CG32026
FBgn0086674	Tango13		FBgn0026319	Traf4		FBgn0013720	pck		FBgn0039135	CG13603		FBgn0263864	Dark		FBgn0038928	Fadd		FBgn0038890	CG7956		FBgn0039920	CG11360
FBgn0038381	CG3303		FBgn0016047	nompA		FBgn0040071	tara		FBgn0035106	rno		FBgn0029810	CG12239		FBgn0036030	CG6767		FBgn0036059	nudE		FBgn0030195	CG2898
FBgn0024291	Sirt1		FBgn0040765	luna		FBgn0038570	Prx5		FBgn0001247	Ide		FBgn0000352	cos		FBgn0027790	GV1		FBgn0002930	nec		FBgn0023388	Dap160
FBgn0263995	cpo		FBgn0061515	endos		FBgn0038571	CG7215		FBgn0035811	CG12262		FBgn0036881	Cpr76Bd		FBgn0051769	CG31769		FBgn0031043	NAA20		FBgn0032506	CG9395
FBgn0067779	dbr		FBgn0050007	CG30007		FBgn0035497	CG14995		FBgn0039600	CG1646		FBgn0085395	Shawl		FBgn0000253	Cam		FBgn0261385	scra		FBgn0038473	Ns1
FBgn0034967	eIF-5A		FBgn0037326	CG14669		FBgn0002609	E(spl)m3-HLH		FBgn0032997	CG17486		FBgn0033031	CG8245		FBgn0034564	CG9344		FBgn0025682	scf		FBgn0033836	CG18278
FBgn0030693	CG8974		FBgn0004919	gol		FBgn0002945	nkd		FBgn0020440	Fak		FBgn0039300	RpS27		FBgn0030503	Tango2		FBgn0263987	spoon		FBgn0032222	CG5037
FBgn0283657	Tlk		FBgn0261610	CG42699		FBgn0011259	Sema-1a		FBgn0260463	Unc-115b		FBgn0035699	CG13300		FBgn0039205	CG13623		FBgn0038592	CG18599		FBgn0013973	Gycbeta100B
FBgn0040324	Ephrin		FBgn0011642	Zyx		FBgn0047205	CR32385		FBgn0036911	Fibp		FBgn0000409	Cyt-c-p		FBgn0025676	CkIIalpha-i3		FBgn0034985	CG3328		FBgn0039818	CG11318
FBgn0003390	shf		FBgn0259241	CG42339		FBgn0032120	CG33298		FBgn0267975	vib		FBgn0001319	kn		FBgn0051272	CG31272		FBgn0035083	Tina-1		FBgn0032730	CG10431
FBgn0015737	Hmu		FBgn0020251	sfl		FBgn0263398	CG6364		FBgn0026577	CG8677		FBgn0030763	CG9782		FBgn0024836	stan		FBgn0027547	CG1927		FBgn0086532	Spt-I
FBgn0015024	CkIalpha		FBgn0026144	CBP		FBgn0014870	Psi		FBgn0283451	br		FBgn0004511	dy		FBgn0051704	CG31704		FBgn0263398	CG6364		FBgn0052654	Sec16
FBgn0035903	CG6765		FBgn0003326	sca		FBgn0261599	RpS29		FBgn0037637	IscU		FBgn0031627	CG15630		FBgn0016726	RpL29		FBgn0023537	CG17896		FBgn0262601	SmB
FBgn0039172	Spase22-23		FBgn0045852	ham		FBgn0035692	CG13298		FBgn0037240	Cont		FBgn0053481	dpr7		FBgn0029873	CG3918		FBgn0034237	eIF3-S9		FBgn0041231	Gr68a
FBgn0032803	CG13082		FBgn0086698	frtz		FBgn0030790	CG4768		FBgn0050421	Usp15-31		FBgn0039229	Saf-B		FBgn0262508	CG43078		FBgn0035702	CG10147		FBgn0030304	Cyp4g15
FBgn0261446	CG13377		FBgn0263456	nwk		FBgn0034071	CG8405		FBgn0010607	l(2)05714		FBgn0039889	Arl4		FBgn0014000	Hf		FBgn0025827	CG6421		FBgn0036932	CG14184
FBgn0028984	Spn88Ea		FBgn0023518	trr		FBgn0051871	CG31871		FBgn0015372	RabX1		FBgn0032378	CycY		FBgn0036066	CG14160		FBgn0029094	asf1		FBgn0017590	klg
FBgn0051140	CG31140		FBgn0031318	CG4887		FBgn0038420	CG10311		FBgn0085382	CG34353		FBgn0032681	CG10283		FBgn0030653	CG7860		FBgn0035710	SP1173		FBgn0039525	CG5646
FBgn0250876	Sema-5c		FBgn0023212	EloB		FBgn0259994	CG42492		FBgn0044020	Roc2		FBgn0031762	CG9098		FBgn0032101	CG9586		FBgn0262515	VhaAC45		FBgn0260743	GC1
FBgn0031842	Tango1		FBgn0031356	CG17660		FBgn0033529	CG17765		FBgn0027360	Tim10		FBgn0036697	rogdi		FBgn0001965	Sos		FBgn0004368	Ptp4E		FBgn0033005	CG3107
FBgn0050421	Usp15-31		FBgn0034246	Dcr-2		FBgn0053178	CG33178		FBgn0260223	CG42497		FBgn0040010	CG17493		FBgn0037090	Est-Q		FBgn0026374	Rhp		FBgn0031170	CG1718
FBgn0035630	CG10576		FBgn0037503	CG14598		FBgn0037917	wkd		FBgn0267828	Fatp		FBgn0003654	sw		FBgn0037715	CG9399		FBgn0085430	CG34401		FBgn0033814	CG4670
FBgn0265182	CG44247		FBgn0004885	tok		FBgn0036814	CG14073		FBgn0032455	Pih1D1		FBgn0037142	CG14562		FBgn0036411	Sox21a		FBgn0002948	nod		FBgn0037153	olf413
FBgn0052699	LPCAT		FBgn0030505	NFAT		FBgn0036279	Ncc69		FBgn0013987	MAPk-Ak2		FBgn0037206	CG12768		FBgn0033476	oys		FBgn0029835	CG5921		FBgn0032246	CG5168
FBgn0028481	CG4341		FBgn0040465	Dlip3		FBgn0037252	CG14650		FBgn0038042	Scgbeta		FBgn0035089	Phk-3		FBgn0037358	elm		FBgn0030418	CG4004		FBgn0262539	CG43093
FBgn0039328	CHKov2		FBgn0265627	CG44435		FBgn0262537	CG43091		FBgn0033031	CG8245		FBgn0010039	GstD3		FBgn0034948	Gadd34		FBgn0037930	CG14715		FBgn0029079	icln
FBgn0037109	MED1		FBgn0265626	CG44434		FBgn0031195	CG17600		FBgn0050343	CG30343		FBgn0031568	CG10019		FBgn0027287	Gmap		FBgn0259734	Nost		FBgn0010590	Prosbeta1
FBgn0023001	melt		FBgn0029941	CG1677		FBgn0031971	Sirup		FBgn0030985	Obp18a		FBgn0023179	amon		FBgn0034802	CG3800		FBgn0035772	Sh3beta		FBgn0033762	ZnT49B
FBgn0034462	CG15905		FBgn0086361	alph		FBgn0015949	hrg		FBgn0015218	eIF-4E		FBgn0036257	RhoGAP68F		FBgn0030038	CG1440		FBgn0035543	CG15020		FBgn0004888	Scsalpha
FBgn0025777	homer		FBgn0011655	Med		FBgn0036967	SCCRO4		FBgn0005558	ey		FBgn0004573	5-HT7		FBgn0038302	CG4210		FBgn0267378	sau		FBgn0031657	CG3756
FBgn0010422	TfIIS		FBgn0035370	Non2		FBgn0029082	hbs		FBgn0037218	aux		FBgn0015600	toc		FBgn0033079	Fmo-2		FBgn0040239	bc10		FBgn0020618	Rack1
FBgn0086677	jeb		FBgn0030802	DENR		FBgn0030164	CG1889		FBgn0261461	RhoGAP18B		FBgn0016685	Nlp		FBgn0026181	Rok		FBgn0038739	CG4686		FBgn0034909	CG4797
FBgn0014340	mof		FBgn0013750	Arf51F		FBgn0039528	dsd		FBgn0020224	Cbl		FBgn0002590	RpS5a		FBgn0003884	alphaTub84B		FBgn0003366	sev		FBgn0038834	RpS30
FBgn0034301	CG5756		FBgn0267330	KdelR		FBgn0039863	CG1815		FBgn0005672	spi		FBgn0023529	CG2918		FBgn0003261	Rm62		FBgn0263864	Dark		FBgn0039667	CG2010
FBgn0004370	Ptp10D		FBgn0033876	Syngr		FBgn0033668	exp		FBgn0015031	cype		FBgn0033355	CG13748		FBgn0000489	Pka-C3		FBgn0039928	Cals		FBgn0053531	Ddr
FBgn0036958	CG17233		FBgn0031955	CG14535		FBgn0033095	CG3409		FBgn0030529	Clic		FBgn0033911	VGAT		FBgn0014028	SdhB		FBgn0036226	CG7252		FBgn0263072	CG43347
FBgn0003676	T-cp1		FBgn0001311	kkv		FBgn0031150	bves		FBgn0039049	CG6726		FBgn0052204	CG32204		FBgn0014031	Spat		FBgn0032587	CG5953		FBgn0003499	sr
FBgn0033766	CG8771		FBgn0026597	Axn		FBgn0053145	GalT1		FBgn0029587	CG14797		FBgn0032143	CG4017		FBgn0051716	Cnot4		FBgn0035571	CG12493		FBgn0033243	CG14763
FBgn0283472	S6k		FBgn0260795	NaPi-III		FBgn0031597	CG17612		FBgn0262483	Rbp		FBgn0036039	Naa60		FBgn0043471	kappaTry		FBgn0037935	CG6834		FBgn0027945	ppl
FBgn0024182	waw		FBgn0036934	sNPF-R		FBgn0261554	CG42672		FBgn0038975	Nrx-1		FBgn0264324	spg		FBgn0043576	PGRP-SC1a		FBgn0035375	pgant6		FBgn0261020	wol
FBgn0260722	CR42549		FBgn0027101	Dyrk3		FBgn0033609	Fbl6		FBgn0038398	sxe2		FBgn0003969	vap		FBgn0037001	ND-39		FBgn0039633	CG11873		FBgn0053156	CG33156
FBgn0260795	NaPi-III		FBgn0051638	CG31638		FBgn0032283	CG7296		FBgn0039889	Arl4		FBgn0002564	Lsp1gamma		FBgn0034328	IM23		FBgn0037093	Cdk12		FBgn0038816	Lrrk
FBgn0005632	faf		FBgn0038959	CG13856		FBgn0014037	Su(Tpl)		FBgn0036318	Wbp2		FBgn0034742	CG4294		FBgn0035557	CG11353		FBgn0037831	Cap-H2		FBgn0053200	VepD
FBgn0015550	tap		FBgn0033691	CG8860		FBgn0050421	Usp15-31		FBgn0004198	ct		FBgn0016696	Pitslre		FBgn0041094	scyl		FBgn0086357	Sec61alpha		FBgn0003162	Pu
FBgn0042134	Capr		FBgn0024320	Npc1a		FBgn0039590	CG10011		FBgn0039303	CG11857		FBgn0260858	Ykt6		FBgn0034958	CG3907		FBgn0030744	CG9992		FBgn0015754	Lis-1
FBgn0036059	nudE		FBgn0028694	Rpn11		FBgn0039844	CG1607		FBgn0266101	CG44838		FBgn0037698	CG16779		FBgn0031170	CG1718		FBgn0030215	CG15296		FBgn0030237	CG15209
FBgn0035160	hng3		FBgn0036986	CG5282		FBgn0034693	CG11073		FBgn0025391	Scgdelta		FBgn0261859	CG42788		FBgn0085265	CG34236		FBgn0025638	Roc1a		FBgn0038876	CG5919
FBgn0043362	bchs		FBgn0020279	lig		FBgn0028397	Tob		FBgn0259211	grh		FBgn0032685	CG10211		FBgn0039645	CG11898		FBgn0035998	CG3437		FBgn0039481	Cpr97Eb
FBgn0020443	Elf		FBgn0004856	Bx42		FBgn0034534	maf-S		FBgn0032949	Lamp1		FBgn0015789	Rab10		FBgn0029529	CG13365		FBgn0040373	CG3038		FBgn0027529	tapas
FBgn0034176	ste24a		FBgn0053516	dpr3		FBgn0250791	alphaSnap		FBgn0033645	CG13196		FBgn0262081	Csk		FBgn0033367	PPO2		FBgn0031322	CG5001		FBgn0035283	CG12024
FBgn0027066	Eb1		FBgn0031187	Usp2		FBgn0264855	AP-2alpha		FBgn0032796	CG10188		FBgn0052333	CG32333		FBgn0044419	Pmi		FBgn0011570	cpb		FBgn0033088	PGAP3
FBgn0003175	px		FBgn0031005	Hs3st-B		FBgn0010909	msn		FBgn0032916	CG9257		FBgn0086359	Invadolysin		FBgn0016698	Ptpa		FBgn0052772	CG32772		FBgn0035692	CG13298
FBgn0032682	grnd		FBgn0003353	sei		FBgn0262976	lawc		FBgn0014163	fax		FBgn0032895	twit		FBgn0032048	Dh31		FBgn0265523	Smr		FBgn0026375	RhoGAPp190
FBgn0035526	CG1316		FBgn0034974	CG16786		FBgn0032475	Sfmbt		FBgn0261841	pre-mod(mdg4)-AD		FBgn0029807	CG3108		FBgn0013763	Idgf6		FBgn0031683	CG4230		FBgn0036461	Zip71B
FBgn0027660	blot		FBgn0003134	Pp1alpha-96A		FBgn0000422	Ddc		FBgn0261842	pre-mod(mdg4)-AE		FBgn0029587	CG14797		FBgn0031781	Arpc4		FBgn0003317	sax		FBgn0038868	CG5862
FBgn0015296	Shc		FBgn0034976	CG4049		FBgn0037583	CG9684		FBgn0039112	SdhD		FBgn0031835	CG11319		FBgn0263755	Su(var)3-9		FBgn0000524	dx		FBgn0024996	eIF2B-beta
FBgn0005617	msl-1		FBgn0028743	Dhit		FBgn0033194	Vps13		FBgn0261985	Ptpmeg		FBgn0030600	hiw		FBgn0026315	Ugt35a		FBgn0005695	gcl		FBgn0032596	Prosbeta4
FBgn0024921	Trn		FBgn0028400	Syt4		FBgn0037612	CG8112		FBgn0036382	CG13737		FBgn0026401	Nipped-B		FBgn0011284	RpS4		FBgn0262972	CR43283		FBgn0002021	l(2)37Bb
FBgn0031390	tho2		FBgn0036454	CG17839		FBgn0001977	CIAPIN1		FBgn0033133	Tsp42Ek		FBgn0035903	CG6765		FBgn0038482	CG4053		FBgn0260233	CG42507		FBgn0035649	CG10483
FBgn0261872	scaf6		FBgn0003301	rut		FBgn0005624	Psc		FBgn0039647	CG14509		FBgn0040942	CG12643		FBgn0035392	CG1271		FBgn0038326	CG5044		FBgn0259741	CG42395
FBgn0027568	Cand1		FBgn0033911	VGAT		FBgn0035989	CG3967		FBgn0051550	CG31550		FBgn0250830	CG12547		FBgn0263200	Galt		FBgn0037242	CG9855		FBgn0261933	SmD1
FBgn0024251	bbx		FBgn0004584	Rrp1		FBgn0087005	rtp		FBgn0029996	UbcE2H		FBgn0033015	d4		FBgn0035663	CG6462		FBgn0264753	Rgk1		FBgn0000228	Bsg25D
FBgn0250786	Chd1		FBgn0003460	so		FBgn0040239	bc10		FBgn0003396	shn		FBgn0261988	Gprk2		FBgn0028582	lqf		FBgn0032961	CG1416		FBgn0086604	CG12484
FBgn0037026	CG3634		FBgn0002716	mei-W68		FBgn0260386	mtg		FBgn0047135	CG32276		FBgn0032821	CdGAPr		FBgn0266124	ghi		FBgn0015268	Nap1		FBgn0035888	CG7120
FBgn0028992	sds22		FBgn0263029	CG43324		FBgn0036550	CG17026		FBgn0004055	uzip		FBgn0266137	Dop1R2		FBgn0004910	Eip63F-1		FBgn0052218	CR32218		FBgn0030090	fend
FBgn0267487	Ptp61F		FBgn0025777	homer		FBgn0040370	CG13375		FBgn0027584	CG4757		FBgn0053182	Kdm4B		FBgn0050043	CG30043		FBgn0042134	Capr		FBgn0010411	RpS18
FBgn0014009	Rab2		FBgn0261015	Pif1A		FBgn0262734	Rbp2		FBgn0032600	BuGZ		FBgn0036334	CG11267		FBgn0035166	CG13902		FBgn0036451	CG9425		FBgn0030876	CG6762
FBgn0032961	CG1416		FBgn0029959	Rab39		FBgn0038427	ema		FBgn0031505	ND-B14.5B		FBgn0028992	sds22		FBgn0015036	Cyp4ae1		FBgn0037391	CG2017		FBgn0038601	CG18600
FBgn0027504	CG8878		FBgn0004903	Rb97D		FBgn0022764	Sin3A		FBgn0033088	PGAP3		FBgn0001404	egh		FBgn0046704	Liprin-alpha		FBgn0264303	CG43781		FBgn0032260	CG13144
FBgn0005649	Rox8		FBgn0025835	CG17707		FBgn0037163	laza		FBgn0036039	Naa60		FBgn0260237	CG42511		FBgn0033592	CG13215		FBgn0264302	CG43780		FBgn0029137	Patsas
FBgn0036448	mop		FBgn0030364	CG15735		FBgn0030520	Pdcd4		FBgn0037443	Dmtn		FBgn0037689	CG8135		FBgn0039773	CG2224		FBgn0037414	Osi7		FBgn0250746	Prosbeta7
FBgn0036141	wls		FBgn0262736	Vha16-1		FBgn0259984	kuz		FBgn0027499	wde		FBgn0039137	CG13604		FBgn0033504	CAP		FBgn0250754	CG42232		FBgn0034145	CG5065
FBgn0085414	dpr12		FBgn0030034	CG10555		FBgn0035877	CG7083		FBgn0085208	CG34179		FBgn0035521	VhaM9.7-a		FBgn0029771	CG12730		FBgn0041342	Cct1		FBgn0267791	HnRNP-K
FBgn0033649	pyr		FBgn0033166	Eaf		FBgn0014133	bif		FBgn0034400	CG15099		FBgn0035793	CG7546		FBgn0017448	CG2187		FBgn0030309	CG1572		FBgn0003011	ort
FBgn0265189	sud1		FBgn0260945	Atg1		FBgn0017572	Mo25		FBgn0026090	CG14812		FBgn0265180	CG44245		FBgn0283439	CG46281		FBgn0265988	mv		FBgn0034168	CG15614
FBgn0259932	CG42455		FBgn0004687	Mlc-c		FBgn0037697	GstZ2		FBgn0031629	Clect27		FBgn0029939	CG9650		FBgn0087007	bbg		FBgn0032147	IP3K1		FBgn0053988	Mid1
FBgn0034498	CG16868		FBgn0026060	Mipp2		FBgn0283439	CG46281		FBgn0030743	CG9921		FBgn0260463	Unc-115b		FBgn0029091	CS-2		FBgn0052814	CG32814		FBgn0039816	CG11317
FBgn0024248	chico		FBgn0037206	CG12768		FBgn0036376	Liprin-beta		FBgn0037842	CG6567		FBgn0032593	Trpgamma		FBgn0261706	CR42742		FBgn0031896	CG4502		FBgn0283461	Drs
FBgn0034763	RYBP		FBgn0022985	qkr58E-2		FBgn0036677	CG13023		FBgn0004858	elB		FBgn0052982	CG32982		FBgn0260861	Trs23		FBgn0034755	CG3746		FBgn0031776	CG13993
FBgn0267348	LanB2		FBgn0032305	CG6700		FBgn0051100	CG31100		FBgn0026179	siz		FBgn0263993	CG43736		FBgn0052813	CG32813		FBgn0035424	CG11505		FBgn0036585	CG13071
FBgn0034643	CG10321		FBgn0086134	Prosalpha2		FBgn0259734	Nost		FBgn0264324	spg		FBgn0050158	CG30158		FBgn0034380	Vps51		FBgn0045035	tefu		FBgn0011300	babo
FBgn0036104	CG6418		FBgn0002023	Lim3		FBgn0032224	Sps2		FBgn0028572	qtc		FBgn0039600	CG1646		FBgn0015919	caup		FBgn0033453	CG1667		FBgn0029663	CG10804
FBgn0010416	TH1		FBgn0086604	CG12484		FBgn0283657	Tlk		FBgn0037680	pasi2		FBgn0039938	Sox102F		FBgn0035904	GstO3		FBgn0030320	CG2247		FBgn0030011	Gbeta5
FBgn0029003	mab-21		FBgn0086707	ncm		FBgn0025583	IM2		FBgn0033983	ADPS		FBgn0262617	CG43143		FBgn0039145	CG6000		FBgn0027835	Dp1		FBgn0040384	CG32795
FBgn0030590	CG9518		FBgn0003310	S		FBgn0037241	CG14646		FBgn0262562	CG43102		FBgn0042135	CG18812		FBgn0040507	ACXD		FBgn0023528	CG2924		FBgn0038498	beat-IIa
FBgn0266452	CTPsyn		FBgn0264816	koko		FBgn0035388	CG2162		FBgn0260746	Ect3		FBgn0052499	Cda4		FBgn0030600	hiw		FBgn0024238	Fim		FBgn0040383	CG5254
FBgn0039155	Kal1		FBgn0004875	enc		FBgn0037525	CG17816		FBgn0259242	CG42340		FBgn0052100	CG32100		FBgn0037386	CG1208		FBgn0011204	cue		FBgn0004868	Gdi
FBgn0263251	vnc		FBgn0035283	CG12024		FBgn0000567	Eip74EF		FBgn0261387	CG17528		FBgn0004903	Rb97D		FBgn0085208	CG34179		FBgn0033738	DUBAI		FBgn0039056	CenB1A
FBgn0031054	Ssu72		FBgn0011481	Ssdp		FBgn0034763	RYBP		FBgn0016078	wun		FBgn0026403	Ndg		FBgn0024289	Sodh-1		FBgn0283494	Adk2		FBgn0023530	CG3740
FBgn0019660	roX2		FBgn0027528	goe		FBgn0263755	Su(var)3-9		FBgn0031998	SLC5A11		FBgn0051708	DIP-zeta		FBgn0034670	CG13488		FBgn0039737	CG7920		FBgn0015036	Cyp4ae1
FBgn0264711	CG43980		FBgn0001206	Hmr		FBgn0028646	aralar1		FBgn0028369	kirre		FBgn0019662	qm		FBgn0039319	CG13659		FBgn0259876	Cap-G		FBgn0010501	Dcp-1
FBgn0035438	PHGPx		FBgn0023096	btv		FBgn0022984	qkr58E-3		FBgn0052109	CG32109		FBgn0010825	Gug		FBgn0039297	CG11852		FBgn0034210	CG6568		FBgn0031304	CG4552
FBgn0005586	Rab3		FBgn0029587	CG14797		FBgn0034644	CG10082		FBgn0259740	CG42394		FBgn0032299	CG17127		FBgn0263748	CG43673		FBgn0030089	AP-1gamma		FBgn0034512	CG18067
FBgn0027101	Dyrk3		FBgn0033984	Lap1		FBgn0030294	Pa1		FBgn0265180	CG44245		FBgn0037760	FBXO11		FBgn0037713	CG16790		FBgn0034861	CG9815		FBgn0263110	CG43367
FBgn0037120	CG11247		FBgn0032475	Sfmbt		FBgn0021764	sdk		FBgn0031698	Ncoa6		FBgn0040279	Osi14		FBgn0038927	CG6015		FBgn0067779	dbr		FBgn0260771	Larp7
FBgn0022800	Cad96Ca		FBgn0033739	Dyb		FBgn0031356	CG17660		FBgn0000409	Cyt-c-p		FBgn0261610	CG42699		FBgn0030406	CG1463		FBgn0038603	PKD		FBgn0025574	Pli
FBgn0261387	CG17528		FBgn0035702	CG10147		FBgn0032728	Tango6		FBgn0038980	Octbeta1R		FBgn0037739	CG12948		FBgn0052174	CG32174		FBgn0028686	Rpt3		FBgn0014163	fax
FBgn0025355	SuUR		FBgn0025574	Pli		FBgn0031516	CG9663		FBgn0027528	goe		FBgn0023528	CG2924		FBgn0039713	RpS8		FBgn0051872	CG31872		FBgn0259203	CG42307
FBgn0035793	CG7546		FBgn0036448	mop		FBgn0033551	CG7222		FBgn0034691	Synj		FBgn0262519	Mi-2		FBgn0037504	CG1142		FBgn0261243	Psa		FBgn0013749	Arf102F
FBgn0040066	wds		FBgn0283468	slmb		FBgn0036579	CG5027		FBgn0035390	scramb2		FBgn0266441	CG45071		FBgn0035975	PGRP-LA		FBgn0030996	CG14194		FBgn0032465	CG12404
FBgn0000546	EcR		FBgn0036141	wls		FBgn0020622	Pi3K21B		FBgn0035438	PHGPx		FBgn0002945	nkd		FBgn0036856	CG9666		FBgn0263594	lost		FBgn0031111	Obp19c
FBgn0032217	CG4972		FBgn0015278	Pi3K68D		FBgn0266000	CG44774		FBgn0035023	ITP		FBgn0037475	Fer1		FBgn0053774	CG33774		FBgn0031208	CG11023		FBgn0029897	RpL17
FBgn0053993	CG33993		FBgn0026076	UBL3		FBgn0261674	CG42709		FBgn0029155	Men-b		FBgn0263109	CG43366		FBgn0052564	CG32564		FBgn0026577	CG8677		FBgn0037549	CG7878
FBgn0032208	CG5604		FBgn0052447	CG32447		FBgn0261811	pico		FBgn0085450	Snoo		FBgn0266347	nAChRalpha4		FBgn0053965	CG33965		FBgn0267330	KdelR		FBgn0026713	l(1)G0007
FBgn0023407	B4		FBgn0085436	Not1		FBgn0033166	Eaf		FBgn0020930	Dgkepsilon		FBgn0034731	CG10384		FBgn0039637	CG11880		FBgn0037360	CG2182		FBgn0031716	CG14015
FBgn0028689	Rpn6		FBgn0261618	larp		FBgn0026083	tyf		FBgn0034485	CG11099		FBgn0011766	E2f1		FBgn0034194	CG15611		FBgn0034975	enok		FBgn0052269	CG32269
FBgn0028968	gammaCOP		FBgn0005694	Aef1		FBgn0085470	lmgB		FBgn0036679	CG13022		FBgn0051638	CG31638		FBgn0037891	CG5214		FBgn0034534	maf-S		FBgn0052270	CG32270
FBgn0034158	CG5522		FBgn0034113	CG8060		FBgn0250903	lmgA		FBgn0005427	ewg		FBgn0262870	axo		FBgn0038224	ATPsynE		FBgn0031491	alpha4GT1		FBgn0264005	Hmx
FBgn0010501	Dcp-1		FBgn0037282	CG14657		FBgn0038532	CG14322		FBgn0038331	Ccm3		FBgn0035677	CG13293		FBgn0034085	Ptp52F		FBgn0034894	sigmar		FBgn0030296	CG15196
FBgn0264502	CG43901		FBgn0013764	Chi		FBgn0042693	PP2A-B'		FBgn0005640	Eip63E		FBgn0037551	Gie		FBgn0038675	CG6013		FBgn0036773	CG13698		FBgn0039335	Vps33B
FBgn0033846	mip120		FBgn0013733	shot		FBgn0031988	CG8668		FBgn0262582	cic		FBgn0010408	RpS9		FBgn0065032	Arpc3B		FBgn0040322	GNBP2		FBgn0030480	Tim9a
FBgn0015541	sda		FBgn0263599	l(3)72Ab		FBgn0052756	CG32756		FBgn0261574	kug		FBgn0032515	loqs		FBgn0051637	CG31637		FBgn0031973	Spn28Dc		FBgn0033692	wash
FBgn0032880	TM9SF2		FBgn0003741	tra		FBgn0037238	CG1090		FBgn0037960	mthl5		FBgn0265598	Bx		FBgn0025682	scf		FBgn0015269	Nf1		FBgn0037085	Neu2
FBgn0032876	Cen		FBgn0022023	eIF-3p40		FBgn0265101	Sgt1		FBgn0040323	GNBP1		FBgn0023097	bon		FBgn0016694	Pdp1		FBgn0260243	E(var)3-9		FBgn0086365	Orct2
FBgn0003319	Sb		FBgn0034181	CG8963		FBgn0033639	CG9003		FBgn0033793	CG3955		FBgn0039911	CG1909		FBgn0033465	Etf-QO		FBgn0270924	zf30C		FBgn0032507	CG9377
FBgn0000024	Ace		FBgn0033539	Git		FBgn0261277	rtv		FBgn0034634	CG10494		FBgn0032249	TBC1D16		FBgn0051549	CG31549		FBgn0032986	CG3262		FBgn0266268	FeCH
FBgn0052000	CG32000		FBgn0051708	DIP-zeta		FBgn0035983	CG4080		FBgn0266354	CG45002		FBgn0265597	rad		FBgn0034061	CG8386		FBgn0020616	SA		FBgn0003042	Pc
FBgn0265778	PDZ-GEF		FBgn0036958	CG17233		FBgn0005558	ey		FBgn0015772	Nak		FBgn0264075	tgo		FBgn0051266	CG31266		FBgn0031549	Spindly		FBgn0004379	Klp67A
FBgn0038927	CG6015		FBgn0261526	NT1		FBgn0030733	UQCR-14		FBgn0264272	mwh		FBgn0036918	CG7770		FBgn0029161	slmo		FBgn0003892	ptc		FBgn0039827	CG1544
FBgn0026083	tyf		FBgn0038704	CG5316		FBgn0037009	CG5104		FBgn0022153	l(2)k05819		FBgn0041188	Atx2		FBgn0026369	Sara		FBgn0032482	Pect		FBgn0031003	CG7889
FBgn0263740	eIF-2gamma		FBgn0005386	ash1		FBgn0052644	Mur11Da		FBgn0259992	CG42489		FBgn0261985	Ptpmeg		FBgn0038912	CG6656		FBgn0037252	CG14650		FBgn0030815	CG8945
FBgn0015778	rin		FBgn0266917	CG16941		FBgn0265523	Smr		FBgn0001215	Hrb98DE		FBgn0033212	LRR		FBgn0038858	CG5793		FBgn0040064	yip2		FBgn0027498	CG2061
FBgn0037960	mthl5		FBgn0025463	Bap60		FBgn0082585	sprt		FBgn0029506	Tsp42Ee		FBgn0052506	CG32506		FBgn0010348	Arf79F		FBgn0001105	Gbeta13F		FBgn0030704	CG15916
FBgn0035104	CG13875		FBgn0266129	lov		FBgn0034165	CG6435		FBgn0025631	moody		FBgn0037120	CG11247		FBgn0038854	CG7044		FBgn0030400	CG11138		FBgn0027598	cindr
FBgn0038504	Sur-8		FBgn0038976	CG7048		FBgn0001202	hook		FBgn0026376	Rgl		FBgn0052685	ZAP3		FBgn0030836	CG8664		FBgn0028734	Fmr1		FBgn0002579	RpL36
FBgn0087041	CG42231		FBgn0052111	CR32111		FBgn0031403	CG15387		FBgn0029785	RpL35		FBgn0011771	Hem		FBgn0038981	CG5346		FBgn0026575	hang		FBgn0062517	CG16984
FBgn0001321	knk		FBgn0035997	phol		FBgn0031710	Vps52		FBgn0032475	Sfmbt		FBgn0033497	CG12912		FBgn0042186	CG17239		FBgn0029728	CG2861		FBgn0039640	CG14516
FBgn0045073	Stim		FBgn0005278	Sam-S		FBgn0040080	pins		FBgn0283724	Girdin		FBgn0031474	CG2991		FBgn0052195	CG32195		FBgn0010417	Taf6		FBgn0032915	CG12050
FBgn0033484	CG2269		FBgn0019947	Psn		FBgn0024921	Trn		FBgn0033000	CG14464		FBgn0030796	CG4829		FBgn0033570	ND-B14		FBgn0034674	CG9304		FBgn0032798	CG10132
FBgn0040344	CG3711		FBgn0032455	Pih1D1		FBgn0023090	dtr		FBgn0036111	Aps		FBgn0039480	Cpr97Ea		FBgn0038717	CG17751		FBgn0019643	Dat		FBgn0016032	lbm
FBgn0013799	Deaf1		FBgn0033996	CG11807		FBgn0050440	CG30440		FBgn0017590	klg		FBgn0265178	CG44243		FBgn0261445	sgl		FBgn0033915	CG8485		FBgn0030271	CG15202
FBgn0038603	PKD		FBgn0014189	Hel25E		FBgn0032689	CG10413		FBgn0000287	salr		FBgn0037533	CD98hc		FBgn0051265	CG31265		FBgn0038011	CG4066		FBgn0035122	mRpL17
FBgn0036198	crim		FBgn0037120	CG11247		FBgn0035397	CG11486		FBgn0040153	l(1)G0469		FBgn0032136	Apoltp		FBgn0029789	CG3160		FBgn0250876	Sema-5c		FBgn0034646	Rae1
FBgn0040271	Sulf1		FBgn0263346	CG43427		FBgn0030695	PGRP-LE		FBgn0032732	CG15168		FBgn0261555	CG42673		FBgn0003209	raw		FBgn0020294	ko		FBgn0039742	CG15528
FBgn0031266	CG2807		FBgn0262115	CG17683		FBgn0031799	Pez		FBgn0067622	LSm-4		FBgn0052683	CG32683		FBgn0031313	CG5080		FBgn0039970	CG17508		FBgn0035730	CG17744
FBgn0000071	Ama		FBgn0031081	Nep3		FBgn0266465	GckIII		FBgn0032240	CG17768		FBgn0011826	Pp2B-14D		FBgn0063499	GstE10		FBgn0004390	RasGAP1		FBgn0040609	CG3348
FBgn0032690	CG10333		FBgn0011217	eff		FBgn0039932	fuss		FBgn0263118	tx		FBgn0031716	CG14015		FBgn0025825	HDAC3		FBgn0033609	Fbl6		FBgn0027579	mino
FBgn0037188	CG7369		FBgn0263049	let-7-C		FBgn0015399	kek1		FBgn0037250	CG1074		FBgn0058470	CG40470		FBgn0039625	beta4GalNAcTB		FBgn0032723	ssp3		FBgn0016693	Past1
FBgn0051122	CG31122		FBgn0004657	mys		FBgn0030893	RhoGAP16F		FBgn0031116	CG1695		FBgn0039924	PIP4K		FBgn0040718	CG15353		FBgn0259227	CG42327		FBgn0042177	CG32164
FBgn0035232	CG12099		FBgn0044324	Chro		FBgn0033691	CG8860		FBgn0260657	CG42540		FBgn0000180	bib		FBgn0002569	Mal-A2		FBgn0031769	CG9135		FBgn0002909	mus312
FBgn0035213	CG2199		FBgn0003515	st		FBgn0039234	nct		FBgn0035593	CG4603		FBgn0051475	CG31475		FBgn0032405	CG14946		FBgn0033784	SCCRO3		FBgn0025632	CG4313
FBgn0032643	GCS2beta		FBgn0030230	Rph		FBgn0029894	CG14440		FBgn0260945	Atg1		FBgn0085433	CG34404		FBgn0259896	NimC1		FBgn0061469	Ube3a		FBgn0039688	Kul
FBgn0035872	CG7185		FBgn0032208	CG5604		FBgn0038651	CG14299		FBgn0031250	Ent1		FBgn0052243	CG32243		FBgn0040396	CG3939		FBgn0035383	CPT2		FBgn0033403	CG13739
FBgn0034451	TBCB		FBgn0005632	faf		FBgn0042696	NfI		FBgn0040780	Atg10		FBgn0004619	GluRIA		FBgn0085485	CG34456		FBgn0259878	Fs		FBgn0030258	CG1552
FBgn0036761	MED19		FBgn0267795	Frl		FBgn0027074	CG17324		FBgn0037770	Art4		FBgn0268063	ltl		FBgn0035718	CG14820		FBgn0052676	CG32676		FBgn0004511	dy
FBgn0033378	tsu		FBgn0029922	CG14431		FBgn0027603	Ulp1		FBgn0066303	CG33932		FBgn0033504	CAP		FBgn0028468	rtet		FBgn0034243	Ns2		FBgn0031937	CG13795
FBgn0032409	Ced-12		FBgn0041707	7B2		FBgn0033744	Dh44-R2		FBgn0066304	Rpp20		FBgn0038596	CG14312		FBgn0267339	p38c		FBgn0038545	pasi1		FBgn0033377	Pmm45A
FBgn0051690	CG31690		FBgn0038494	beat-IIb		FBgn0037662	CG11997		FBgn0261648	salm		FBgn0039904	Hcf		FBgn0051717	CG31717		FBgn0032815	CG10462		FBgn0038223	Afti
FBgn0261119	Prp19		FBgn0085443	spri		FBgn0028689	Rpn6		FBgn0027363	Stam		FBgn0022960	vimar		FBgn0261703	gce		FBgn0015279	Pi3K92E		FBgn0000618	e(y)2
FBgn0262167	ana1		FBgn0250791	alphaSnap		FBgn0034400	CG15099		FBgn0036900	CG8765		FBgn0022986	qkr58E-1		FBgn0013987	MAPk-Ak2		FBgn0033683	CG18343		FBgn0052076	Alg10
FBgn0003330	Sce		FBgn0052756	CG32756		FBgn0037536	CG2698		FBgn0039907	lgs		FBgn0050069	CG30069		FBgn0050148	CG30148		FBgn0035607	CG4835		FBgn0031163	CG14579
FBgn0039831	CG12054		FBgn0038366	CG4576		FBgn0266418	wake		FBgn0011584	Trp1		FBgn0034253	CG10936		FBgn0260941	app		FBgn0039113	CG10217		FBgn0010401	Os-C
FBgn0030719	eIF5		FBgn0259818	CG42399		FBgn0031224	CG11454		FBgn0003310	S		FBgn0036446	CG9384		FBgn0262937	Rabex-5		FBgn0003887	betaTub56D		FBgn0082995	snoRNA:Psi28S-1837b
FBgn0033460	Sec24AB		FBgn0263039	CR43334		FBgn0259215	Ir93a		FBgn0037108	CG11306		FBgn0038853	RhoGAP93B		FBgn0027453	Dnz1		FBgn0039907	lgs		FBgn0259188	Ir7f
FBgn0015286	Rala		FBgn0035488	CG11593		FBgn0032420	CG6583		FBgn0051191	CG31191		FBgn0264908	pHCl		FBgn0053113	Rtnl1		FBgn0032979	Clamp		FBgn0024556	EfTuM
FBgn0031458	aph-1		FBgn0261789	SmD2		FBgn0033356	CG8229		FBgn0033194	Vps13		FBgn0086656	shrb		FBgn0029648	CG3603		FBgn0261797	Dhc64C		FBgn0083124	Uhg4
FBgn0030524	CG10993		FBgn0053199	CG33199		FBgn0035113	pyx		FBgn0038246	CG14853		FBgn0010894	sinu		FBgn0051463	CG31463		FBgn0039226	Ude		FBgn0034718	wdp
FBgn0265190	PIG-S		FBgn0027548	nito		FBgn0261504	7SLRNA:CR42652		FBgn0034071	CG8405		FBgn0031697	CG14024		FBgn0031032	CG14204		FBgn0250788	beta-Spec		FBgn0033916	Usp20-33
FBgn0036446	CG9384		FBgn0267337	rn		FBgn0003410	sina		FBgn0039081	Irk2		FBgn0263352	Unr		FBgn0003996	w		FBgn0017578	Max		FBgn0015805	HDAC1
FBgn0039925	Kif3C		FBgn0005616	msl-2		FBgn0038638	CG7702		FBgn0052441	CG32441		FBgn0010235	Klc		FBgn0035708	CG8398		FBgn0025621	CG16989		FBgn0013303	Nca
FBgn0265574	Cdc5		FBgn0000594	Est-P		FBgn0052495	CG32495		FBgn0029123	SoxN		FBgn0013277	Hsp70Ba		FBgn0031636	CG12194		FBgn0033087	Hsepi		FBgn0036272	CG4300
FBgn0013433	beat-Ia		FBgn0052495	CG32495		FBgn0030882	GSS		FBgn0034997	CG3376		FBgn0001085	fz		FBgn0040606	CG6503		FBgn0264848	vih		FBgn0267975	vib
FBgn0033075	Pld		FBgn0030882	GSS		FBgn0003048	pcx		FBgn0030027	CG1632		FBgn0025790	TBPH		FBgn0243516	Vrp1		FBgn0030294	Pa1		FBgn0036820	CG6852
FBgn0030077	CG15365		FBgn0031716	CG14015		FBgn0000003	7SLRNA:CR32864		FBgn0003285	rst		FBgn0033942	Cpr51A		FBgn0034902	CG5532		FBgn0038453	CG10326		FBgn0032428	CG6405
FBgn0053199	CG33199		FBgn0035903	CG6765		FBgn0039916	Ekar		FBgn0038834	RpS30		FBgn0038092	beat-Vb		FBgn0031947	CG7154		FBgn0259139	glo		FBgn0250867	CG42238
FBgn0243512	puc		FBgn0038870	Oga		FBgn0051357	CG31357		FBgn0033154	CG1850		FBgn0029996	UbcE2H		FBgn0033494	KCNQ		FBgn0050464	Ir52d		FBgn0083049	snoRNA:Psi18S-1377c
FBgn0002521	pho		FBgn0037238	CG1090		FBgn0040208	Kat60		FBgn0050050	CG30050		FBgn0051323	CG31323		FBgn0033691	CG8860		FBgn0266599	Hsc70-4		FBgn0260460	mRpS34
FBgn0003444	smo		FBgn0261873	sdt		FBgn0030752	CG9947		FBgn0039481	Cpr97Eb		FBgn0039857	RpL6		FBgn0033972	Ciao1		FBgn0033879	CG6543		FBgn0261990	CG42808
FBgn0030109	CG12121		FBgn0053481	dpr7		FBgn0265630	sno		FBgn0030581	CG14408		FBgn0035251	Vta1		FBgn0000442	Pkg21D		FBgn0029176	Ef1gamma		FBgn0039561	mfrn
FBgn0031053	CG14223		FBgn0243513	cnir		FBgn0037016	CG13252		FBgn0029825	CG12728		FBgn0033736	CG13154		FBgn0028949	CG15254		FBgn0014427	CG11899		FBgn0030792	CG4789
FBgn0259170	alpha-Man-Ia		FBgn0036290	CG10638		FBgn0029092	ced-6		FBgn0052176	CG32176		FBgn0003502	Btk29A		FBgn0031940	CG7214		FBgn0001258	ImpL3		FBgn0034304	CG5742
FBgn0032946	nrv3		FBgn0034391	CG15080		FBgn0032130	CG3838		FBgn0261674	CG42709		FBgn0061360	CG33672		FBgn0250868	CG42239		FBgn0039507	mrt		FBgn0036652	CG13032
FBgn0043903	dome		FBgn0032225	CG5022		FBgn0033654	Sobp		FBgn0030740	CG9917		FBgn0061359	CG33671		FBgn0262975	cnc		FBgn0025680	cry		FBgn0027785	NP15.6
FBgn0038976	CG7048		FBgn0028671	Vha100-1		FBgn0038195	CG3061		FBgn0031403	CG15387		FBgn0034087	clu		FBgn0011584	Trp1		FBgn0037612	CG8112		FBgn0035675	CG6610
FBgn0041171	ago		FBgn0002521	pho		FBgn0031426	CG18641		FBgn0039341	CG5112		FBgn0038017	CG4115		FBgn0051632	sens-2		FBgn0003328	scb		FBgn0034951	CG3860
FBgn0051125	CG31125		FBgn0031683	CG4230		FBgn0262115	CG17683		FBgn0032509	CG6523		FBgn0032876	Cen		FBgn0039132	AP-1sigma		FBgn0039319	CG13659		FBgn0031228	ND-15
FBgn0030847	CG12991		FBgn0085369	Drgx		FBgn0004618	gl		FBgn0029746	CG15465		FBgn0031318	CG4887		FBgn0003390	shf		FBgn0030964	Pvf1		FBgn0032629	beat-IIIc
FBgn0005677	dac		FBgn0036725	CG18265		FBgn0003660	Syb		FBgn0000228	Bsg25D		FBgn0015790	Rab11		FBgn0033544	CG7220		FBgn0002306	sas		FBgn0030687	CG17209
FBgn0032635	CG15141		FBgn0039937	fd102C		FBgn0035146	CG13893		FBgn0037234	CG9795		FBgn0087035	AGO2		FBgn0030605	ND-B18		FBgn0051871	CG31871		FBgn0040849	Ir41a
FBgn0263019	CR43314		FBgn0035270	CG13933		FBgn0034230	CG4853		FBgn0039396	CCAP-R		FBgn0036538	CG15715		FBgn0010391	Gtp-bp		FBgn0023001	melt		FBgn0037140	SLC22A
FBgn0260237	CG42511		FBgn0040801	CG13053		FBgn0003415	skd		FBgn0015037	Cyp4p1		FBgn0024366	CG11409		FBgn0029891	Pink1		FBgn0030699	CG8578		FBgn0033848	CG13330
FBgn0037689	CG8135		FBgn0039303	CG11857		FBgn0036993	CG5910		FBgn0085421	Epac		FBgn0085478	CG34449		FBgn0037215	beta-Man		FBgn0053893	His4:CG33893		FBgn0036448	mop
FBgn0034022	CG12964		FBgn0037794	CG6254		FBgn0030808	RhoGAP15B		FBgn0261988	Gprk2		FBgn0020257	Ppa		FBgn0023174	Prosbeta2		FBgn0030364	CG15735		FBgn0031194	CG17598
FBgn0027343	fz3		FBgn0030311	CG11699		FBgn0036735	Edc3		FBgn0002413	dco		FBgn0033608	CG13220		FBgn0032016	CG7818		FBgn0065099	snRNA:7SK		FBgn0029706	CG3626
FBgn0036648	CG4098		FBgn0265298	SC35		FBgn0051163	SKIP		FBgn0264307	orb2		FBgn0262518	Rab8		FBgn0030052	CG12065		FBgn0043792	CG30427		FBgn0026261	bonsai
FBgn0035235	CG7879		FBgn0026441	ear		FBgn0010303	hep		FBgn0020620	RN-tre		FBgn0261822	Bsg		FBgn0037517	CG10086		FBgn0031098	CG17068		FBgn0038110	CG8031
FBgn0000216	Brd		FBgn0036684	CG3764		FBgn0031701	TotM		FBgn0262734	Rbp2		FBgn0037737	Pnn		FBgn0046874	Pif1B		FBgn0037470	Tailor		FBgn0033885	DJ-1alpha
FBgn0031356	CG17660		FBgn0052676	CG32676		FBgn0260632	dl		FBgn0003415	skd		FBgn0031632	CG15628		FBgn0025355	SuUR		FBgn0032213	CG5390		FBgn0036213	RpL10Ab
FBgn0037098	Wnk		FBgn0261387	CG17528		FBgn0001222	Hsf		FBgn0259714	DIP-epsilon		FBgn0029971	ND-MNLL		FBgn0039045	CG17119		FBgn0027594	drpr		FBgn0040389	mRpL14
FBgn0037842	CG6567		FBgn0004396	CrebA		FBgn0263757	Rpb4		FBgn0005536	Mbs		FBgn0033010	Atf6		FBgn0031939	CG13796		FBgn0026372	RpL23A		FBgn0040575	CG15922
FBgn0014269	prod		FBgn0040726	dpr1		FBgn0036309	Hip1		FBgn0085279	CG34250		FBgn0004380	Klp64D		FBgn0032694	MESR3		FBgn0005386	ash1		FBgn0043853	scaRNA:MeU5-C46
FBgn0010105	comm		FBgn0000036	nAChRalpha1		FBgn0003654	sw		FBgn0039561	mfrn		FBgn0040007	RpL38		FBgn0031975	Tg		FBgn0038878	CG3301		FBgn0011259	Sema-1a
FBgn0038679	CG6040		FBgn0040283	SMC1		FBgn0002733	E(spl)mbeta-HLH		FBgn0243513	cnir		FBgn0015509	Cul1		FBgn0030060	CG2004		FBgn0035344	Cyp4d20		FBgn0263930	dally
FBgn0051051	CG31051		FBgn0035104	CG13875		FBgn0011202	dia		FBgn0032259	CG6144		FBgn0038676	CG6026		FBgn0032157	Etl1		FBgn0003209	raw		FBgn0053530	Acp53C14c
FBgn0024909	Taf7		FBgn0032524	CG9267		FBgn0025836	RhoGAP1A		FBgn0032753	CG17572		FBgn0000097	aop		FBgn0036553	CG17027		FBgn0000451	ect		FBgn0033961	ND-B15
FBgn0260390	CG42516		FBgn0030961	CG7058		FBgn0260945	Atg1		FBgn0035849	ERR		FBgn0034083	lbk		FBgn0003997	hid		FBgn0034075	Asph		FBgn0001138	grn
FBgn0260398	Pbp49		FBgn0003295	ru		FBgn0259978	vlc		FBgn0038058	CG5608		FBgn0013276	Hsp70Ab		FBgn0025631	moody		FBgn0039272	CG11836		FBgn0085218	CG34189
FBgn0267351	Topors		FBgn0250910	Octbeta3R		FBgn0036939	CG7365		FBgn0037251	CG9804		FBgn0038927	CG6015		FBgn0038740	CG4562		FBgn0035113	pyx		FBgn0031250	Ent1
FBgn0037746	CG8478		FBgn0036813	Atg3		FBgn0019932	SamDC		FBgn0036993	CG5910		FBgn0037690	Task7		FBgn0034432	CG7461		FBgn0010768	sqz		FBgn0023416	Ac3
FBgn0267821	da		FBgn0013726	pnut		FBgn0263705	Myo10A		FBgn0038665	CG12269		FBgn0031759	lid		FBgn0051445	CG31445		FBgn0265274	Inx3		FBgn0033382	Hydr1
FBgn0003139	PpV		FBgn0266918	CG32486		FBgn0025790	TBPH		FBgn0054015	CG34015		FBgn0044328	CG32052		FBgn0034708	Vps35		FBgn0086370	sra		FBgn0026400	Noa36
FBgn0003502	Btk29A		FBgn0034606	ASPP		FBgn0052423	shep		FBgn0035232	CG12099		FBgn0260938	tay		FBgn0021765	scu		FBgn0037188	CG7369		FBgn0038106	CG7488
FBgn0085478	CG34449		FBgn0013305	Nmda1		FBgn0039467	CG14253		FBgn0015221	Fer2LCH		FBgn0013718	nuf		FBgn0263077	CG43340		FBgn0042175	CG18858		FBgn0029587	CG14797
FBgn0051176	CG31176		FBgn0263986	cd		FBgn0260866	dnr1		FBgn0033570	ND-B14		FBgn0039723	CG15522		FBgn0050479	CG30479		FBgn0039055	Rassf		FBgn0037646	CAHbeta
FBgn0260451	CG14042		FBgn0050077	Blos1		FBgn0261573	CoRest		FBgn0031023	CG14200		FBgn0035010	CG13579		FBgn0035484	CG11594		FBgn0001248	Idh		FBgn0038740	CG4562
FBgn0260470	SP555		FBgn0036059	nudE		FBgn0029898	CG14439		FBgn0262869	Gfrl		FBgn0039831	CG12054		FBgn0016691	ATPsynO		FBgn0027587	CG7028		FBgn0086659	snoRNA:Psi18S-176
FBgn0034590	Magi		FBgn0031617	CG15635		FBgn0260463	Unc-115b		FBgn0000150	awd		FBgn0283651	CG46301		FBgn0034052	CG8299		FBgn0020443	Elf		FBgn0033799	GLaz
FBgn0030485	CG1998		FBgn0032233	dpr19		FBgn0263396	sqd		FBgn0262033	CR42844		FBgn0004509	Fur1		FBgn0063492	GstE8		FBgn0260012	pds5		FBgn0029924	CG4586
FBgn0053116	CG33116		FBgn0003319	Sb		FBgn0032949	Lamp1		FBgn0028863	CG4587		FBgn0029975	CG1444		FBgn0031299	CG4629		FBgn0002566	lt		FBgn0020269	mspo
FBgn0025809	Paf-AHalpha		FBgn0033627	CG13204		FBgn0004647	N		FBgn0038930	CG5778		FBgn0010622	DCTN3-p24		FBgn0052537	CG32537		FBgn0051999	CG31999		FBgn0010408	RpS9
FBgn0031573	CG3407		FBgn0263757	Rpb4		FBgn0052579	CG32579		FBgn0027507	CG1344		FBgn0030887	CG6867		FBgn0039006	Cyp6d4		FBgn0039714	Zip99C		FBgn0002577	m
FBgn0030739	SWIP		FBgn0083940	RhoU		FBgn0003310	S		FBgn0039977	CG17454		FBgn0259707	CG42361		FBgn0000566	Eip55E		FBgn0003676	T-cp1		FBgn0036733	U4-U6-60K
FBgn0052791	DIP-alpha		FBgn0037810	sle		FBgn0037615	CG11760		FBgn0263757	Rpb4		FBgn0031990	PAPLA1		FBgn0036314	CG10754		FBgn0024887	kin17		FBgn0030684	CG8260
FBgn0039137	CG13604		FBgn0036648	CG4098		FBgn0031268	cold		FBgn0031304	CG4552		FBgn0030854	CG8289		FBgn0031689	Cyp28d1		FBgn0035713	velo		FBgn0037060	CG10508
FBgn0053526	PNUTS		FBgn0260429	CG42524		FBgn0035233	Pex10		FBgn0038814	CG15923		FBgn0263755	Su(var)3-9		FBgn0033751	CG8818		FBgn0036198	crim		FBgn0031134	CG1314
FBgn0037489	CG1234		FBgn0264005	Hmx		FBgn0029822	CG12236		FBgn0030263	CG2076		FBgn0039923	MED26		FBgn0259483	Mob4		FBgn0036623	CG4729		FBgn0033461	CG12923
FBgn0037466	CG1965		FBgn0013954	FK506-bp2		FBgn0000581	E(Pc)		FBgn0031379	CG7289		FBgn0027291	l(1)G0156		FBgn0061515	endos		FBgn0000212	brm		FBgn0262599	SmydA-3
FBgn0033555	RpS15Ab		FBgn0001139	gro		FBgn0003231	ref(2)P		FBgn0031990	PAPLA1		FBgn0040370	CG13375		FBgn0036058	CG6707		FBgn0010470	Fkbp14		FBgn0051955	CG31955
FBgn0026441	ear		FBgn0051760	CG31760		FBgn0015520	nonA-l		FBgn0038617	CG12333		FBgn0032048	Dh31		FBgn0040832	CG8012		FBgn0038965	mats		FBgn0030679	CG8206
FBgn0039160	CG5510		FBgn0033652	ths		FBgn0030744	CG9992		FBgn0035625	Blimp-1		FBgn0052944	CG32944		FBgn0015795	Rab7		FBgn0036576	CG5151		FBgn0024975	CG2712
FBgn0024320	Npc1a		FBgn0004896	fd59A		FBgn0025519	fidipidine		FBgn0031636	CG12194		FBgn0026427	Su(var)2-HP2		FBgn0028837	CSN6		FBgn0085284	Blos3		FBgn0259196	CG42300
FBgn0028894	GMF		FBgn0027343	fz3		FBgn0037659	Kdm2		FBgn0032151	nAChRalpha6		FBgn0051176	CG31176		FBgn0028737	Ef1beta		FBgn0011766	E2f1		FBgn0026088	CG14818
FBgn0038535	alt		FBgn0010422	TfIIS		FBgn0053199	CG33199		FBgn0266711	EloC		FBgn0000546	EcR		FBgn0038467	AdSL		FBgn0038546	CG7379		FBgn0010414	SerT
FBgn0032629	beat-IIIc		FBgn0031868	Rat1		FBgn0283473	S6KL		FBgn0034725	CG6044		FBgn0086532	Spt-I		FBgn0035049	Mmp1		FBgn0053145	GalT1		FBgn0030007	alpha-PheRS
FBgn0052438	SMC5		FBgn0260657	CG42540		FBgn0038197	foxo		FBgn0035542	DOR		FBgn0027603	Ulp1		FBgn0001995	mRpL4		FBgn0010225	Gel		FBgn0037737	Pnn
FBgn0030420	CG12717		FBgn0027616	YT521-B		FBgn0260744	Tango9		FBgn0036191	Sugb		FBgn0025186	ari-2		FBgn0010591	Sply		FBgn0011785	BRWD3		FBgn0031739	CG14005
FBgn0031057	Ubqn		FBgn0030412	Tomosyn		FBgn0051200	CG31200		FBgn0053963	CR33963		FBgn0032683	kon		FBgn0039664	CG2006		FBgn0040206	krz		FBgn0038681	Cyp12a4
FBgn0037218	aux		FBgn0033609	Fbl6		FBgn0035771	Sec63		FBgn0037003	CG18281		FBgn0039217	CG13627		FBgn0001981	esg		FBgn0039156	CG6178		FBgn0038295	Gyc88E
FBgn0037736	CG12950		FBgn0003896	tup		FBgn0052243	CG32243		FBgn0262127	kibra		FBgn0265011	Np		FBgn0039156	CG6178		FBgn0035909	ergic53		FBgn0038115	CG7966
FBgn0030293	CG1737		FBgn0052816	CG32816		FBgn0014343	mirr		FBgn0029114	Tollo		FBgn0036373	Tgi		FBgn0034750	CG3732		FBgn0266417	CG45057		FBgn0051710	CG31710
FBgn0031395	CG10874		FBgn0038418	pad		FBgn0024238	Fim		FBgn0031516	CG9663		FBgn0000659	fkh		FBgn0004921	Ggamma1		FBgn0000709	fliI		FBgn0260747	CG5010
FBgn0250830	CG12547		FBgn0030719	eIF5		FBgn0030680	CG8944		FBgn0052177	Ndfip		FBgn0000395	cv-2		FBgn0034509	Obp57c		FBgn0037218	aux		FBgn0051665	wry
FBgn0259246	brp		FBgn0004237	Hrb87F		FBgn0039274	CG11920		FBgn0030183	CG15309		FBgn0052406	PVRAP		FBgn0053002	mRpL27		FBgn0000043	Act42A		FBgn0031713	CG7277
FBgn0011655	Med		FBgn0004644	hh		FBgn0025549	unc-119		FBgn0037624	CG8223		FBgn0260658	CG42541		FBgn0036780	CG7330		FBgn0038809	CG16953		FBgn0039149	CG18428
FBgn0016700	Rab1		FBgn0036317	CG10948		FBgn0264848	vih		FBgn0085209	CG34180		FBgn0035077	CG9083		FBgn0031188	CG14613		FBgn0034722	Rtf1		FBgn0036853	mRpL21
FBgn0024179	wit		FBgn0037138	P5CDh1		FBgn0038545	pasi1		FBgn0261049	Vps45		FBgn0037902	CG5281		FBgn0033095	CG3409		FBgn0030141	Gga		FBgn0030961	CG7058
FBgn0085376	CG34347		FBgn0004050	z		FBgn0086674	Tango13		FBgn0263607	l(3)72Dp		FBgn0003607	Su(var)205		FBgn0052626	AMPdeam		FBgn0002914	Myb		FBgn0039734	Tace
FBgn0005694	Aef1		FBgn0026059	Mhcl		FBgn0032036	CG13384		FBgn0004509	Fur1		FBgn0004629	Cys		FBgn0010041	GstD5		FBgn0085376	CG34347		FBgn0032476	CG5439
FBgn0086368	tw		FBgn0022344	CG10340		FBgn0030991	CG7453		FBgn0028426	JhI-1		FBgn0085250	CG34221		FBgn0037688	CG9356		FBgn0261524	lic		FBgn0038989	CG6937
FBgn0021761	Nup154		FBgn0037849	CG4596		FBgn0033397	Cyp4p3		FBgn0085468	ND-MWFE		FBgn0016120	ATPsynD		FBgn0040239	bc10		FBgn0031868	Rat1		FBgn0020764	Alas
FBgn0036813	Atg3		FBgn0015789	Rab10		FBgn0086707	ncm		FBgn0035845	CG13675		FBgn0014184	Oda		FBgn0032717	CG10600		FBgn0051769	CG31769		FBgn0037239	CG11739
FBgn0034113	CG8060		FBgn0053179	beat-IIIb		FBgn0086251	del		FBgn0034068	casp		FBgn0261873	sdt		FBgn0003731	Egfr		FBgn0034628	Acox57D-p		FBgn0023177	Pp4-19C
FBgn0034142	CG8306		FBgn0032856	CG16798		FBgn0037445	CG9727		FBgn0086655	jing		FBgn0014870	Psi		FBgn0038262	CG14857		FBgn0030695	PGRP-LE		FBgn0051324	CG31324
FBgn0015903	apt		FBgn0052446	Atox1		FBgn0011766	E2f1		FBgn0037230	CG9780		FBgn0037659	Kdm2		FBgn0014002	Pdi		FBgn0016031	lama		FBgn0030853	ND-24
FBgn0037843	CG4511		FBgn0035232	CG12099		FBgn0086679	p		FBgn0039155	Kal1		FBgn0036617	Cpr72Ea		FBgn0031057	Ubqn		FBgn0036337	AdenoK		FBgn0036117	CG6321
FBgn0011327	Uch-L5		FBgn0086855	CG17078		FBgn0015279	Pi3K92E		FBgn0033821	CG10799		FBgn0003091	Pkc53E		FBgn0015541	sda		FBgn0260462	CG12163		FBgn0011642	Zyx
FBgn0032721	CG10602		FBgn0039172	Spase22-23		FBgn0038020	GstD9		FBgn0038088	CG10126		FBgn0261674	CG42709		FBgn0283469	Vps4		FBgn0010421	TfIIFbeta		FBgn0038716	CG7342
FBgn0035423	CG17737		FBgn0036668	CG9715		FBgn0026575	hang		FBgn0260943	Rbp6		FBgn0025641	DAAM		FBgn0266579	tau		FBgn0039306	RIOK2		FBgn0035392	CG1271
FBgn0030742	CG9919		FBgn0042641	frc		FBgn0026369	Sara		FBgn0025827	CG6421		FBgn0040071	tara		FBgn0260857	Bet1		FBgn0037643	skap		FBgn0025615	Torsin
FBgn0035688	CG10289		FBgn0034158	CG5522		FBgn0086904	Nacalpha		FBgn0037231	Vps24		FBgn0053517	Dop2R		FBgn0010434	cora		FBgn0010812	unc-45		FBgn0034328	IM23
FBgn0036483	CG12316		FBgn0024188	san		FBgn0051044	CR31044		FBgn0053178	CG33178		FBgn0039602	CG1647		FBgn0026084	cib		FBgn0034264	CG10933		FBgn0029833	MCTS1
FBgn0031947	CG7154		FBgn0250830	CG12547		FBgn0259740	CG42394		FBgn0259203	CG42307		FBgn0038540	CG14321		FBgn0034045	CG8249		FBgn0002633	E(spl)m7-HLH		FBgn0002905	mus308
FBgn0261046	Dscam3		FBgn0264324	spg		FBgn0032197	CG5694		FBgn0259202	CG42306		FBgn0015524	otp		FBgn0051446	CG31446		FBgn0035995	CG3529		FBgn0052279	Drsl2
FBgn0028734	Fmr1		FBgn0038545	pasi1		FBgn0039381	SppL		FBgn0034372	Gint3		FBgn0004373	fwd		FBgn0040959	Peritrophin-15a		FBgn0034165	CG6435		FBgn0031515	CG9664
FBgn0037551	Gie		FBgn0053531	Ddr		FBgn0031401	papi		FBgn0034451	TBCB		FBgn0005648	Pabp2		FBgn0051676	CG31676		FBgn0052452	CG32452		FBgn0036390	CG13738
FBgn0025625	Sik2		FBgn0262955	RpII140		FBgn0015838	Vang		FBgn0036663	CG9674		FBgn0037231	Vps24		FBgn0029929	CG4593		FBgn0039711	CG7824		FBgn0263603	Zn72D
FBgn0034073	CG8414		FBgn0038071	Dtg		FBgn0038072	CG6225		FBgn0029161	slmo		FBgn0033029	Not3		FBgn0050051	CG30051		FBgn0033971	CG10209		FBgn0027111	miple1
FBgn0265974	ttv		FBgn0052113	CG32113		FBgn0085430	CG34401		FBgn0266346	CngB		FBgn0035001	Slik		FBgn0034605	CG15661		FBgn0051326	CG31326		FBgn0025720	Ate1
FBgn0023416	Ac3		FBgn0032631	CG15140		FBgn0036305	CG10984		FBgn0038063	Octbeta2R		FBgn0033482	CG1371		FBgn0034861	CG9815		FBgn0037717	CG8301		FBgn0040649	CG15461
FBgn0265082	Cdep		FBgn0036030	CG6767		FBgn0263929	jvl		FBgn0015371	chn		FBgn0030961	CG7058		FBgn0035964	Dhpr		FBgn0039863	CG1815		FBgn0082976	snoRNA:Psi28S-3305a
FBgn0027866	CG9776		FBgn0037234	CG9795		FBgn0031842	Tango1		FBgn0266452	CTPsyn		FBgn0002526	LanA		FBgn0267791	HnRNP-K		FBgn0036772	CG5290		FBgn0001150	gt
FBgn0259203	CG42307		FBgn0032420	CG6583		FBgn0034894	sigmar		FBgn0050055	CR30055		FBgn0261953	TfAP-2		FBgn0261353	Ccdc56		FBgn0038499	Brf		FBgn0029974	dpr14
FBgn0002909	mus312		FBgn0028992	sds22		FBgn0050077	Blos1		FBgn0086677	jeb		FBgn0003373	Sgs3		FBgn0261381	mtTFB1		FBgn0261387	CG17528		FBgn0038881	CG16791
FBgn0003169	put		FBgn0004583	ex		FBgn0029911	CG14435		FBgn0028497	CG3530		FBgn0259239	CG42337		FBgn0010339	128up		FBgn0029737	CG6903		FBgn0025630	Rtca
FBgn0013753	Bgb		FBgn0038816	Lrrk		FBgn0043456	CG4747		FBgn0028397	Tob		FBgn0040877	CG12994		FBgn0034860	CG9812		FBgn0033846	mip120		FBgn0036909	CG15881
FBgn0010342	Map60		FBgn0000535	eag		FBgn0038243	CG8066		FBgn0005649	Rox8		FBgn0026879	CG13364		FBgn0050151	CG30151		FBgn0053899	His4:CG33899		FBgn0031286	CG3862
FBgn0011758	B-H1		FBgn0262871	lute		FBgn0053105	p24-2		FBgn0267488	Mcr		FBgn0037992	CG4702		FBgn0015808	ScpX		FBgn0037409	Osi24		FBgn0010497	dmGlut
FBgn0023095	caps		FBgn0041184	Socs36E		FBgn0039602	CG1647		FBgn0039602	CG1647		FBgn0032242	CG5355		FBgn0085257	CG34228		FBgn0037552	CG7800		FBgn0264490	Eip93F
FBgn0033960	CG10151		FBgn0031894	CG4496		FBgn0034491	Hsl		FBgn0002909	mus312		FBgn0265191	Glycogenin		FBgn0035593	CG4603		FBgn0035173	CG13907		FBgn0083042	snoRNA:Psi18S-1854a
FBgn0086908	egg		FBgn0029822	CG12236		FBgn0015791	Rab14		FBgn0035537	CG11342		FBgn0002579	RpL36		FBgn0040297	Nhe2		FBgn0030114	CG17754		FBgn0266450	Kr-h1
FBgn0027587	CG7028		FBgn0034418	CG15118		FBgn0038803	CG5191		FBgn0053696	CNMaR		FBgn0036463	Reck		FBgn0039674	CG1907		FBgn0085409	CG34380		FBgn0283450	Glo1
FBgn0051191	CG31191		FBgn0037133	CG7370		FBgn0047135	CG32276		FBgn0040324	Ephrin		FBgn0039581	Moca-cyp		FBgn0067102	GlcT-1		FBgn0024945	NitFhit		FBgn0261238	Alh
FBgn0036248	ssp		FBgn0036745	CG7484		FBgn0004856	Bx42		FBgn0086361	alph		FBgn0042641	frc		FBgn0036257	RhoGAP68F		FBgn0278604	dmt		FBgn0031253	CG11885
FBgn0261843	pre-mod(mdg4)-W		FBgn0020647	KrT95D		FBgn0034948	Gadd34		FBgn0036333	MICAL-like		FBgn0037472	CG10098		FBgn0030946	CG6659		FBgn0262057	Spn77Ba		FBgn0031268	cold
FBgn0024733	RpL10		FBgn0265189	sud1		FBgn0036715	Cad74A		FBgn0051785	CG31785		FBgn0034180	Ehbp1		FBgn0000575	emc		FBgn0010053	Jheh1		FBgn0036488	CG6878
FBgn0026309	aft		FBgn0020269	mspo		FBgn0266720	Snap24		FBgn0038303	SIDL		FBgn0052532	CG32532		FBgn0025571	SF1		FBgn0036101	NijA		FBgn0024941	RSG7
FBgn0050389	CG30389		FBgn0030485	CG1998		FBgn0003969	vap		FBgn0033936	CG17386		FBgn0052082	CG32082		FBgn0014865	Mtk		FBgn0261403	sxc		FBgn0036290	CG10638
FBgn0050009	CR30009		FBgn0032293	Dpy-30L1		FBgn0036333	MICAL-like		FBgn0265991	Zasp52		FBgn0015031	cype		FBgn0015513	mbc		FBgn0037185	CG11367		FBgn0283451	br
FBgn0029893	CG14442		FBgn0040323	GNBP1		FBgn0037831	Cap-H2		FBgn0003374	Sgs4		FBgn0000283	Cp190		FBgn0035917	Zasp66		FBgn0026597	Axn		FBgn0052791	DIP-alpha
FBgn0024222	IKKbeta		FBgn0038679	CG6040		FBgn0037918	CG6791		FBgn0029932	CG4607		FBgn0011653	mas		FBgn0000659	fkh		FBgn0262976	lawc		FBgn0040066	wds
FBgn0030141	Gga		FBgn0039862	kek6		FBgn0039244	CG11069		FBgn0082585	sprt		FBgn0037153	olf413		FBgn0051721	Trim9		FBgn0060296	pain		FBgn0010504	kermit
FBgn0013750	Arf51F		FBgn0039420	CG6154		FBgn0030485	CG1998		FBgn0020412	JIL-1		FBgn0025355	SuUR		FBgn0039492	CG6051		FBgn0038195	CG3061		FBgn0066303	CG33932
FBgn0002709	mei-218		FBgn0039852	nyo		FBgn0265974	ttv		FBgn0035696	Best2		FBgn0029834	CG5937		FBgn0034859	CG3520		FBgn0042111	CG18766		FBgn0066304	Rpp20
FBgn0035987	CG3689		FBgn0259202	CG42306		FBgn0051121	CG31121		FBgn0030029	CG15343		FBgn0036111	Aps		FBgn0050272	MFS1		FBgn0037445	CG9727		FBgn0030969	Usp39
FBgn0263929	jvl		FBgn0010105	comm		FBgn0000283	Cp190		FBgn0086668	snoRNA:Psi28S-3436a		FBgn0045063	fdl		FBgn0039787	CG9702		FBgn0036847	CG11577		FBgn0030230	Rph
FBgn0035388	CG2162		FBgn0035995	CG3529		FBgn0041711	yellow-e		FBgn0039505	CG5934		FBgn0052174	CG32174		FBgn0026060	Mipp2		FBgn0033753	Cyp301a1		FBgn0035207	Sherpa
FBgn0266572	ebo		FBgn0034372	Gint3		FBgn0283666	Rap2l		FBgn0265191	Glycogenin		FBgn0030266	CG11122		FBgn0261618	larp		FBgn0038420	CG10311		FBgn0052407	CG32407
FBgn0024985	CG11448		FBgn0053512	dpr4		FBgn0026777	Rad23		FBgn0034293	CG14495		FBgn0026060	Mipp2		FBgn0010288	Uch		FBgn0025381	rush		FBgn0032262	CG7384
FBgn0000233	btd		FBgn0052666	Drak		FBgn0039908	Asator		FBgn0027660	blot		FBgn0053155	CG33155		FBgn0033137	Tsp42Ep		FBgn0034451	TBCB		FBgn0030803	CG4880
FBgn0003435	sm		FBgn0087008	e(y)3		FBgn0050428	CG30428		FBgn0040524	CG11052		FBgn0066303	CG33932		FBgn0015797	Rab6		FBgn0031377	CG15356		FBgn0003140	PpY-55A
FBgn0026369	Sara		FBgn0039734	Tace		FBgn0030467	CG1764		FBgn0030719	eIF5		FBgn0066304	Rpp20		FBgn0267795	Frl		FBgn0039904	Hcf		FBgn0030223	CG2111
FBgn0003996	w		FBgn0261803	CG42749		FBgn0030996	CG14194		FBgn0036319	Ent3		FBgn0031879	uif		FBgn0000414	Dab		FBgn0004656	fs(1)h		FBgn0083991	CG34155
FBgn0024913	Actbeta		FBgn0032378	CycY		FBgn0036581	MED10		FBgn0037363	Atg17		FBgn0259699	CG42353		FBgn0031801	CG9498		FBgn0266111	ana3		FBgn0032895	twit
FBgn0263933	ebi		FBgn0030318	rho-4		FBgn0261984	Ire1		FBgn0036398	upSET		FBgn0029006	Smurf		FBgn0019960	Mitofilin		FBgn0000611	exd		FBgn0037535	CG14463
FBgn0032877	CG2617		FBgn0029834	CG5937		FBgn0034335	GstE1		FBgn0038282	dpr9		FBgn0034725	CG6044		FBgn0038363	Acyp2		FBgn0035877	CG7083		FBgn0034583	CG10527
FBgn0010417	Taf6		FBgn0000054	Adf1		FBgn0266452	CTPsyn		FBgn0039339	CG5116		FBgn0003345	sd		FBgn0030407	CG2543		FBgn0050159	CG30159		FBgn0002354	l(3)87Df
FBgn0013720	pck		FBgn0052174	CG32174		FBgn0085376	CG34347		FBgn0017545	RpS3A		FBgn0030508	CG15760		FBgn0036331	CG14117		FBgn0265101	Sgt1		FBgn0262369	mir-31b
FBgn0264493	rdx		FBgn0033793	CG3955		FBgn0037935	CG6834		FBgn0261244	inaE		FBgn0024291	Sirt1		FBgn0029912	CG4557		FBgn0037076	ebd2		FBgn0034530	Rcd6
FBgn0030058	CG11294		FBgn0052243	CG32243		FBgn0041160	comm2		FBgn0050263	stum		FBgn0266918	CG32486		FBgn0050291	CG30291		FBgn0039324	CG10553		FBgn0032135	GlcAT-S
FBgn0261983	l(2)gd1		FBgn0030710	CG8924		FBgn0030894	Mvb12		FBgn0016701	Rab4		FBgn0038815	CG5466		FBgn0263260	sel		FBgn0065088	snmRNA:641		FBgn0053490	CG33490
FBgn0030151	CG1354		FBgn0031696	Bub1		FBgn0262614	pyd		FBgn0051044	CR31044		FBgn0052451	SPoCk		FBgn0260972	alc		FBgn0034931	CG2812		FBgn0259745	wech
FBgn0016701	Rab4		FBgn0039132	AP-1sigma		FBgn0262516	Trpml		FBgn0039483	CG14259		FBgn0262887	CR43242		FBgn0034612	CG10505		FBgn0030719	eIF5		FBgn0038866	CG5810
FBgn0011020	Sas-4		FBgn0027594	drpr		FBgn0261361	CG42638		FBgn0261843	pre-mod(mdg4)-W		FBgn0030089	AP-1gamma		FBgn0030294	Pa1		FBgn0261526	NT1		FBgn0037064	CG9389
FBgn0030065	CG12075		FBgn0031150	bves		FBgn0026427	Su(var)2-HP2		FBgn0045063	fdl		FBgn0000056	Adhr		FBgn0040780	Atg10		FBgn0035945	CG5026		FBgn0034446	Arl6
FBgn0028581	mei-217		FBgn0031822	CG9548		FBgn0262103	Sik3		FBgn0036057	CG14164		FBgn0005616	msl-2		FBgn0039509	bigmax		FBgn0031959	spz3		FBgn0033312	CG8642
FBgn0033539	Git		FBgn0015040	Cyp9c1		FBgn0020621	Pkn		FBgn0036056	CG6709		FBgn0264339	CG43795		FBgn0038412	Zip89B		FBgn0038488	m-cup		FBgn0022786	Hira
FBgn0001324	kto		FBgn0031065	CG14234		FBgn0010575	sbb		FBgn0035520	CG11586		FBgn0033958	CG12858		FBgn0035611	CG13285		FBgn0051151	wge		FBgn0010398	Lrr47
FBgn0002921	Atpalpha		FBgn0039914	mav		FBgn0033926	Arc1		FBgn0004511	dy		FBgn0026076	UBL3		FBgn0004363	porin		FBgn0087008	e(y)3		FBgn0003386	Shaw
FBgn0020497	emb		FBgn0261284	bou		FBgn0036964	FRG1		FBgn0259735	CG42389		FBgn0019952	Orct		FBgn0036337	AdenoK		FBgn0086673	CG13272		FBgn0035699	CG13300
FBgn0034396	CG15097		FBgn0261797	Dhc64C		FBgn0067782	att-ORFB		FBgn0032233	dpr19		FBgn0037240	Cont		FBgn0032615	CG6012		FBgn0046685	Wsck		FBgn0032916	CG9257
FBgn0030710	CG8924		FBgn0033356	CG8229		FBgn0250754	CG42232		FBgn0262531	CG43085		FBgn0035060	Eps-15		FBgn0035249	CG17249		FBgn0031643	CG3008		FBgn0032846	CG10721
FBgn0031822	CG9548		FBgn0013753	Bgb		FBgn0000810	fs(1)K10		FBgn0025639	Hmt4-20		FBgn0038809	CG16953		FBgn0029820	CG16721		FBgn0036621	roq		FBgn0031459	CG2862
FBgn0000414	Dab		FBgn0051550	CG31550		FBgn0036476	sstn		FBgn0030704	CG15916		FBgn0259700	CG42354		FBgn0032336	AstC		FBgn0264691	Lst8		FBgn0040298	Myt1
FBgn0263258	chas		FBgn0004055	uzip		FBgn0035165	CG13887		FBgn0260753	Pdfr		FBgn0259170	alpha-Man-Ia		FBgn0032259	CG6144		FBgn0033159	Dscam1		FBgn0029642	CG3592
FBgn0030505	NFAT		FBgn0015286	Rala		FBgn0036448	mop		FBgn0050323	CG30323		FBgn0037412	Osi4		FBgn0035886	Jon66Ci		FBgn0053329	Sp212		FBgn0037011	CG4858
FBgn0250867	CG42238		FBgn0004404	RpS14b		FBgn0015790	Rab11		FBgn0013749	Arf102F		FBgn0261260	mgl		FBgn0039595	AstA-R2		FBgn0003275	RpII18		FBgn0034758	CG13510
FBgn0051550	CG31550		FBgn0030854	CG8289		FBgn0040736	IM3		FBgn0262103	Sik3		FBgn0053531	Ddr		FBgn0038199	CCHa1		FBgn0029152	Mkrn1		FBgn0033438	Mmp2
FBgn0037739	CG12948		FBgn0019985	mGluR		FBgn0013987	MAPk-Ak2		FBgn0033188	Drat		FBgn0259139	glo		FBgn0032020	CG7787		FBgn0035936	Tsp66E		FBgn0001491	l(1)10Bb
FBgn0086694	Bre1		FBgn0000183	BicD		FBgn0260012	pds5		FBgn0263392	Tet		FBgn0260635	Diap1		FBgn0260722	CR42549		FBgn0014411	Vps26		FBgn0283509	Phm
FBgn0263603	Zn72D		FBgn0030674	CG8184		FBgn0031985	mon2		FBgn0027509	TBCD		FBgn0036104	CG6418		FBgn0036505	CG7945		FBgn0052170	CG32170		FBgn0261561	CG42675
FBgn0000116	Argk		FBgn0000479	dnc		FBgn0035696	Best2		FBgn0037050	ICA69		FBgn0030724	Nipsnap		FBgn0039849	CG11334		FBgn0264711	CG43980		FBgn0033052	SCAP
FBgn0262169	magu		FBgn0001942	eIF-4a		FBgn0262886	CR43241		FBgn0062449	CG13197		FBgn0034976	CG4049		FBgn0027109	NPF		FBgn0012058	Cdc27		FBgn0037609	CG9773
FBgn0033339	Sec31		FBgn0030791	CG9132		FBgn0263117	CG34377		FBgn0035719	tow		FBgn0278608	Dsp1		FBgn0026150	ApepP		FBgn0085261	CG34232		FBgn0015791	Rab14
FBgn0085427	CG34398		FBgn0085447	sif		FBgn0030674	CG8184		FBgn0265297	pAbp		FBgn0025836	RhoGAP1A		FBgn0039450	CG5484		FBgn0036052	CG10809		FBgn0034281	CG14490
FBgn0036360	CG10713		FBgn0032979	Clamp		FBgn0259152	Clbn		FBgn0262148	CR42874		FBgn0266410	CG45050		FBgn0020307	dve		FBgn0000239	bur		FBgn0030286	CG1657
FBgn0035063	CG3594		FBgn0039113	CG10217		FBgn0024277	trio		FBgn0266429	AstA-R1		FBgn0052666	Drak		FBgn0015283	Rpn10		FBgn0020626	Osbp		FBgn0004463	RpIII128
FBgn0029708	CG3556		FBgn0043550	Tsp68C		FBgn0027865	Tsp96F		FBgn0003295	ru		FBgn0039816	CG11317		FBgn0038832	CG15695		FBgn0035110	thoc7		FBgn0038043	CG17202
FBgn0036685	CG6664		FBgn0024236	foi		FBgn0034985	CG3328		FBgn0032986	CG3262		FBgn0031384	CG4238		FBgn0034534	maf-S		FBgn0039203	CG13618		FBgn0041780	Ssl2
FBgn0040068	Vav		FBgn0038011	CG4066		FBgn0037890	CG17734		FBgn0004656	fs(1)h		FBgn0050404	Tango11		FBgn0051472	sgll		FBgn0015039	Cyp9b2		FBgn0028932	CG16890
FBgn0010768	sqz		FBgn0016059	Sema-1b		FBgn0034264	CG10933		FBgn0262719	CG43163		FBgn0027529	tapas		FBgn0039153	GatB		FBgn0024320	Npc1a		FBgn0083950	CG34114
FBgn0032986	CG3262		FBgn0034176	ste24a		FBgn0033998	row		FBgn0015522	olf186-M		FBgn0003206	Ras64B		FBgn0066303	CG33932		FBgn0086683	Spf45		FBgn0263050	CG43345
FBgn0029746	CG15465		FBgn0023143	Uba1		FBgn0011672	Mvl		FBgn0030558	CG1461		FBgn0034261	HPS4		FBgn0066304	Rpp20		FBgn0003882	tub		FBgn0263051	CG43346
FBgn0260243	E(var)3-9		FBgn0051191	CG31191		FBgn0004390	RasGAP1		FBgn0040754	CG17059		FBgn0003447	sn		FBgn0052264	CG32264		FBgn0030349	CG10353		FBgn0033104	CG15237
FBgn0029957	CG12155		FBgn0260446	GABA-B-R1		FBgn0003139	PpV		FBgn0035477	CG14982		FBgn0261278	grp		FBgn0034387	Cyp12b2		FBgn0036964	FRG1		FBgn0035271	CG2021
FBgn0039381	SppL		FBgn0261793	Trf2		FBgn0039213	atl		FBgn0033551	CG7222		FBgn0011573	Cdc37		FBgn0033999	CG8093		FBgn0039709	Cad99C		FBgn0052442	CG32442
FBgn0266124	ghi		FBgn0027617	CG5808		FBgn0031057	Ubqn		FBgn0263395	hppy		FBgn0026326	Mad1		FBgn0037094	CG7611		FBgn0029992	Upf2		FBgn0037328	RpL35A
FBgn0037757	CG8516		FBgn0031059	CG14229		FBgn0036538	CG15715		FBgn0262364	CG43062		FBgn0262867	Ptr		FBgn0030518	CG11134		FBgn0038360	CG9590		FBgn0037301	Mms19
FBgn0262518	Rab8		FBgn0000157	Dll		FBgn0264305	CG43783		FBgn0033340	CG13751		FBgn0051716	Cnot4		FBgn0028894	GMF		FBgn0037116	Als2		FBgn0034935	Orcokinin
FBgn0000173	ben		FBgn0034950	Pask		FBgn0032444	CG5525		FBgn0035255	RabX5		FBgn0001223	Hsp22		FBgn0037573	eIF4AIII		FBgn0045862	btz		FBgn0039870	CG1896
FBgn0052176	CG32176		FBgn0004244	Rdl		FBgn0263993	CG43736		FBgn0036537	CG18081		FBgn0037171	CG14459		FBgn0053099	CG33099		FBgn0051643	CG31643		FBgn0036734	CG7564
FBgn0261953	TfAP-2		FBgn0000611	exd		FBgn0283724	Girdin		FBgn0011274	Dif		FBgn0019925	Surf4		FBgn0261554	CG42672		FBgn0033744	Dh44-R2		FBgn0023535	arg
FBgn0013764	Chi		FBgn0053513	Nmdar2		FBgn0038592	CG18599		FBgn0039757	RpS7		FBgn0030894	Mvb12		FBgn0034152	Acp53C14a		FBgn0033465	Etf-QO		FBgn0014417	CG13397
FBgn0003141	pr		FBgn0050463	CG30463		FBgn0040322	GNBP2		FBgn0036192	Pallidin		FBgn0035158	CG13895		FBgn0033649	pyr		FBgn0035033	CG3548		FBgn0051717	CG31717
FBgn0028554	x16		FBgn0038755	Hs6st		FBgn0037188	CG7369		FBgn0029930	CG12541		FBgn0031736	CG11030		FBgn0001291	Jra		FBgn0040294	POSH		FBgn0039339	CG5116
FBgn0266136	Gyc76C		FBgn0033744	Dh44-R2		FBgn0016131	Cdk4		FBgn0033347	CG8248		FBgn0038725	CG6184		FBgn0260859	Bet3		FBgn0027620	Acf		FBgn0039754	CG9747
FBgn0261570	CG42684		FBgn0037757	CG8516		FBgn0035631	Txl		FBgn0037737	Pnn		FBgn0031031	CG14218		FBgn0038984	AdipoR		FBgn0036053	iPLA2-VIA		FBgn0004597	CycC
FBgn0034974	CG16786		FBgn0265262	Vha68-1		FBgn0050345	CG30345		FBgn0032404	RpL7-like		FBgn0030701	CG16952		FBgn0042641	frc		FBgn0003557	Su(dx)		FBgn0025366	Ip259
FBgn0036258	CG5642		FBgn0035677	CG13293		FBgn0003380	Sh		FBgn0036740	Vps60		FBgn0017550	Rga		FBgn0032684	CG10178		FBgn0004133	blow		FBgn0036263	thoc6
FBgn0030871	CG8142		FBgn0040230	dbo		FBgn0264556	Gr39a		FBgn0040005	CG17883		FBgn0040773	COX7C		FBgn0036449	bmm		FBgn0039485	CG17189		FBgn0024973	CG2701
FBgn0010620	CG10939		FBgn0265574	Cdc5		FBgn0040777	CG14767		FBgn0033799	GLaz		FBgn0011591	fng		FBgn0013750	Arf51F		FBgn0034258	eIF3-S8		FBgn0039611	CG14528
FBgn0022985	qkr58E-2		FBgn0036519	CG7650		FBgn0030731	Mfe2		FBgn0026417	Hus1-like		FBgn0039633	CG11873		FBgn0052284	CG32284		FBgn0032859	Arpc2		FBgn0023516	Pex5
FBgn0039016	Dcr-1		FBgn0004837	Su(H)		FBgn0260442	rhea		FBgn0023518	trr		FBgn0037261	CG9775		FBgn0017567	ND-23		FBgn0031474	CG2991		FBgn0263120	Acsl
FBgn0033359	CG8213		FBgn0052017	CG32017		FBgn0051352	Unc-115a		FBgn0000097	aop		FBgn0032348	CG4751		FBgn0011834	Ser6		FBgn0030638	CG11655		FBgn0023541	Cyp4d14
FBgn0263705	Myo10A		FBgn0000173	ben		FBgn0039145	CG6000		FBgn0015286	Rala		FBgn0034539	CG11159		FBgn0032859	Arpc2		FBgn0034073	CG8414		FBgn0039831	CG12054
FBgn0029508	Tsp42Ea		FBgn0035158	CG13895		FBgn0027338	Kap-alpha3		FBgn0039229	Saf-B		FBgn0036733	U4-U6-60K		FBgn0034951	CG3860		FBgn0027342	fz4		FBgn0052412	QC
FBgn0034976	CG4049		FBgn0034009	CG8155		FBgn0262114	RanBPM		FBgn0030802	DENR		FBgn0027600	obst-B		FBgn0032774	CG17549		FBgn0036288	CG10660		FBgn0032474	DnaJ-H
FBgn0035829	HP4		FBgn0032330	Samuel		FBgn0032538	CG16885		FBgn0034978	CG3257		FBgn0041604	dlp		FBgn0034072	Dg		FBgn0039543	CG12428		FBgn0038722	Nup58
FBgn0037236	Skp2		FBgn0020372	TM4SF		FBgn0027499	wde		FBgn0040348	CG3703		FBgn0032586	Tpr2		FBgn0001189	hfw		FBgn0041582	tamo		FBgn0083047	snoRNA:Psi18S-1377e
FBgn0015663	Dot		FBgn0265190	PIG-S		FBgn0031675	CG9121		FBgn0051199	CG31199		FBgn0027360	Tim10		FBgn0035692	CG13298		FBgn0026150	ApepP		FBgn0004380	Klp64D
FBgn0030640	CG6294		FBgn0004168	5-HT1A		FBgn0261053	Cad86C		FBgn0032725	Nedd8		FBgn0260223	CG42497		FBgn0032822	CG10466		FBgn0266916	Cenp-C		FBgn0035517	CG1265
FBgn0031760	Tsp26A		FBgn0039145	CG6000		FBgn0000382	csw		FBgn0040491	Buffy		FBgn0029868	ND-B16.6		FBgn0032140	CG13117		FBgn0029746	CG15465		FBgn0039451	CG6420
FBgn0036678	CG11905		FBgn0029003	mab-21		FBgn0083956	CG34120		FBgn0260006	drd		FBgn0004896	fd59A		FBgn0086757	cbs		FBgn0030362	regucalcin		FBgn0052268	Drsl6
FBgn0029094	asf1		FBgn0259707	CG42361		FBgn0265512	mlt		FBgn0001186	Hex-A		FBgn0030695	PGRP-LE		FBgn0031304	CG4552		FBgn0031894	CG4496		FBgn0050466	CG30466
FBgn0015400	kek2		FBgn0031495	GABPI		FBgn0023001	melt		FBgn0031815	frj		FBgn0034051	Mlf		FBgn0038421	CG17931		FBgn0001247	Ide		FBgn0029512	Aos1
FBgn0031885	Mnn1		FBgn0260653	serp		FBgn0041191	Rheb		FBgn0053155	CG33155		FBgn0034091	mrj		FBgn0030160	CG9691		FBgn0034885	CG4019		FBgn0083009	snoRNA:Psi28S-1135d
FBgn0003449	snf		FBgn0039293	CG11851		FBgn0265274	Inx3		FBgn0051357	CG31357		FBgn0032833	COX4		FBgn0030878	CG6769		FBgn0035132	mthl10		FBgn0064126	CG33722
FBgn0046258	CG12880		FBgn0032404	RpL7-like		FBgn0028984	Spn88Ea		FBgn0011225	jar		FBgn0014073	Tie		FBgn0035813	CG8492		FBgn0031533	CG2772		FBgn0042182	CG18749
FBgn0035236	CG12004		FBgn0013334	Sap47		FBgn0045035	tefu		FBgn0003008	or		FBgn0265607	beat-IIIa		FBgn0030669	CG9240		FBgn0028895	CG17328		FBgn0032053	mRpL51
FBgn0003716	tkv		FBgn0040344	CG3711		FBgn0052666	Drak		FBgn0033638	CG9005		FBgn0030648	CG6340		FBgn0030839	CG5613		FBgn0024807	DIP1		FBgn0051704	CG31704
FBgn0263072	CG43347		FBgn0034135	Syn2		FBgn0262975	cnc		FBgn0051195	CG31195		FBgn0261698	CG42732		FBgn0263241	Mocs1		FBgn0037728	CG16817		FBgn0036928	Tom20
FBgn0264005	Hmx		FBgn0014010	Rab5		FBgn0003209	raw		FBgn0023212	EloB		FBgn0039145	CG6000		FBgn0259699	CG42353		FBgn0053784	CG33784		FBgn0029937	CG8300
FBgn0038837	CG3822		FBgn0261555	CG42673		FBgn0003227	rec		FBgn0026088	CG14818		FBgn0051439	Muc96D		FBgn0033880	CG6553		FBgn0011205	fbl		FBgn0029747	CG5062
FBgn0004009	wg		FBgn0033054	CG14591		FBgn0037760	FBXO11		FBgn0031830	COX5B		FBgn0264491	how		FBgn0038570	Prx5		FBgn0030228	BTBD9		FBgn0039379	CG5886
FBgn0033942	Cpr51A		FBgn0037702	CG8176		FBgn0040358	CG14625		FBgn0053100	4EHP		FBgn0026573	ADD1		FBgn0038571	CG7215		FBgn0034585	Rbpn-5		FBgn0035589	CHMP2B
FBgn0039130	CG5854		FBgn0039900	Syt7		FBgn0037719	bocks		FBgn0036893	CG9376		FBgn0035171	CG12502		FBgn0033443	CG1698		FBgn0000352	cos		FBgn0003076	Pgm
FBgn0261610	CG42699		FBgn0025830	IntS8		FBgn0038475	Keap1		FBgn0259143	CG42258		FBgn0030418	CG4004		FBgn0033529	CG17765		FBgn0034956	CG4324		FBgn0259166	CG42271
FBgn0038472	CG3995		FBgn0261843	pre-mod(mdg4)-W		FBgn0259175	ome		FBgn0263980	CG43729		FBgn0025697	santa-maria		FBgn0039930	CG11077		FBgn0010078	RpL23		FBgn0029976	snz
FBgn0262026	CG42837		FBgn0262476	CG43066		FBgn0039260	Smg6		FBgn0030884	CG6847		FBgn0013765	cnn		FBgn0062412	Ctr1B		FBgn0026255	clumsy		FBgn0014024	Rnp4F
FBgn0030996	CG14194		FBgn0035020	CG13585		FBgn0037242	CG9855		FBgn0037133	CG7370		FBgn0265002	CG44153		FBgn0025686	Amnionless		FBgn0032123	Oatp30B		FBgn0010222	Nmdmc
FBgn0262714	Sap130		FBgn0259215	Ir93a		FBgn0026374	Rhp		FBgn0050392	CG30392		FBgn0039341	CG5112		FBgn0035248	CG13919		FBgn0030455	CG4318		FBgn0040899	CG17776
FBgn0032297	CG17124		FBgn0052939	CG32939		FBgn0052103	CG32103		FBgn0052495	CG32495		FBgn0001114	Glt		FBgn0000259	CkIIbeta		FBgn0052672	Atg8a		FBgn0003890	betaTub97EF
FBgn0015509	Cul1		FBgn0037731	CG18542		FBgn0005427	ewg		FBgn0030882	GSS		FBgn0004567	slp2		FBgn0042138	CG18815		FBgn0003139	PpV		FBgn0039350	jigr1
FBgn0031529	CG9662		FBgn0036032	CG16711		FBgn0035998	CG3437		FBgn0038427	ema		FBgn0023212	EloB		FBgn0029885	CG3224		FBgn0015803	RtGEF		FBgn0085279	CG34250
FBgn0263606	Hsc20		FBgn0263987	spoon		FBgn0035976	PGRP-LC		FBgn0037074	CG7324		FBgn0004635	rho		FBgn0031998	SLC5A11		FBgn0051365	CG31365		FBgn0024841	Pcd
FBgn0052666	Drak		FBgn0032484	kek4		FBgn0035769	CTCF		FBgn0026313	X11L		FBgn0004919	gol		FBgn0087035	AGO2		FBgn0033352	PAN2		FBgn0051051	CG31051
FBgn0024245	dnt		FBgn0000451	ect		FBgn0037094	CG7611		FBgn0039050	CG17110		FBgn0259243	Pka-R1		FBgn0037543	CG10903		FBgn0050122	CG30122		FBgn0034939	thoc5
FBgn0051460	CG31460		FBgn0037007	CG5059		FBgn0036847	CG11577		FBgn0085444	mute		FBgn0037443	Dmtn		FBgn0003053	peb		FBgn0025830	IntS8		FBgn0030289	GCS1
FBgn0003896	tup		FBgn0000711	flw		FBgn0034405	Jheh2		FBgn0263346	CG43427		FBgn0019637	Atu		FBgn0034693	CG11073		FBgn0013717	not		FBgn0025687	LKRSDH
FBgn0022344	CG10340		FBgn0036386	CG8833		FBgn0004227	nonA		FBgn0262516	Trpml		FBgn0030406	CG1463		FBgn0004892	sob		FBgn0037182	ArfGAP3		FBgn0038038	CG5167
FBgn0034964	IntS1		FBgn0035767	CG8596		FBgn0034210	CG6568		FBgn0261361	CG42638		FBgn0026239	gukh		FBgn0037842	CG6567		FBgn0029504	CHES-1-like		FBgn0024995	CG2680
FBgn0037028	CG3618		FBgn0037944	CG6923		FBgn0025574	Pli		FBgn0010575	sbb		FBgn0038926	CG13409		FBgn0031012	CG8051		FBgn0034786	CG13531		FBgn0031707	CG14020
FBgn0003720	tll		FBgn0039214	puf		FBgn0031054	Ssu72		FBgn0030364	CG15735		FBgn0013347	TfIIA-S		FBgn0004103	Pp1-87B		FBgn0030049	Trf4-1		FBgn0034011	CG8160
FBgn0038418	pad		FBgn0003391	shg		FBgn0046704	Liprin-alpha		FBgn0022943	Cbp20		FBgn0050021	metro		FBgn0040636	CG13255		FBgn0038803	CG5191		FBgn0040965	CR13130
FBgn0264855	AP-2alpha		FBgn0013720	pck		FBgn0035571	CG12493		FBgn0261283	SREBP		FBgn0266418	wake		FBgn0031043	NAA20		FBgn0036373	Tgi		FBgn0053160	CG33160
FBgn0033261	udd		FBgn0266572	ebo		FBgn0039920	CG11360		FBgn0024941	RSG7		FBgn0086361	alph		FBgn0036090	CG8009		FBgn0033062	Ars2		FBgn0033212	LRR
FBgn0038640	CG7706		FBgn0020224	Cbl		FBgn0037720	CG8312		FBgn0035922	Pex7		FBgn0261954	east		FBgn0086450	su(r)		FBgn0000455	Dip-C		FBgn0032295	CG12299
FBgn0031745	rau		FBgn0250753	kra		FBgn0067783	att-ORFA		FBgn0002939	ninaD		FBgn0041184	Socs36E		FBgn0032726	CG10621		FBgn0038290	CG6912		FBgn0014869	Pglym78
FBgn0021795	Tapdelta		FBgn0029174	FKBP59		FBgn0033463	CG1513		FBgn0262508	CG43078		FBgn0042693	PP2A-B'		FBgn0052843	Dh31-R		FBgn0021765	scu		FBgn0031041	CG12788
FBgn0040777	CG14767		FBgn0013717	not		FBgn0039225	Ets96B		FBgn0052179	Krn		FBgn0042182	CG18749		FBgn0083167	Neb-cGP		FBgn0036321	CG14120		FBgn0027358	Tim9b
FBgn0003346	RanGAP		FBgn0262636	dati		FBgn0051472	sgll		FBgn0030886	CG12672		FBgn0015946	grim		FBgn0024248	chico		FBgn0001257	ImpL2		FBgn0259178	5PtaseI
FBgn0032509	CG6523		FBgn0046704	Liprin-alpha		FBgn0033087	Hsepi		FBgn0004368	Ptp4E		FBgn0003093	Pkc98E		FBgn0016684	NaPi-T		FBgn0027561	CG18659		FBgn0003227	rec
FBgn0053207	pxb		FBgn0032453	CG6180		FBgn0036891	CG9372		FBgn0261704	CG42740		FBgn0266417	CG45057		FBgn0003449	snf		FBgn0026190	PH4alphaMP		FBgn0019662	qm
FBgn0027889	ball		FBgn0052354	CG32354		FBgn0032668	CG17681		FBgn0027544	CG2217		FBgn0035033	CG3548		FBgn0043070	MESK2		FBgn0026749	Yippee		FBgn0039271	CG11839
FBgn0022213	Cas		FBgn0259978	vlc		FBgn0037794	CG6254		FBgn0036967	SCCRO4		FBgn0033463	CG1513		FBgn0037603	CG11753		FBgn0013764	Chi		FBgn0028541	TM9SF4
FBgn0037972	CG10005		FBgn0026239	gukh		FBgn0038632	CG14301		FBgn0033550	CG12341		FBgn0004657	mys		FBgn0036099	CG11811		FBgn0260479	CG31904		FBgn0051805	CG31805
FBgn0033259	CG11210		FBgn0266019	rudhira		FBgn0040236	c11.1		FBgn0259168	mnb		FBgn0024754	Flo1		FBgn0261279	lqfR		FBgn0038721	subdued		FBgn0025839	ND-B14.5A
FBgn0036030	CG6767		FBgn0032728	Tango6		FBgn0003068	per		FBgn0031775	CG9150		FBgn0004514	Oct-TyrR		FBgn0036951	CG7017		FBgn0027335	Rip11		FBgn0036314	CG10754
FBgn0035851	MED24		FBgn0011828	Pxn		FBgn0261564	Reep1		FBgn0083976	CG34140		FBgn0037794	CG6254		FBgn0085424	nub		FBgn0051122	CG31122		FBgn0029818	GAA1
FBgn0015040	Cyp9c1		FBgn0020255	Ran		FBgn0259202	CG42306		FBgn0083992	Mkp		FBgn0031842	Tango1		FBgn0261437	CSN8		FBgn0016754	sba		FBgn0024957	Irp-1B
FBgn0050101	CG30101		FBgn0037657	hyx		FBgn0266848	wap		FBgn0035245	GC		FBgn0085386	CG34357		FBgn0033381	GstE13		FBgn0032369	CG6614		FBgn0039023	CG4723
FBgn0052579	CG32579		FBgn0030452	MFS10		FBgn0029114	Tollo		FBgn0025680	cry		FBgn0064126	CG33722		FBgn0035032	ATPsynF		FBgn0011202	dia		FBgn0028375	heix
FBgn0025186	ari-2		FBgn0052296	Mrtf		FBgn0035813	CG8492		FBgn0037794	CG6254		FBgn0001138	grn		FBgn0066292	CheB42c		FBgn0261241	Vps16A		FBgn0083228	Frq2
FBgn0000139	ash2		FBgn0034390	CG15093		FBgn0032785	CG10026		FBgn0036317	CG10948		FBgn0267033	mamo		FBgn0040582	CG5791		FBgn0052103	CG32103		FBgn0038964	Nop56
FBgn0034577	cpa		FBgn0051028	CG31028		FBgn0040992	CG10570		FBgn0025866	CalpB		FBgn0085422	CG34393		FBgn0259700	CG42354		FBgn0085280	CG34251		FBgn0031238	CG3645
FBgn0003124	polo		FBgn0038651	CG14299		FBgn0260228	CG42502		FBgn0262057	Spn77Ba		FBgn0086683	Spf45		FBgn0033942	Cpr51A		FBgn0034723	CG13506		FBgn0283427	FASN1
FBgn0021800	Reph		FBgn0052150	CG32150		FBgn0035943	CG5653		FBgn0051354	Hsp70Bbb		FBgn0032656	CG5674		FBgn0040496	CG17104		FBgn0001169	H		FBgn0259224	CG42324
FBgn0037645	CG11966		FBgn0030358	CG10362		FBgn0027587	CG7028		FBgn0002774	mle		FBgn0039795	Spn100A		FBgn0042206	GstD10		FBgn0031813	CG9527		FBgn0261952	srw
FBgn0050419	CG30419		FBgn0034796	CG3700		FBgn0033982	Cyp317a1		FBgn0003942	RpS27A		FBgn0263131	CG43373		FBgn0037200	CG11109		FBgn0024187	syd		FBgn0036039	Naa60
FBgn0027588	GCS2alpha		FBgn0032217	CG4972		FBgn0034372	Gint3		FBgn0264089	sli		FBgn0031893	CG4495		FBgn0039636	Atg14		FBgn0013563	Pex1		FBgn0052220	Csas
FBgn0065088	snmRNA:641		FBgn0015477	Rme-8		FBgn0002774	mle		FBgn0030103	Obp8a		FBgn0250755	CG42233		FBgn0011674	insc		FBgn0031016	kek5		FBgn0086757	cbs
FBgn0036890	CG9368		FBgn0085383	CG34354		FBgn0000247	ca		FBgn0085322	CG34293		FBgn0053199	CG33199		FBgn0262512	Vha14-1		FBgn0037606	CG8032		FBgn0263776	CG43693
FBgn0035398	Cht7		FBgn0030640	CG6294		FBgn0011708	Syx5		FBgn0036844	Mkp3		FBgn0035771	Sec63		FBgn0086134	Prosalpha2		FBgn0035959	CG4911		FBgn0038951	CG5380
FBgn0002631	E(spl)m5-HLH		FBgn0031760	Tsp26A		FBgn0051611	His4:CG31611		FBgn0032817	CG10631		FBgn0261239	Hr39		FBgn0027348	bgm		FBgn0022702	Cht2		FBgn0040352	CG14416
FBgn0031377	CG15356		FBgn0030418	CG4004		FBgn0261648	salm		FBgn0260965	CG42588		FBgn0014391	sun		FBgn0039857	RpL6		FBgn0034443	cer		FBgn0011291	Taf11
FBgn0035849	ERR		FBgn0038828	CG17270		FBgn0259178	5PtaseI		FBgn0038593	Vps39		FBgn0003866	tsh		FBgn0011455	ND-SGDH		FBgn0039161	CG13606		FBgn0035161	CG13898
FBgn0034084	CG8435		FBgn0030466	CG15744		FBgn0261550	CG42668		FBgn0004133	blow		FBgn0085421	Epac		FBgn0260748	CG5004		FBgn0031857	CG11321		FBgn0037669	Ibf2
FBgn0033783	CG17019		FBgn0031530	pgant2		FBgn0051550	CG31550		FBgn0085298	CG34269		FBgn0024232	gprs		FBgn0039226	Ude		FBgn0263219	Dscam4		FBgn0035534	mRpS6
FBgn0040388	boi		FBgn0038965	mats		FBgn0030432	CG4404		FBgn0039406	RpL34a		FBgn0052176	CG32176		FBgn0030873	CG15814		FBgn0031260	Spp		FBgn0036549	CG10516
FBgn0085433	CG34404		FBgn0004611	Plc21C		FBgn0033453	CG1667		FBgn0032814	CG10366		FBgn0038145	Droj2		FBgn0038431	CG10405		FBgn0000077	amx		FBgn0036460	CG5114
FBgn0011642	Zyx		FBgn0037842	CG6567		FBgn0000611	exd		FBgn0034913	Snap29		FBgn0038870	Oga		FBgn0010651	MFS14		FBgn0033993	CG8089		FBgn0031626	CG15631
FBgn0030790	CG4768		FBgn0050021	metro		FBgn0039358	CG5028		FBgn0000247	ca		FBgn0051195	CG31195		FBgn0033683	CG18343		FBgn0053834	His1:CG33834		FBgn0052027	CR32027
FBgn0032016	CG7818		FBgn0030699	CG8578		FBgn0022153	l(2)k05819		FBgn0026077	Gasp		FBgn0029067	Dd		FBgn0004395	unk		FBgn0030805	wus		FBgn0260970	Ubr3
FBgn0004644	hh		FBgn0031257	CG4133		FBgn0029676	HIP-R		FBgn0039023	CG4723		FBgn0033876	Syngr		FBgn0001250	if		FBgn0046247	CG5938		FBgn0027616	YT521-B
FBgn0082974	snoRNA:Psi28S-3305c		FBgn0052057	dpr10		FBgn0022985	qkr58E-2		FBgn0015278	Pi3K68D		FBgn0041707	7B2		FBgn0036948	CG7298		FBgn0036501	CG7272		FBgn0003062	Fib
FBgn0035719	tow		FBgn0031043	NAA20		FBgn0031043	NAA20		FBgn0031985	mon2		FBgn0032295	CG12299		FBgn0062449	CG13197		FBgn0265137	Spn42Da		FBgn0032644	CG5131
FBgn0263197	Patronin		FBgn0037312	CG11999		FBgn0035059	CG3894		FBgn0036918	CG7770		FBgn0036198	crim		FBgn0036816	Indy		FBgn0037443	Dmtn		FBgn0025814	Mgstl
FBgn0261985	Ptpmeg		FBgn0027589	CG1688		FBgn0001301	kel		FBgn0025836	RhoGAP1A		FBgn0014009	Rab2		FBgn0029868	ND-B16.6		FBgn0031044	MKP-4		FBgn0037215	beta-Man
FBgn0023531	CG32809		FBgn0250837	dUTPase		FBgn0267828	Fatp		FBgn0038223	Afti		FBgn0003011	ort		FBgn0261556	CG42674		FBgn0260655	l(3)76BDm		FBgn0010240	Lcch3
FBgn0260962	pic		FBgn0003044	Pcl		FBgn0283712	LIMK1		FBgn0020503	CLIP-190		FBgn0052758	CG32758		FBgn0030035	CG11190		FBgn0029959	Rab39		FBgn0036862	Gbs-76A
FBgn0259733	tal-AA		FBgn0038606	CG15803		FBgn0083976	CG34140		FBgn0028647	CG11902		FBgn0029003	mab-21		FBgn0259992	CG42489		FBgn0038149	GILT1		FBgn0015299	Ssb-c31a
FBgn0259731	tal-2A		FBgn0032361	CG6488		FBgn0083992	Mkp		FBgn0032246	CG5168		FBgn0038819	Cpr92F		FBgn0026872	CG14777		FBgn0036484	Pex3		FBgn0028429	I-2
FBgn0259732	tal-3A		FBgn0040068	Vav		FBgn0261563	wb		FBgn0039205	CG13623		FBgn0050361	mtt		FBgn0034743	RpS16		FBgn0052685	ZAP3		FBgn0030342	CG10347
FBgn0259730	tal-1A		FBgn0014075	Ugt		FBgn0029152	Mkrn1		FBgn0040992	CG10570		FBgn0003174	pwn		FBgn0265512	mlt		FBgn0264492	CkIIalpha		FBgn0031357	mRpL48
FBgn0051638	CG31638		FBgn0023529	CG2918		FBgn0051122	CG31122		FBgn0260228	CG42502		FBgn0038570	Prx5		FBgn0010039	GstD3		FBgn0034032	CG8195		FBgn0030410	Aven
FBgn0265140	Meltrin		FBgn0085391	CG34362		FBgn0019968	Khc-73		FBgn0011573	Cdc37		FBgn0038571	CG7215		FBgn0030309	CG1572		FBgn0032018	CG7806		FBgn0035592	CG10674
FBgn0036340	SRm160		FBgn0025373	Fpps		FBgn0030735	CG3632		FBgn0050296	RIC-3		FBgn0036144	GlcAT-P		FBgn0002985	odd		FBgn0030749	AnxB11		FBgn0030026	sni
FBgn0032524	CG9267		FBgn0283651	CG46301		FBgn0033434	CG1902		FBgn0261995	CG42813		FBgn0011604	Iswi		FBgn0036998	CG5969		FBgn0039600	CG1646		FBgn0011768	Fdh
FBgn0034504	CG8929		FBgn0033550	CG12341		FBgn0259139	glo		FBgn0003716	tkv		FBgn0264087	Slob		FBgn0033717	CG8839		FBgn0039329	CG10669		FBgn0029067	Dd
FBgn0035689	CG7376		FBgn0017545	RpS3A		FBgn0025777	homer		FBgn0027280	l(1)G0193		FBgn0025800	Smox		FBgn0003175	px		FBgn0015520	nonA-l		FBgn0032720	mRpL13
FBgn0052111	CR32111		FBgn0000119	arr		FBgn0037116	Als2		FBgn0032420	CG6583		FBgn0001247	Ide		FBgn0036334	CG11267		FBgn0038880	SIFaR		FBgn0035851	MED24
FBgn0015279	Pi3K92E		FBgn0000037	mAChR-A		FBgn0011770	Gip		FBgn0035227	Iml1		FBgn0039532	Mtl		FBgn0038799	MFS9		FBgn0034488	CG11208		FBgn0010607	l(2)05714
FBgn0026417	Hus1-like		FBgn0045495	Gr28b		FBgn0024754	Flo1		FBgn0032511	ND-B22		FBgn0028683	spt4		FBgn0038869	Smyd5		FBgn0030366	Usp7		FBgn0020545	kraken
FBgn0039145	CG6000		FBgn0031395	CG10874		FBgn0037265	spartin		FBgn0033905	CG18324		FBgn0038816	Lrrk		FBgn0038220	CG12207		FBgn0038632	CG14301		FBgn0082954	snoRNA:Psi28S-3571
FBgn0262699	rap		FBgn0082831	pps		FBgn0052441	CG32441		FBgn0011592	fra		FBgn0036340	SRm160		FBgn0032845	CG10747		FBgn0050389	CG30389		FBgn0023508	Ocrl
FBgn0050011	gem		FBgn0261403	sxc		FBgn0005617	msl-1		FBgn0052702	Cubn		FBgn0037252	CG14650		FBgn0030668	CG8128		FBgn0036896	wnd		FBgn0036179	CG7368
FBgn0011836	Taf2		FBgn0263511	Vsx1		FBgn0086683	Spf45		FBgn0035851	MED24		FBgn0013973	Gycbeta100B		FBgn0032018	CG7806		FBgn0031865	Nha1		FBgn0034419	CG15111
FBgn0043550	Tsp68C		FBgn0034327	CG14505		FBgn0000384	cta		FBgn0034573	CG3295		FBgn0032633	Lrch		FBgn0032682	grnd		FBgn0033321	CG8738		FBgn0036512	CG16979
FBgn0026150	ApepP		FBgn0010417	Taf6		FBgn0051224	CG31224		FBgn0023083	fray		FBgn0034975	enok		FBgn0017482	T3dh		FBgn0030991	CG7453		FBgn0086254	CG6084
FBgn0004903	Rb97D		FBgn0041171	ago		FBgn0010762	simj		FBgn0002566	lt		FBgn0004859	ci		FBgn0031039	Shawn		FBgn0030051	spirit		FBgn0039966	Rab21
FBgn0034939	thoc5		FBgn0262728	Pal2		FBgn0034861	CG9815		FBgn0040230	dbo		FBgn0010329	Tbh		FBgn0031038	Tyler		FBgn0037543	CG10903		FBgn0034118	Nup62
FBgn0040505	Alk		FBgn0038927	CG6015		FBgn0038421	CG17931		FBgn0015789	Rab10		FBgn0038042	Scgbeta		FBgn0024285	Srp54		FBgn0035101	p130CAS		FBgn0266101	CG44838
FBgn0035103	Vdup1		FBgn0032880	TM9SF2		FBgn0036258	CG5642		FBgn0027498	CG2061		FBgn0034346	CG12263		FBgn0035879	GAPcenA		FBgn0031356	CG17660		FBgn0034377	CG15071
FBgn0037206	CG12768		FBgn0036101	NijA		FBgn0011648	Mad		FBgn0029822	CG12236		FBgn0039283	danr		FBgn0085491	CG34462		FBgn0033320	CG8586		FBgn0026143	CDC45L
FBgn0053145	GalT1		FBgn0036476	sstn		FBgn0264815	Pde1c		FBgn0261239	Hr39		FBgn0032629	beat-IIIc		FBgn0028955	CG8788		FBgn0050026	CG30026		FBgn0033605	CG9067
FBgn0011217	eff		FBgn0031990	PAPLA1		FBgn0011573	Cdc37		FBgn0033985	CG10257		FBgn0015795	Rab7		FBgn0260233	CG42507		FBgn0265190	PIG-S		FBgn0261698	CG42732
FBgn0036641	Smn		FBgn0000038	nAChRbeta1		FBgn0053096	CG33096		FBgn0259170	alpha-Man-Ia		FBgn0261403	sxc		FBgn0035383	CPT2		FBgn0265189	sud1		FBgn0038788	Sirt2
FBgn0036556	CG5830		FBgn0002576	lz		FBgn0036773	CG13698		FBgn0003882	tub		FBgn0026418	Hsc70Cb		FBgn0019644	ATPsynB		FBgn0043841	vir-1		FBgn0015795	Rab7
FBgn0064116	CG33713		FBgn0003048	pcx		FBgn0065088	snmRNA:641		FBgn0036913	Usp32		FBgn0031145	Ntf-2		FBgn0030695	PGRP-LE		FBgn0040340	TRAM		FBgn0005533	RpS17
FBgn0064117	SLIRP1		FBgn0037697	GstZ2		FBgn0052699	LPCAT		FBgn0039738	Mgat2		FBgn0030030	CG1636		FBgn0000455	Dip-C		FBgn0039223	CG5805		FBgn0002521	pho
FBgn0031318	CG4887		FBgn0026616	alpha-Man-IIb		FBgn0003741	tra		FBgn0039890	CG2316		FBgn0033017	CG10465		FBgn0036818	CG14074		FBgn0001965	Sos		FBgn0004401	Pep
FBgn0053196	dpy		FBgn0035160	hng3		FBgn0003317	sax		FBgn0026393	Or43b		FBgn0043362	bchs		FBgn0034200	Gbp2		FBgn0031920	CG6441		FBgn0032750	CG10495
FBgn0037255	Fip1		FBgn0042134	Capr		FBgn0004876	cdi		FBgn0032292	EMC3		FBgn0032690	CG10333		FBgn0051955	CG31955		FBgn0262740	Evi5		FBgn0032078	C1GalTA
FBgn0261841	pre-mod(mdg4)-AD		FBgn0032343	CG6201		FBgn0030309	CG1572		FBgn0002917	na		FBgn0024183	vig		FBgn0011361	ND-ACP		FBgn0001269	inv		FBgn0052702	Cubn
FBgn0261842	pre-mod(mdg4)-AE		FBgn0027503	CG11970		FBgn0260484	HIP		FBgn0023541	Cyp4d14		FBgn0036734	CG7564		FBgn0020278	loco		FBgn0031069	Pmp70		FBgn0030330	Tango10
FBgn0025725	alphaCOP		FBgn0037796	CG12814		FBgn0004914	Hnf4		FBgn0035986	CG4022		FBgn0264502	CG43901		FBgn0039328	CHKov2		FBgn0036181	Muc68Ca		FBgn0039965	CG13865
FBgn0024183	vig		FBgn0051676	CG31676		FBgn0259933	CG42456		FBgn0043884	mask		FBgn0035285	CG12025		FBgn0000256	capu		FBgn0003205	Ras85D		FBgn0038206	twf
FBgn0000384	cta		FBgn0039234	nct		FBgn0001085	fz		FBgn0050015	CG30015		FBgn0000541	E(bx)		FBgn0016650	Lgr1		FBgn0040765	luna		FBgn0029676	HIP-R
FBgn0039006	Cyp6d4		FBgn0266354	CG45002		FBgn0035436	CG12016		FBgn0032515	loqs		FBgn0053527	SIFa		FBgn0038017	CG4115		FBgn0036302	sowah		FBgn0038426	mRpS33
FBgn0029596	CG14054		FBgn0031896	CG4502		FBgn0030318	rho-4		FBgn0262539	CG43093		FBgn0031571	bark		FBgn0026879	CG13364		FBgn0013771	Cyp6a9		FBgn0036984	CG13248
FBgn0259247	laccase2		FBgn0265988	mv		FBgn0010417	Taf6		FBgn0030520	Pdcd4		FBgn0038195	CG3061		FBgn0029894	CG14440		FBgn0033749	achi		FBgn0052174	CG32174
FBgn0031065	CG14234		FBgn0264962	Pcf11		FBgn0024814	Clc		FBgn0031424	VGlut		FBgn0259238	CG42336		FBgn0085354	CG34325		FBgn0053105	p24-2		FBgn0053774	CG33774
FBgn0010282	TfIIFalpha		FBgn0031681	pgant5		FBgn0259993	CR42491		FBgn0051224	CG31224		FBgn0033639	CG9003		FBgn0260439	Pp2A-29B		FBgn0039293	CG11851		FBgn0261014	TER94
FBgn0032651	Oli		FBgn0013469	klu		FBgn0010877	l(3)05822		FBgn0064116	CG33713		FBgn0243512	puc		FBgn0050456	CG30456		FBgn0263740	eIF-2gamma		FBgn0040718	CG15353
FBgn0044323	Cka		FBgn0036333	MICAL-like		FBgn0085284	Blos3		FBgn0064117	SLIRP1		FBgn0032225	CG5022		FBgn0259243	Pka-R1		FBgn0263755	Su(var)3-9		FBgn0052091	CG32091
FBgn0039282	Bili		FBgn0026438	Eaat2		FBgn0034113	CG8060		FBgn0005771	noc		FBgn0017572	Mo25		FBgn0010303	hep		FBgn0033984	Lap1		FBgn0031094	CG9578
FBgn0034002	CG8079		FBgn0051151	wge		FBgn0001311	kkv		FBgn0050197	CG30197		FBgn0014906	Hydr2		FBgn0000629	E(z)		FBgn0032955	CG2201		FBgn0030556	mRNA-cap
FBgn0038545	pasi1		FBgn0037466	CG1965		FBgn0033984	Lap1		FBgn0040070	Trx-2		FBgn0052225	CG32225		FBgn0029762	NAAT1		FBgn0032197	CG5694		FBgn0001280	janA
FBgn0033911	VGAT		FBgn0035842	CG7504		FBgn0035879	GAPcenA		FBgn0015576	alpha-Est8		FBgn0014343	mirr		FBgn0037974	CG12224		FBgn0001189	hfw		FBgn0083016	snoRNA:Psi18S-841d
FBgn0032329	Art8		FBgn0036008	CG3408		FBgn0029095	aru		FBgn0031209	Ir21a		FBgn0261086	Syt14		FBgn0026323	Tak1		FBgn0036603	CG13062		FBgn0030005	CG2120
FBgn0027360	Tim10		FBgn0037442	godzilla		FBgn0015541	sda		FBgn0034181	CG8963		FBgn0030529	Clic		FBgn0266464	Nsf2		FBgn0002552	lin		FBgn0032783	CG10237
FBgn0260223	CG42497		FBgn0003475	spir		FBgn0032836	CG10680		FBgn0050120	CG30120		FBgn0040009	CG17490		FBgn0037166	CG11426		FBgn0003969	vap		FBgn0025777	homer
FBgn0264560	garz		FBgn0030421	CG3812		FBgn0032956	Cul2		FBgn0034350	CG5189		FBgn0039969	Fis1		FBgn0051183	CG31183		FBgn0053499	Sdic4		FBgn0031531	CG8840
FBgn0030641	CG6299		FBgn0003866	tsh		FBgn0037717	CG8301		FBgn0030366	Usp7		FBgn0037282	CG14657		FBgn0036733	U4-U6-60K		FBgn0030311	CG11699		FBgn0261841	pre-mod(mdg4)-AD
FBgn0026376	Rgl		FBgn0039160	CG5510		FBgn0267330	KdelR		FBgn0032723	ssp3		FBgn0026620	tacc		FBgn0261461	RhoGAP18B		FBgn0037710	CG9393		FBgn0261842	pre-mod(mdg4)-AE
FBgn0041723	rho-5		FBgn0032395	CG6734		FBgn0260990	yata		FBgn0035082	CG2811		FBgn0263929	jvl		FBgn0031893	CG4495		FBgn0036939	CG7365		FBgn0019949	Cdk9
FBgn0037921	CG6808		FBgn0033339	Sec31		FBgn0086676	spin		FBgn0037031	CG11456		FBgn0044051	Ilp1		FBgn0014906	Hydr2		FBgn0037632	Tcp-1eta		FBgn0052536	CG32536
FBgn0033260	Cul4		FBgn0036847	CG11577		FBgn0015793	Rab19		FBgn0051176	CG31176		FBgn0003372	Sgs1		FBgn0025712	CG13920		FBgn0015838	Vang		FBgn0033274	CG14757
FBgn0033166	Eaf		FBgn0266491	SclA		FBgn0263593	Lpin		FBgn0010226	GstS1		FBgn0042177	CG32164		FBgn0031888	Pvf2		FBgn0264090	CG43759		FBgn0260658	CG42541
FBgn0031434	insv		FBgn0025638	Roc1a		FBgn0261838	pre-mod(mdg4)-Z		FBgn0035592	CG10674		FBgn0022770	Peritrophin-A		FBgn0000339	cni		FBgn0040900	CG17777		FBgn0051950	CG31950
FBgn0002566	lt		FBgn0259194	Ir94e		FBgn0261837	pre-mod(mdg4)-T		FBgn0004854	B-H2		FBgn0034242	CG14480		FBgn0037637	IscU		FBgn0030582	CG14411		FBgn0042641	frc
FBgn0267002	unc-104		FBgn0085478	CG34449		FBgn0040900	CG17777		FBgn0001105	Gbeta13F		FBgn0051092	LpR2		FBgn0260390	CG42516		FBgn0038198	Npc2b		FBgn0038109	CG11656
FBgn0033901	O-fut1		FBgn0026749	Yippee		FBgn0010105	comm		FBgn0040344	CG3711		FBgn0050481	mRpL53		FBgn0260398	Pbp49		FBgn0003598	Su(var)3-7		FBgn0051431	CG31431
FBgn0016126	CaMKI		FBgn0035849	ERR		FBgn0004403	RpS14a		FBgn0030311	CG11699		FBgn0040697	Teh3		FBgn0260401	MED9		FBgn0034084	CG8435		FBgn0029736	CG4041
FBgn0003963	ush		FBgn0037659	Kdm2		FBgn0066101	LpR1		FBgn0020299	stumps		FBgn0032200	CG5676		FBgn0035444	CG12012		FBgn0040153	l(1)G0469		FBgn0026393	Or43b
FBgn0034644	CG10082		FBgn0028644	beat-Ic		FBgn0261983	l(2)gd1		FBgn0036581	MED10		FBgn0030174	CG15312		FBgn0015240	Hr96		FBgn0032167	CG5853		FBgn0033500	CG12913
FBgn0085443	spri		FBgn0030959	CG6961		FBgn0036224	Rpt4R		FBgn0019960	Mitofilin		FBgn0025574	Pli		FBgn0260392	CG42518		FBgn0027600	obst-B		FBgn0029645	CG14422
FBgn0038546	CG7379		FBgn0030641	CG6299		FBgn0051133	Slimp		FBgn0034330	CG18107		FBgn0000303	ChAT		FBgn0266449	Kr-h2		FBgn0260440	spdo		FBgn0000536	eas
FBgn0015829	TfIIEbeta		FBgn0003139	PpV		FBgn0032151	nAChRalpha6		FBgn0053116	CG33116		FBgn0038394	CG10264		FBgn0037092	M6		FBgn0250830	CG12547		FBgn0037342	CG2931
FBgn0267033	mamo		FBgn0000137	ase		FBgn0040283	SMC1		FBgn0014870	Psi		FBgn0028327	l(1)G0320		FBgn0034491	Hsl		FBgn0034617	Panx		FBgn0083048	snoRNA:Psi18S-1377d
FBgn0039466	CG5521		FBgn0039634	alpha-Man-Ib		FBgn0031694	Cyp4ac2		FBgn0053556	form3		FBgn0037108	CG11306		FBgn0052056	scramb1		FBgn0036089	CG14151		FBgn0002174	l(2)tid
FBgn0035267	CG13921		FBgn0030243	CG2186		FBgn0033889	CG6701		FBgn0030669	CG9240		FBgn0085369	Drgx		FBgn0027493	AdSS		FBgn0030763	CG9782		FBgn0033651	Ir48c
FBgn0260991	Incenp		FBgn0051739	AspRS-m		FBgn0033730	Cpr49Ag		FBgn0052218	CR32218		FBgn0263029	CG43324		FBgn0035825	CG8111		FBgn0005642	wdn		FBgn0024491	Bin1
FBgn0261839	pre-mod(mdg4)-Y		FBgn0266136	Gyc76C		FBgn0031752	CG9044		FBgn0054056	CG34056		FBgn0027492	wdb		FBgn0000117	arm		FBgn0264816	koko		FBgn0033100	CG3420
FBgn0261931	CG42797		FBgn0266492	SclB		FBgn0034261	HPS4		FBgn0041184	Socs36E		FBgn0025814	Mgstl		FBgn0032234	gny		FBgn0264751	Vti1b		FBgn0001092	Gapdh2
FBgn0053499	Sdic4		FBgn0004009	wg		FBgn0026630	nes		FBgn0036306	CG10973		FBgn0000055	Adh		FBgn0036104	CG6418		FBgn0260003	Dys		FBgn0031592	Art2
FBgn0020620	RN-tre		FBgn0030038	CG1440		FBgn0011592	fra		FBgn0036932	CG14184		FBgn0027594	drpr		FBgn0259202	CG42306		FBgn0036893	CG9376		FBgn0031391	CG11723
FBgn0033483	egr		FBgn0000392	cup		FBgn0036746	Crtc		FBgn0035519	CG1309		FBgn0028399	TMS1		FBgn0035725	Mis12		FBgn0039544	CG12877		FBgn0050037	CG30037
FBgn0033033	scaf		FBgn0039244	CG11069		FBgn0003319	Sb		FBgn0026620	tacc		FBgn0010380	AP-1-2beta		FBgn0045064	bwa		FBgn0028978	trbl		FBgn0032023	CG14274
FBgn0052865	alphagamma-element:CR32865		FBgn0001981	esg		FBgn0002306	sas		FBgn0035867	CG13671		FBgn0086674	Tango13		FBgn0000273	Pka-C1		FBgn0031597	CG17612		FBgn0053202	dpr11
FBgn0033081	geminin		FBgn0086779	step		FBgn0022344	CG10340		FBgn0025558	CG4101		FBgn0038581	CG14314		FBgn0033413	prel		FBgn0263993	CG43736		FBgn0015010	Ag5r
FBgn0033631	Sod3		FBgn0035207	Sherpa		FBgn0036198	crim		FBgn0034788	CG13532		FBgn0046704	Liprin-alpha		FBgn0034356	CG10924		FBgn0039326	CG10562		FBgn0023521	CG3587
FBgn0033581	CG12391		FBgn0003710	tipE		FBgn0004456	mew		FBgn0261872	scaf6		FBgn0085380	CG34351		FBgn0029843	Nep1		FBgn0020440	Fak		FBgn0039867	CstF-50
FBgn0283440	solo		FBgn0034529	FAM21		FBgn0000116	Argk		FBgn0040973	CG16824		FBgn0085208	CG34179		FBgn0036908	CG14103		FBgn0031703	CG12512		FBgn0031132	CG15450
FBgn0003511	Sry-beta		FBgn0011747	Ank		FBgn0035110	thoc7		FBgn0001185	her		FBgn0020493	Dad		FBgn0283450	Glo1		FBgn0019990	Gcn2		FBgn0005779	PpD6
FBgn0042693	PP2A-B'		FBgn0034570	CG10543		FBgn0037638	CG8379		FBgn0037085	Neu2		FBgn0259483	Mob4		FBgn0027356	Amph		FBgn0037482	CG10055		FBgn0033249	CG11191
FBgn0033698	CG8858		FBgn0035010	CG13579		FBgn0053182	Kdm4B		FBgn0035086	CG12851		FBgn0261090	Sytbeta		FBgn0031117	GstT3		FBgn0263039	CR43334		FBgn0015519	nAChRalpha3
FBgn0039914	mav		FBgn0027550	CG6495		FBgn0034674	CG9304		FBgn0038676	CG6026		FBgn0038320	Sra-1		FBgn0031360	CG31937		FBgn0085474	CG34445		FBgn0014143	croc
FBgn0030701	CG16952		FBgn0086350	tef		FBgn0032451	spict		FBgn0051635	CG31635		FBgn0025878	wrapper		FBgn0033483	egr		FBgn0263599	l(3)72Ab		FBgn0002629	E(spl)m4-BFM
FBgn0031059	CG14229		FBgn0082598	akirin		FBgn0039466	CG5521		FBgn0002431	hyd		FBgn0027528	goe		FBgn0015524	otp		FBgn0027497	Madm		FBgn0261803	CG42749
FBgn0030757	CG9902		FBgn0036483	CG12316		FBgn0023212	EloB		FBgn0034920	CG5597		FBgn0053207	pxb		FBgn0261436	DhpD		FBgn0053909	His4:CG33909		FBgn0086658	snoRNA:Psi28S-1180
FBgn0020251	sfl		FBgn0283439	CG46281		FBgn0013771	Cyp6a9		FBgn0051211	CG31211		FBgn0015591	AstA		FBgn0032076	CG9510		FBgn0000504	dsx		FBgn0030795	ppk28
FBgn0036964	FRG1		FBgn0030420	CG12717		FBgn0015663	Dot		FBgn0038315	CG14866		FBgn0040918	schlank		FBgn0265184	CG44249		FBgn0039877	CG2118		FBgn0039566	CG4849
FBgn0035205	CG2469		FBgn0032296	CG6729		FBgn0027532	CG7139		FBgn0032381	Mal-B1		FBgn0036372	Abp1		FBgn0025697	santa-maria		FBgn0038934	Gld2		FBgn0032013	Scgalpha
FBgn0031981	CG7466		FBgn0039130	CG5854		FBgn0036668	CG9715		FBgn0032538	CG16885		FBgn0025678	CaBP1		FBgn0085409	CG34380		FBgn0039257	tnc		FBgn0037686	RpL34b
FBgn0036893	CG9376		FBgn0037831	Cap-H2		FBgn0035995	CG3529		FBgn0036305	CG10984		FBgn0035833	CG7565		FBgn0259740	CG42394		FBgn0053558	mim		FBgn0052686	CG32686
FBgn0028737	Ef1beta		FBgn0261854	aPKC		FBgn0085298	CG34269		FBgn0029507	Tsp42Ed		FBgn0035542	DOR		FBgn0062442	Cisd2		FBgn0085470	lmgB		FBgn0261535	l(2)34Fd
FBgn0259228	C3G		FBgn0003612	Su(var)2-10		FBgn0040005	CG17883		FBgn0032682	grnd		FBgn0016075	vkg		FBgn0028978	trbl		FBgn0250903	lmgA		FBgn0038396	CG5013
FBgn0032725	Nedd8		FBgn0262026	CG42837		FBgn0030018	slpr		FBgn0030417	CG15725		FBgn0037375	kat-60L1		FBgn0028336	l(1)G0255		FBgn0052163	CG32163		FBgn0036815	HipHop
FBgn0004407	DNApol-gamma35		FBgn0030809	Ubr1		FBgn0032196	CG5708		FBgn0011361	ND-ACP		FBgn0038084	beat-Vc		FBgn0015582	dare		FBgn0051363	Jupiter		FBgn0034381	List
FBgn0064115	GatC		FBgn0000384	cta		FBgn0005626	ple		FBgn0039244	CG11069		FBgn0013756	Mtor		FBgn0031011	CG8034		FBgn0025676	CkIIalpha-i3		FBgn0033905	CG18324
FBgn0000163	baz		FBgn0265003	koi		FBgn0039465	Tsp97E		FBgn0010583	dock		FBgn0003896	tup		FBgn0039620	wat		FBgn0027574	CG5815		FBgn0034001	mRpL41
FBgn0038704	CG5316		FBgn0263110	CG43367		FBgn0037770	Art4		FBgn0038446	CG14903		FBgn0030502	tth		FBgn0086710	RpL30		FBgn0036761	MED19		FBgn0041630	Hexo1
FBgn0010315	CycD		FBgn0033347	CG8248		FBgn0039427	CG5447		FBgn0030605	ND-B18		FBgn0001145	Gs2		FBgn0036740	Vps60		FBgn0033337	CG8272		FBgn0038752	CG4462
FBgn0085451	htk		FBgn0034145	CG5065		FBgn0038916	dnd		FBgn0262740	Evi5		FBgn0283467	Pol32		FBgn0032595	CG17996		FBgn0027503	CG11970		FBgn0040736	IM3
FBgn0050385	CG30385		FBgn0036747	CG6052		FBgn0004362	HmgD		FBgn0026319	Traf4		FBgn0259245	DIP-beta		FBgn0028537	CG31775		FBgn0001987	Gli		FBgn0038080	CG12279
FBgn0030354	Upf1		FBgn0266124	ghi		FBgn0034091	mrj		FBgn0027589	CG1688		FBgn0002778	mnd		FBgn0031420	Atxn7		FBgn0053901	His4:CG33901		FBgn0038541	TyrRII
FBgn0000054	Adf1		FBgn0035056	spz6		FBgn0029979	mahe		FBgn0261554	CG42672		FBgn0029105	alpha-catenin-related		FBgn0033543	CG12338		FBgn0263216	CG43386		FBgn0038107	CG17327
FBgn0037106	CG11307		FBgn0016983	smid		FBgn0250732	gfzf		FBgn0036134	FoxK		FBgn0034248	CG14483		FBgn0003301	rut		FBgn0036681	Obp73a		FBgn0001989	ND-B17
FBgn0045063	fdl		FBgn0261841	pre-mod(mdg4)-AD		FBgn0086656	shrb		FBgn0004108	Nrt		FBgn0036641	Smn		FBgn0262801	twr		FBgn0016756	Usp47		FBgn0082831	pps
FBgn0042177	CG32164		FBgn0261842	pre-mod(mdg4)-AE		FBgn0052521	CG32521		FBgn0067905	IM14		FBgn0002577	m		FBgn0265188	CG44253		FBgn0020513	ade5		FBgn0086907	Cyt-c-d
FBgn0039341	CG5112		FBgn0003277	RpII215		FBgn0027259	Kmn1		FBgn0264502	CG43901		FBgn0032208	CG5604		FBgn0039872	salt		FBgn0034964	IntS1		FBgn0033135	Tsp42En
FBgn0030680	CG8944		FBgn0038143	CG9813		FBgn0015239	Hr78		FBgn0087041	CG42231		FBgn0032484	kek4		FBgn0032732	CG15168		FBgn0033092	CG9422		FBgn0035588	CG10672
FBgn0028690	Rpn5		FBgn0038535	alt		FBgn0020510	Abi		FBgn0031702	fusl		FBgn0051706	CG31706		FBgn0259705	CG42359		FBgn0028691	Rpn9		FBgn0051244	CG31244
FBgn0030159	CG9689		FBgn0036319	Ent3		FBgn0031894	CG4496		FBgn0033233	Kdm4A		FBgn0262511	Vha44		FBgn0030336	CG1578		FBgn0003502	Btk29A		FBgn0032834	CG13965
FBgn0039167	CG17786		FBgn0029105	alpha-catenin-related		FBgn0029835	CG5921		FBgn0032884	Pomp		FBgn0036717	CG13731		FBgn0039358	CG5028		FBgn0036287	CG10663		FBgn0050392	CG30392
FBgn0011591	fng		FBgn0052406	PVRAP		FBgn0024187	syd		FBgn0033836	CG18278		FBgn0028836	CSN7		FBgn0038149	GILT1		FBgn0038972	CG7054		FBgn0039270	PQBP1
FBgn0263050	CG43345		FBgn0023097	bon		FBgn0032167	CG5853		FBgn0052407	CG32407		FBgn0039634	alpha-Man-Ib		FBgn0039479	CG14257		FBgn0039084	CG10175		FBgn0038588	CG7156
FBgn0032815	CG10462		FBgn0034959	CG11388		FBgn0030400	CG11138		FBgn0033624	CG12384		FBgn0031629	Clect27		FBgn0030329	prtp		FBgn0052243	CG32243		FBgn0026566	CG1307
FBgn0020369	Rpt6		FBgn0013576	mtd		FBgn0263598	Vha68-2		FBgn0037536	CG2698		FBgn0037487	CG14608		FBgn0029795	CG15773		FBgn0038463	CG3534		FBgn0037295	dpr16
FBgn0004364	18w		FBgn0085208	CG34179		FBgn0083962	CG34126		FBgn0034066	CG8397		FBgn0053105	p24-2		FBgn0011290	Taf12		FBgn0053903	His4:CG33903		FBgn0051019	CG31019
FBgn0036254	CG5645		FBgn0031842	Tango1		FBgn0051712	CG31712		FBgn0025790	TBPH		FBgn0038653	CG18208		FBgn0031974	CG12560		FBgn0002526	LanA		FBgn0051145	CG31145
FBgn0033186	CG1602		FBgn0037363	Atg17		FBgn0034329	IM1		FBgn0000289	cg		FBgn0033347	CG8248		FBgn0040732	CG16926		FBgn0030735	CG3632		FBgn0034022	CG12964
FBgn0042175	CG18858		FBgn0024321	NK7.1		FBgn0054056	CG34056		FBgn0053543	CG33543		FBgn0260748	CG5004		FBgn0267912	CanA-14F		FBgn0035612	frm		FBgn0000384	cta
FBgn0039565	CG4884		FBgn0039923	MED26		FBgn0033934	CG17385		FBgn0001223	Hsp22		FBgn0031670	CG3887		FBgn0002921	Atpalpha		FBgn0261647	Axud1		FBgn0052564	CG32564
FBgn0031961	CG7102		FBgn0021795	Tapdelta		FBgn0039492	CG6051		FBgn0032719	CG17321		FBgn0032156	CG13124		FBgn0002021	l(2)37Bb		FBgn0028708	Mst85C		FBgn0052829	CG32829
FBgn0259878	Fs		FBgn0015803	RtGEF		FBgn0030320	CG2247		FBgn0261839	pre-mod(mdg4)-Y		FBgn0001087	g		FBgn0260934	par-1		FBgn0085200	CG34171		FBgn0028331	l(1)G0289
FBgn0052732	CG32732		FBgn0267912	CanA-14F		FBgn0033204	CG2065		FBgn0031670	CG3887		FBgn0026441	ear		FBgn0028424	JhI-26		FBgn0020300	geko		FBgn0262571	CG43111
FBgn0051365	CG31365		FBgn0014343	mirr		FBgn0030854	CG8289		FBgn0026250	eIF-1A		FBgn0034345	CG5174		FBgn0039427	CG5447		FBgn0000261	Cat		FBgn0034541	CG13437
FBgn0033185	CG1603		FBgn0032749	Phlpp		FBgn0039306	RIOK2		FBgn0027335	Rip11		FBgn0016701	Rab4		FBgn0001989	ND-B17		FBgn0014009	Rab2		FBgn0033810	CG4646
FBgn0051211	CG31211		FBgn0037700	CG8149		FBgn0038814	CG15923		FBgn0037539	CG10435		FBgn0035229	pns		FBgn0037973	CG18547		FBgn0036677	CG13023		FBgn0262889	CG43244
FBgn0025641	DAAM		FBgn0038092	beat-Vb		FBgn0032719	CG17321		FBgn0033515	Ir47a		FBgn0259171	Pde9		FBgn0067783	att-ORFA		FBgn0052521	CG32521		FBgn0039413	CG14556
FBgn0036476	sstn		FBgn0033515	Ir47a		FBgn0003483	spn-E		FBgn0045443	mthl11		FBgn0038542	TyrR		FBgn0032499	Uvrag		FBgn0027526	Ublcp1		FBgn0053100	4EHP
FBgn0030243	CG2186		FBgn0263929	jvl		FBgn0036147	Plod		FBgn0035231	Cct2		FBgn0033551	CG7222		FBgn0030752	CG9947		FBgn0030327	FucT6		FBgn0031814	retm
FBgn0263051	CG43346		FBgn0036299	Tsf2		FBgn0040323	GNBP1		FBgn0087035	AGO2		FBgn0024944	Oamb		FBgn0025865	Cortactin		FBgn0004655	wapl		FBgn0036415	CG7768
FBgn0036519	CG7650		FBgn0037142	CG14562		FBgn0036988	CG5262		FBgn0040238	Best1		FBgn0263144	bin3		FBgn0033153	Gadd45		FBgn0262423	mir-281-2		FBgn0034459	CG16716
FBgn0031670	CG3887		FBgn0000180	bib		FBgn0035543	CG15020		FBgn0261341	verm		FBgn0064116	CG33713		FBgn0028694	Rpn11		FBgn0035036	CG4707		FBgn0053177	CG33177
FBgn0035033	CG3548		FBgn0030151	CG1354		FBgn0036226	CG7252		FBgn0050022	CG30022		FBgn0064117	SLIRP1		FBgn0033222	CG12824		FBgn0259152	Clbn		FBgn0011747	Ank
FBgn0051683	CG31683		FBgn0033187	CG2144		FBgn0034387	Cyp12b2		FBgn0005278	Sam-S		FBgn0028690	Rpn5		FBgn0264357	SNF4Agamma		FBgn0052196	CG32196		FBgn0026433	Grip128
FBgn0034931	CG2812		FBgn0040340	TRAM		FBgn0005411	U2af50		FBgn0010772	Xe7		FBgn0030344	CG2025		FBgn0034511	GNBP-like3		FBgn0033988	pcs		FBgn0030706	CG8909
FBgn0020621	Pkn		FBgn0037105	S1P		FBgn0017578	Max		FBgn0036735	Edc3		FBgn0050115	GEFmeso		FBgn0033402	Myd88		FBgn0033397	Cyp4p3		FBgn0032217	CG4972
FBgn0027835	Dp1		FBgn0035987	CG3689		FBgn0036101	NijA		FBgn0010235	Klc		FBgn0053203	CG33203		FBgn0261560	Thor		FBgn0051200	CG31200		FBgn0039344	CG4582
FBgn0004896	fd59A		FBgn0000352	cos		FBgn0036980	RhoBTB		FBgn0051716	Cnot4		FBgn0261563	wb		FBgn0051715	CG31715		FBgn0034246	Dcr-2		FBgn0015543	snoRNA:Me28S-A1322
FBgn0034788	CG13532		FBgn0033960	CG10151		FBgn0038640	CG7706		FBgn0050481	mRpL53		FBgn0026439	Eaat1		FBgn0029709	CHOp24		FBgn0031974	CG12560		FBgn0032651	Oli
FBgn0029672	CG2875		FBgn0030956	CG18259		FBgn0028894	GMF		FBgn0037921	CG6808		FBgn0026144	CBP		FBgn0035282	CNMa		FBgn0030926	psh		FBgn0052112	CG32112
FBgn0003227	rec		FBgn0026379	Pten		FBgn0052179	Krn		FBgn0032021	CG7781		FBgn0039286	dan		FBgn0014427	CG11899		FBgn0040321	GNBP3		FBgn0038334	h-cup
FBgn0011573	Cdc37		FBgn0034462	CG15905		FBgn0037700	CG8149		FBgn0085257	CG34228		FBgn0030011	Gbeta5		FBgn0052196	CG32196		FBgn0011606	Klp3A		FBgn0020389	Papss
FBgn0038965	mats		FBgn0035179	CG12038		FBgn0031030	Tao		FBgn0025355	SuUR		FBgn0010105	comm		FBgn0038206	twf		FBgn0030562	CG9400		FBgn0031835	CG11319
FBgn0025865	Cortactin		FBgn0024326	Mkk4		FBgn0000286	Cf2		FBgn0037215	beta-Man		FBgn0085419	Rgk2		FBgn0000276	CecA1		FBgn0019929	Ser7		FBgn0031052	CG14215
FBgn0001185	her		FBgn0262111	f		FBgn0032231	CG5056		FBgn0027070	CG17322		FBgn0030806	CG13001		FBgn0085345	CG34316		FBgn0264694	mgr		FBgn0038686	CG5555
FBgn0040780	Atg10		FBgn0004666	sim		FBgn0038492	Mur89F		FBgn0037092	M6		FBgn0032961	CG1416		FBgn0050033	CG30033		FBgn0263601	mib1		FBgn0037881	GCC88
FBgn0031820	Daxx		FBgn0032916	CG9257		FBgn0266186	Vamp7		FBgn0038926	CG13409		FBgn0039890	CG2316		FBgn0035162	CG13900		FBgn0032296	CG6729		FBgn0027512	CG10254
FBgn0039449	CG6425		FBgn0037956	CG6959		FBgn0004889	tws		FBgn0027547	CG1927		FBgn0034758	CG13510		FBgn0000392	cup		FBgn0046999	CG6429		FBgn0040505	Alk
FBgn0015790	Rab11		FBgn0051460	CG31460		FBgn0004698	Xpc		FBgn0086690	Plp		FBgn0024811	Crk		FBgn0032910	CG9265		FBgn0037719	bocks		FBgn0032957	CG2225
FBgn0039696	CG7837		FBgn0051044	CR31044		FBgn0030245	CG1637		FBgn0032260	CG13144		FBgn0030640	CG6294		FBgn0033101	CG9436		FBgn0261862	whd		FBgn0004049	yrt
FBgn0034400	CG15099		FBgn0052000	CG32000		FBgn0036341	Syx13		FBgn0038421	CG17931		FBgn0025571	SF1		FBgn0014011	Rac2		FBgn0027581	CG6191		FBgn0030597	Eo
FBgn0053497	Sdic2		FBgn0032242	CG5355		FBgn0264075	tgo		FBgn0030766	mthl1		FBgn0025639	Hmt4-20		FBgn0051633	CG31633		FBgn0034504	CG8929		FBgn0267972	Der-1
FBgn0038499	Brf		FBgn0033501	CG12911		FBgn0086784	stmA		FBgn0037730	CG9444		FBgn0031016	kek5		FBgn0038197	foxo		FBgn0038787	CG4360		FBgn0262731	pncr013:4
FBgn0266465	GckIII		FBgn0035199	tfc		FBgn0031214	CG11374		FBgn0027508	Tnks		FBgn0036230	CG11570		FBgn0032644	CG5131		FBgn0038291	CG3984		FBgn0029594	CG14806
FBgn0043010	Fsn		FBgn0031458	aph-1		FBgn0051213	CG31213		FBgn0052446	Atox1		FBgn0038946	rdhB		FBgn0030286	CG1657		FBgn0063649	CG6006		FBgn0039405	CG14550
FBgn0040230	dbo		FBgn0032656	CG5674		FBgn0260634	eIF4G2		FBgn0034138	RpS15		FBgn0263351	AP-2mu		FBgn0033502	CG12910		FBgn0025809	Paf-AHalpha		FBgn0260224	CG42498
FBgn0035495	CG14989		FBgn0035397	CG11486		FBgn0025835	CG17707		FBgn0266801	CG45263		FBgn0039530	Tusp		FBgn0043796	CG12219		FBgn0033669	PI31		FBgn0263510	nclb
FBgn0051855	CG31855		FBgn0035388	CG2162		FBgn0033710	CG17739		FBgn0037690	Task7		FBgn0021738	Crg-1		FBgn0085450	Snoo		FBgn0037757	CG8516		FBgn0261286	Mat89Ba
FBgn0037142	CG14562		FBgn0034468	Obp56a		FBgn0003459	stwl		FBgn0024836	stan		FBgn0011581	Ms		FBgn0035625	Blimp-1		FBgn0266000	CG44774		FBgn0003175	px
FBgn0023096	btv		FBgn0029979	mahe		FBgn0000412	D1		FBgn0050403	CG30403		FBgn0039688	Kul		FBgn0015591	AstA		FBgn0265974	ttv		FBgn0029838	CG4666
FBgn0083123	Uhg5		FBgn0029778	RhoGAP5A		FBgn0041582	tamo		FBgn0030749	AnxB11		FBgn0031675	CG9121		FBgn0260011	NimC4		FBgn0040601	CG13643		FBgn0015288	RpL22
FBgn0085208	CG34179		FBgn0033486	dmpd		FBgn0039790	CG2246		FBgn0025455	CycT		FBgn0040823	dpr6		FBgn0261808	cu		FBgn0038870	Oga		FBgn0243511	psidin
FBgn0026566	CG1307		FBgn0035989	CG3967		FBgn0032957	CG2225		FBgn0029747	CG5062		FBgn0015838	Vang		FBgn0031560	CG16713		FBgn0032481	CG16972		FBgn0001133	grau
FBgn0034693	CG11073		FBgn0261839	pre-mod(mdg4)-Y		FBgn0039025	Usp12-46		FBgn0060296	pain		FBgn0050076	CG30076		FBgn0085232	CG34203		FBgn0037700	CG8149		FBgn0039616	CG11828
FBgn0035149	MED30		FBgn0035548	CG15023		FBgn0003435	sm		FBgn0034529	FAM21		FBgn0003885	alphaTub84D		FBgn0037981	Spt3		FBgn0029995	CG2256		FBgn0085433	CG34404
FBgn0002905	mus308		FBgn0038432	CG14883		FBgn0039113	CG10217		FBgn0035813	CG8492		FBgn0039464	CG6330		FBgn0014033	Sr-CI		FBgn0035756	unc-13-4A		FBgn0032059	PrBP
FBgn0037234	CG9795		FBgn0038760	MED25		FBgn0031044	MKP-4		FBgn0001992	Cyp303a1		FBgn0264308	CG43778		FBgn0039635	CG11876		FBgn0030301	HP5		FBgn0052409	CG32409
FBgn0035943	CG5653		FBgn0035906	GstO2		FBgn0263108	BtbVII		FBgn0263019	CR43314		FBgn0034046	tun		FBgn0051373	CG31373		FBgn0033716	Den1		FBgn0261872	scaf6
FBgn0020278	loco		FBgn0032666	CG5758		FBgn0023531	CG32809		FBgn0039467	CG14253		FBgn0037843	CG4511		FBgn0038897	CG5849		FBgn0015799	Rbf		FBgn0283469	Vps4
FBgn0032728	Tango6		FBgn0027866	CG9776		FBgn0034172	CG6665		FBgn0032979	Clamp		FBgn0264307	orb2		FBgn0022027	Vps25		FBgn0035707	CG8368		FBgn0263994	CG43737
FBgn0261840	pre-mod(mdg4)-X		FBgn0024921	Trn		FBgn0261710	nocte		FBgn0263911	COX8		FBgn0262117	IntS3		FBgn0032381	Mal-B1		FBgn0032749	Phlpp		FBgn0017572	Mo25
FBgn0037242	CG9855		FBgn0035059	CG3894		FBgn0031322	CG5001		FBgn0261840	pre-mod(mdg4)-X		FBgn0019643	Dat		FBgn0015372	RabX1		FBgn0001978	stc		FBgn0031692	TpnC25D
FBgn0033845	mars		FBgn0032723	ssp3		FBgn0037262	MED31		FBgn0029950	CG9657		FBgn0262562	CG43102		FBgn0039136	CG5902		FBgn0035440	CG14969		FBgn0005616	msl-2
FBgn0261792	snRNP-U1-C		FBgn0034261	HPS4		FBgn0263998	Ack-like		FBgn0000054	Adf1		FBgn0028325	l(1)G0334		FBgn0023212	EloB		FBgn0052774	Muc4B		FBgn0034117	CG7997
FBgn0029937	CG8300		FBgn0036380	CG8757		FBgn0034046	tun		FBgn0035469	CG14977		FBgn0000711	flw		FBgn0051935	CG31935		FBgn0037105	S1P		FBgn0032870	CG2608
FBgn0015371	chn		FBgn0020412	JIL-1		FBgn0028665	VhaAC39-1		FBgn0037541	CG2747		FBgn0035510	Cpr64Aa		FBgn0003977	vir		FBgn0261563	wb		FBgn0042112	mRpL36
FBgn0022936	CycH		FBgn0004049	yrt		FBgn0024326	Mkk4		FBgn0030077	CG15365		FBgn0025558	CG4101		FBgn0035849	ERR		FBgn0028744	CG5033		FBgn0026378	Rep
FBgn0030802	DENR		FBgn0001087	g		FBgn0019662	qm		FBgn0031675	CG9121		FBgn0032193	CG5727		FBgn0035243	CG13926		FBgn0005626	ple		FBgn0259832	CG34229
FBgn0026160	tna		FBgn0033639	CG9003		FBgn0039977	CG17454		FBgn0038525	CG14329		FBgn0037686	RpL34b		FBgn0025373	Fpps		FBgn0020412	JIL-1		FBgn0039346	CG5079
FBgn0036386	CG8833		FBgn0034002	CG8079		FBgn0030030	CG1636		FBgn0263873	sick		FBgn0027550	CG6495		FBgn0036248	ssp		FBgn0013469	klu		FBgn0033607	CG9062
FBgn0003267	ro		FBgn0034271	Vps54L		FBgn0046247	CG5938		FBgn0042175	CG18858		FBgn0020224	Cbl		FBgn0029167	Hml		FBgn0038244	CG7987		FBgn0040010	CG17493
FBgn0029174	FKBP59		FBgn0010416	TH1		FBgn0034138	RpS15		FBgn0033491	CG18011		FBgn0033356	CG8229		FBgn0027864	Ogg1		FBgn0026576	CG5991		FBgn0004622	TkR99D
FBgn0267975	vib		FBgn0039338	XNP		FBgn0053893	His4:CG33893		FBgn0013272	Gp150		FBgn0263106	DnaJ-1		FBgn0035703	CG8270		FBgn0262937	Rabex-5		FBgn0034791	EMC8-9
FBgn0037583	CG9684		FBgn0052581	CG32581		FBgn0035344	Cyp4d20		FBgn0015663	Dot		FBgn0261552	ps		FBgn0034443	cer		FBgn0050344	CG30344		FBgn0036547	CG17032
FBgn0086356	tum		FBgn0035170	dpr20		FBgn0260479	CG31904		FBgn0030752	CG9947		FBgn0036032	CG16711		FBgn0027560	Tps1		FBgn0037716	CG8273		FBgn0038861	CG7009
FBgn0039303	CG11857		FBgn0036305	CG10984		FBgn0261241	Vps16A		FBgn0016120	ATPsynD		FBgn0000008	a		FBgn0034688	CG11474		FBgn0034572	CG9346		FBgn0015372	RabX1
FBgn0037950	HisCl1		FBgn0031999	CG8419		FBgn0265434	zip		FBgn0034054	CG8366		FBgn0050418	nord		FBgn0031282	Pex12		FBgn0261564	Reep1		FBgn0029915	CG14434
FBgn0037758	CG9467		FBgn0035423	CG17737		FBgn0036929	CG7668		FBgn0029820	CG16721		FBgn0044050	Ilp3		FBgn0264303	CG43781		FBgn0037120	CG11247		FBgn0283510	Pal1
FBgn0036537	CG18081		FBgn0019637	Atu		FBgn0025830	IntS8		FBgn0028515	EndoGI		FBgn0026088	CG14818		FBgn0264302	CG43780		FBgn0033945	CG12868		FBgn0025111	Ant2
FBgn0030240	CG2202		FBgn0022382	Pka-R2		FBgn0003392	shi		FBgn0262476	CG43066		FBgn0039157	Myo95E		FBgn0036389	ssp2		FBgn0015321	Ubc4		FBgn0030615	Cyp4s3
FBgn0052831	CG33695		FBgn0259178	5PtaseI		FBgn0025633	CG13366		FBgn0000442	Pkg21D		FBgn0260642	Antp		FBgn0051713	Apf		FBgn0014870	Psi		FBgn0261624	I-3
FBgn0026374	Rhp		FBgn0011591	fng		FBgn0051439	Muc96D		FBgn0037070	CG11309		FBgn0266801	CG45263		FBgn0050481	mRpL53		FBgn0024542	Neos		FBgn0038533	CG7523
FBgn0010602	lwr		FBgn0032369	CG6614		FBgn0027599	CG2790		FBgn0034491	Hsl		FBgn0035612	frm		FBgn0259989	CG42486		FBgn0035094	CG9380		FBgn0029899	CG14438
FBgn0051676	CG31676		FBgn0260440	spdo		FBgn0005386	ash1		FBgn0037702	CG8176		FBgn0083967	Muted		FBgn0266491	SclA		FBgn0010303	hep		FBgn0029860	CG15891
FBgn0262516	Trpml		FBgn0265998	Doa		FBgn0024234	gbb		FBgn0001994	crp		FBgn0003321	sbr		FBgn0035147	Gale		FBgn0033686	Hen1		FBgn0029859	CG15892
FBgn0261361	CG42638		FBgn0032593	Trpgamma		FBgn0034049	bdg		FBgn0037743	CG8412		FBgn0026376	Rgl		FBgn0052185	edin		FBgn0264556	Gr39a		FBgn0037630	Ir85a
FBgn0030791	CG9132		FBgn0261983	l(2)gd1		FBgn0033846	mip120		FBgn0036360	CG10713		FBgn0085339	CG34310		FBgn0031379	CG7289		FBgn0001078	ftz-f1		FBgn0033209	CG12107
FBgn0052423	shep		FBgn0264486	CG43894		FBgn0031118	RhoGAP19D		FBgn0085380	CG34351		FBgn0039167	CG17786		FBgn0036975	CG5618		FBgn0036826	arx		FBgn0003721	Tm1
FBgn0035676	ssp6		FBgn0005612	Sox14		FBgn0035601	Uev1A		FBgn0038693	unc79		FBgn0263706	CG43658		FBgn0030788	Sap30		FBgn0050049	CG30049		FBgn0040813	Nplp2
FBgn0038953	CG18596		FBgn0264562	Hr4		FBgn0260237	CG42511		FBgn0051637	CG31637		FBgn0036893	CG9376		FBgn0026189	prominin-like		FBgn0030828	CG5162		FBgn0010387	Dbi
FBgn0036814	CG14073		FBgn0085433	CG34404		FBgn0037689	CG8135		FBgn0038243	CG8066		FBgn0036309	Hip1		FBgn0031645	CG3036		FBgn0014269	prod		FBgn0086691	UK114
FBgn0051151	wge		FBgn0026192	par-6		FBgn0033075	Pld		FBgn0034371	SP2637		FBgn0026411	Lim1		FBgn0004463	RpIII128		FBgn0030484	GstT4		FBgn0029863	CG3823
FBgn0032517	CG7099		FBgn0262103	Sik3		FBgn0052814	CG32814		FBgn0025519	fidipidine		FBgn0036145	CG7607		FBgn0002354	l(3)87Df		FBgn0032934	CG8679		FBgn0053213	CG33213
FBgn0043806	CG32032		FBgn0030537	CG12480		FBgn0027339	jim		FBgn0020372	TM4SF		FBgn0035020	CG13585		FBgn0053510	CG33510		FBgn0266917	CG16941		FBgn0052755	CG32755
FBgn0035206	CG9186		FBgn0029957	CG12155		FBgn0250876	Sema-5c		FBgn0050382	CG30382		FBgn0259735	CG42389		FBgn0030998	CG14195		FBgn0004860	ph-d		FBgn0036168	CG7512
FBgn0003301	rut		FBgn0052767	CG32767		FBgn0034519	CG18065		FBgn0263121	Prosalpha1		FBgn0038679	CG6040		FBgn0035951	CG5068		FBgn0261554	CG42672		FBgn0001229	Hsp67Bc
FBgn0032723	ssp3		FBgn0264255	para		FBgn0034518	CG13430		FBgn0050466	CG30466		FBgn0035041	CG13594		FBgn0038391	GATAe		FBgn0001323	knrl		FBgn0014368	nol
FBgn0033088	PGAP3		FBgn0042111	CG18766		FBgn0039135	CG13603		FBgn0037902	CG5281		FBgn0036196	CG11658		FBgn0039622	eIF4E-6		FBgn0085370	Pde11		FBgn0030105	CG15369
FBgn0038581	CG14314		FBgn0000529	bsh		FBgn0085444	mute		FBgn0030078	CG10970		FBgn0004622	TkR99D		FBgn0040754	CG17059		FBgn0029771	CG12730		FBgn0039288	CG13653
FBgn0036908	CG14103		FBgn0035181	CG9205		FBgn0033005	CG3107		FBgn0032429	CG5446		FBgn0014879	Set		FBgn0266492	SclB		FBgn0028669	Vha100-3		FBgn0029113	Uba2
FBgn0263511	Vsx1		FBgn0041111	lilli		FBgn0035977	PGRP-LF		FBgn0036257	RhoGAP68F		FBgn0031043	NAA20		FBgn0030615	Cyp4s3		FBgn0035210	msd5		FBgn0260756	CG42554
FBgn0005411	U2af50		FBgn0029930	CG12541		FBgn0051855	CG31855		FBgn0030478	CG1640		FBgn0035436	CG12016		FBgn0052177	Ndfip		FBgn0038331	Ccm3		FBgn0262125	Sec23
FBgn0003997	hid		FBgn0014133	bif		FBgn0053265	Muc68E		FBgn0024814	Clc		FBgn0030766	mthl1		FBgn0032455	Pih1D1		FBgn0039356	CG5039		FBgn0025781	Cdc16
FBgn0035631	Txl		FBgn0032800	CG10137		FBgn0260943	Rbp6		FBgn0031694	Cyp4ac2		FBgn0038660	CG14291		FBgn0000639	Fbp1		FBgn0036545	GXIVsPLA2		FBgn0031289	CG13950
FBgn0032293	Dpy-30L1		FBgn0030739	SWIP		FBgn0034390	CG15093		FBgn0037007	CG5059		FBgn0259933	CG42456		FBgn0039612	CG14523		FBgn0028406	Drep4		FBgn0038388	CG4287
FBgn0032296	CG6729		FBgn0052814	CG32814		FBgn0030960	Atg101		FBgn0031597	CG17612		FBgn0036661	CG9705		FBgn0011573	Cdc37		FBgn0024732	Drep1		FBgn0035159	CG13896
FBgn0026238	gus		FBgn0003651	svp		FBgn0039804	CG15544		FBgn0031413	CG9967		FBgn0027948	msps		FBgn0024980	Syx4		FBgn0004107	Cdk2		FBgn0034644	CG10082
FBgn0037659	Kdm2		FBgn0283467	Pol32		FBgn0264502	CG43901		FBgn0267365	l(2)SH0834		FBgn0034181	CG8963		FBgn0034279	CG18635		FBgn0038830	CG17272		FBgn0039802	dj-1beta
FBgn0039273	shams		FBgn0040080	pins		FBgn0029825	CG12728		FBgn0038145	Droj2		FBgn0265048	cv-d		FBgn0033463	CG1513		FBgn0038319	mRpL9		FBgn0050491	CG30491
FBgn0023388	Dap160		FBgn0036714	CG7692		FBgn0033539	Git		FBgn0039932	fuss		FBgn0266101	CG44838		FBgn0011296	l(2)efl		FBgn0052694	CG32694		FBgn0038903	RpI12
FBgn0037956	CG6959		FBgn0021796	Tor		FBgn0261647	Axud1		FBgn0015036	Cyp4ae1		FBgn0000535	eag		FBgn0031670	CG3887		FBgn0266083	ocm		FBgn0033615	CG7741
FBgn0031681	pgant5		FBgn0050440	CG30440		FBgn0004903	Rb97D		FBgn0027529	tapas		FBgn0036789	AstC-R2		FBgn0039219	CG13630		FBgn0038692	CG3773		FBgn0025865	Cortactin
FBgn0259234	Camta		FBgn0010355	Taf1		FBgn0032358	Ppt2		FBgn0042180	CG18870		FBgn0033728	Cpr49Ae		FBgn0031523	CG15408		FBgn0032404	RpL7-like		FBgn0052448	CG32448
FBgn0037093	Cdk12		FBgn0265140	Meltrin		FBgn0033376	CG8777		FBgn0034443	cer		FBgn0000054	Adf1		FBgn0040843	CG15213		FBgn0005536	Mbs		FBgn0036764	CG5535
FBgn0259933	CG42456		FBgn0019890	Smg5		FBgn0035617	l(3)psg2		FBgn0028836	CSN7		FBgn0030641	CG6299		FBgn0032721	CG10602		FBgn0028982	Spt6		FBgn0029588	CG14798
FBgn0029693	CG6379		FBgn0039053	CG6738		FBgn0051191	CG31191		FBgn0050203	CG30203		FBgn0029824	CG3726		FBgn0050463	CG30463		FBgn0034527	CG9945		FBgn0086602	snoRNA:Psi28S-3436b
FBgn0035436	CG12016		FBgn0051342	CG31342		FBgn0087041	CG42231		FBgn0032451	spict		FBgn0261596	RpS24		FBgn0031995	CG8475		FBgn0033019	CG10395		FBgn0082958	snoRNA:Psi28S-3405c
FBgn0069242	eca		FBgn0033088	PGAP3		FBgn0035699	CG13300		FBgn0037153	olf413		FBgn0030913	CG6123		FBgn0263930	dally		FBgn0039730	CG7903		FBgn0036579	CG5027
FBgn0022768	Pp2C1		FBgn0033551	CG7222		FBgn0031821	KFase		FBgn0027108	Inx2		FBgn0263108	BtbVII		FBgn0266670	Sec5		FBgn0032938	CG8671		FBgn0036335	mRpL20
FBgn0052823	Sdic3		FBgn0037565	CG9626		FBgn0037541	CG2747		FBgn0013972	Gycalpha99B		FBgn0034967	eIF-5A		FBgn0053155	CG33155		FBgn0030391	Rab40		FBgn0031418	CG3609
FBgn0259740	CG42394		FBgn0053988	Mid1		FBgn0038787	CG4360		FBgn0083971	CG34135		FBgn0030812	wcy		FBgn0025394	inc		FBgn0037715	CG9399		FBgn0050181	ppk3
FBgn0028931	CG16863		FBgn0002914	Myb		FBgn0036386	CG8833		FBgn0033691	CG8860		FBgn0043884	mask		FBgn0028325	l(1)G0334		FBgn0015380	drl		FBgn0035166	CG13902
FBgn0036000	CG3434		FBgn0029161	slmo		FBgn0036999	isoQC		FBgn0260944	Rbp1		FBgn0030082	HP1b		FBgn0032187	CG4839		FBgn0036985	zye		FBgn0261049	Vps45
FBgn0029863	CG3823		FBgn0035424	CG11505		FBgn0267384	Ubc7		FBgn0030330	Tango10		FBgn0031100	CG1504		FBgn0035866	Arl5		FBgn0026181	Rok		FBgn0036908	CG14103
FBgn0052600	dpr8		FBgn0027495	Smyd4-4		FBgn0033032	kune		FBgn0033524	Cyp49a1		FBgn0036454	CG17839		FBgn0261015	Pif1A		FBgn0050287	CG30287		FBgn0028983	Spn55B
FBgn0029944	Dok		FBgn0003449	snf		FBgn0034976	CG4049		FBgn0030109	CG12121		FBgn0000181	bic		FBgn0030357	Sclp		FBgn0050429	CG30429		FBgn0036691	beg
FBgn0264442	ab		FBgn0261931	CG42797		FBgn0027562	CG10345		FBgn0040077	primo-1		FBgn0035488	CG11593		FBgn0038463	CG3534		FBgn0024432	Dlc90F		FBgn0029664	CG10802
FBgn0027558	pgant3		FBgn0022343	CG3760		FBgn0052676	CG32676		FBgn0040076	primo-2		FBgn0267330	KdelR		FBgn0067782	att-ORFB		FBgn0051524	CG31524		FBgn0051865	Ada1-1
FBgn0036850	Gem2		FBgn0038385	Fbxl7		FBgn0039876	CG2126		FBgn0039854	CG1635		FBgn0035555	CG13720		FBgn0036255	Atg12		FBgn0019972	Drice		FBgn0014075	Ugt
FBgn0026149	BCL7-like		FBgn0259685	crb		FBgn0031449	CG31689		FBgn0016650	Lgr1		FBgn0040528	CG15864		FBgn0033608	CG13220		FBgn0011758	B-H1		FBgn0261353	Ccdc56
FBgn0039480	Cpr97Ea		FBgn0263398	CG6364		FBgn0035290	dsb		FBgn0052523	CG32523		FBgn0261871	dpr2		FBgn0033741	CG8545		FBgn0036698	CG7724		FBgn0261381	mtTFB1
FBgn0032451	spict		FBgn0020496	CtBP		FBgn0037552	CG7800		FBgn0031391	CG11723		FBgn0033960	CG10151		FBgn0034921	DCP1		FBgn0030038	CG1440		FBgn0261261	plx
FBgn0036333	MICAL-like		FBgn0023172	RhoGEF2		FBgn0051326	CG31326		FBgn0002044	swm		FBgn0051999	CG31999		FBgn0263120	Acsl		FBgn0037150	CG7133		FBgn0031319	CG4896
FBgn0032798	CG10132		FBgn0000591	E(spl)m8-HLH		FBgn0053899	His4:CG33899		FBgn0024944	Oamb		FBgn0051739	AspRS-m		FBgn0032727	CG10623		FBgn0063923	Kaz1-ORFB		FBgn0062449	CG13197
FBgn0004133	blow		FBgn0020510	Abi		FBgn0026597	Axn		FBgn0030723	dpr18		FBgn0034009	CG8155		FBgn0035868	CG7194		FBgn0266354	CG45002		FBgn0259145	CG42260
FBgn0005658	Ets65A		FBgn0000317	ck		FBgn0002723	Met		FBgn0052438	SMC5		FBgn0036597	CG4962		FBgn0030994	HP1D3csd		FBgn0037573	eIF4AIII		FBgn0033735	CG8525
FBgn0031187	Usp2		FBgn0015778	rin		FBgn0037539	CG10435		FBgn0030411	CG2540		FBgn0035692	CG13298		FBgn0017418	ari-1		FBgn0039238	CG7016		FBgn0030936	CG6481
FBgn0029971	ND-MNLL		FBgn0262114	RanBPM		FBgn0024887	kin17		FBgn0037633	CG9839		FBgn0039505	CG5934		FBgn0260004	Snmp1		FBgn0037590	Or85b		FBgn0034417	CG15117
FBgn0003317	sax		FBgn0263512	Vsx2		FBgn0036918	CG7770		FBgn0052068	Adi1		FBgn0000212	brm		FBgn0051104	CG31104		FBgn0015360	oxt		FBgn0053696	CNMaR
FBgn0030744	CG9992		FBgn0052333	CG32333		FBgn0038603	PKD		FBgn0052576	CG32576		FBgn0042650	disco-r		FBgn0038925	Cchl		FBgn0034500	CG11200		FBgn0035147	Gale
FBgn0022702	Cht2		FBgn0036781	CG13699		FBgn0001189	hfw		FBgn0051109	CG31109		FBgn0283724	Girdin		FBgn0031505	ND-B14.5B		FBgn0030701	CG16952		FBgn0031239	CG17075
FBgn0039938	Sox102F		FBgn0051855	CG31855		FBgn0030049	Trf4-1		FBgn0052641	CG32641		FBgn0034708	Vps35		FBgn0003137	Ppn		FBgn0031571	bark		FBgn0261067	LSm1
FBgn0039638	dgt6		FBgn0261261	plx		FBgn0267791	HnRNP-K		FBgn0001083	fw		FBgn0037856	Leash		FBgn0030991	CG7453		FBgn0032216	Usp14		FBgn0025469	slv
FBgn0032688	CG15160		FBgn0036485	FucTA		FBgn0030420	CG12717		FBgn0035871	BI-1		FBgn0029893	CG14442		FBgn0030582	CG14411		FBgn0262114	RanBPM		FBgn0025558	CG4101
FBgn0036374	Spt20		FBgn0024230	Hs2st		FBgn0050464	Ir52d		FBgn0085271	CG34242		FBgn0039562	Gp93		FBgn0030610	CG9065		FBgn0032022	CG14275		FBgn0036515	AIMP2
FBgn0016794	dos		FBgn0030733	UQCR-14		FBgn0037150	CG7133		FBgn0263131	CG43373		FBgn0035987	CG3689		FBgn0028665	VhaAC39-1		FBgn0004429	LysP		FBgn0040375	CG13760
FBgn0020887	Su(z)12		FBgn0261840	pre-mod(mdg4)-X		FBgn0259677	CG42346		FBgn0001296	kar		FBgn0016754	sba		FBgn0039218	Rpb10		FBgn0034387	Cyp12b2		FBgn0052736	CG32736
FBgn0028836	CSN7		FBgn0029693	CG6379		FBgn0027095	Manf		FBgn0032815	CG10462		FBgn0036934	sNPF-R		FBgn0051812	CG31812		FBgn0036974	eRF1		FBgn0259204	CG42308
FBgn0031307	MFS3		FBgn0004622	TkR99D		FBgn0039161	CG13606		FBgn0039270	PQBP1		FBgn0036351	CG14107		FBgn0267698	Pak		FBgn0266282	jnj		FBgn0086073	snoRNA:Me18S-A1494
FBgn0051715	CG31715		FBgn0031224	CG11454		FBgn0041184	Socs36E		FBgn0000037	mAChR-A		FBgn0013995	Calx		FBgn0031904	CG5149		FBgn0014033	Sr-CI		FBgn0052206	CG32206
FBgn0027055	CSN3		FBgn0038100	Paip2		FBgn0261239	Hr39		FBgn0039876	CG2126		FBgn0000810	fs(1)K10		FBgn0030367	Cyp311a1		FBgn0030348	CG10352		FBgn0261276	Opa1
FBgn0000239	bur		FBgn0000719	fog		FBgn0029067	Dd		FBgn0036677	CG13023		FBgn0263116	5-HT1B		FBgn0020907	Scp2		FBgn0036262	CG6910		FBgn0037141	DNApol-eta
FBgn0038917	CG6678		FBgn0069242	eca		FBgn0027538	beta4GalNAcTA		FBgn0024183	vig		FBgn0038198	Npc2b		FBgn0013343	Syx1A		FBgn0036685	CG6664		FBgn0003654	sw
FBgn0261113	Xrp1		FBgn0025808	Rad17		FBgn0040372	G9a		FBgn0036259	CG9760		FBgn0263603	Zn72D		FBgn0050394	CG30394		FBgn0261707	CR42743		FBgn0261565	Lmpt
FBgn0032225	CG5022		FBgn0033657	Sln		FBgn0264922	smt3		FBgn0051184	LSm3		FBgn0243516	Vrp1		FBgn0015614	CanB2		FBgn0019947	Psn		FBgn0050373	CG30373
FBgn0052654	Sec16		FBgn0038324	CG5038		FBgn0037623	CG9801		FBgn0031681	pgant5		FBgn0026379	Pten		FBgn0066084	RpL41		FBgn0039697	CG7834		FBgn0040507	ACXD
FBgn0051038	CG31038		FBgn0037773	CG5359		FBgn0263395	hppy		FBgn0014007	Ptp69D		FBgn0005427	ewg		FBgn0038974	CG5377		FBgn0051439	Muc96D		FBgn0029712	CG15912
FBgn0043002	Chrac-14		FBgn0036844	Mkp3		FBgn0027655	htt		FBgn0029783	Sirt4		FBgn0035267	CG13921		FBgn0038354	CG5404		FBgn0010328	woc		FBgn0030707	CG8916
FBgn0033356	CG8229		FBgn0030590	CG9518		FBgn0259916	CG42445		FBgn0053508	ppk13		FBgn0033368	CG13743		FBgn0035909	ergic53		FBgn0032250	holn1		FBgn0038301	CG6654
FBgn0261556	CG42674		FBgn0037717	CG8301		FBgn0035793	CG7546		FBgn0035027	CG3511		FBgn0032211	CG13138		FBgn0038734	CG11453		FBgn0038872	Nelf-A		FBgn0030331	CG15221
FBgn0034345	CG5174		FBgn0028863	CG4587		FBgn0035849	ERR		FBgn0051713	Apf		FBgn0025676	CkIIalpha-i3		FBgn0283535	Vha26		FBgn0028692	Rpn2		FBgn0040717	Nplp4
FBgn0086350	tef		FBgn0036880	Cpr76Bc		FBgn0025455	CycT		FBgn0029925	CG3040		FBgn0263216	CG43386		FBgn0085220	CG34191		FBgn0015295	Shark		FBgn0031816	CG16947
FBgn0035713	velo		FBgn0034795	MED23		FBgn0037391	CG2017		FBgn0037130	Syn1		FBgn0039854	CG1635		FBgn0031060	CG14231		FBgn0031871	Fgop2		FBgn0003165	pum
FBgn0039244	CG11069		FBgn0029504	CHES-1-like		FBgn0086384	Mer		FBgn0000303	ChAT		FBgn0029629	eIF3ga		FBgn0043825	CG18284		FBgn0004428	LysE		FBgn0025686	Amnionless
FBgn0034223	Tes		FBgn0039294	Cad96Cb		FBgn0037837	CG14693		FBgn0051694	CG31694		FBgn0036984	CG13248		FBgn0037875	ZnT86D		FBgn0028737	Ef1beta		FBgn0260648	Rrp40
FBgn0030344	CG2025		FBgn0262511	Vha44		FBgn0003567	su(Hw)		FBgn0261353	Ccdc56		FBgn0023407	B4		FBgn0039697	CG7834		FBgn0039462	CG14252		FBgn0038586	CG7168
FBgn0025808	Rad17		FBgn0035206	CG9186		FBgn0027508	Tnks		FBgn0261381	mtTFB1		FBgn0036846	MESR6		FBgn0051674	CG31674		FBgn0038057	CG12267		FBgn0034913	Snap29
FBgn0034564	CG9344		FBgn0039623	CG1951		FBgn0026749	Yippee		FBgn0051633	CG31633		FBgn0050463	CG30463		FBgn0001941	ifc		FBgn0038741	CG17186		FBgn0036240	CG6928
FBgn0032516	CG9293		FBgn0033194	Vps13		FBgn0003744	trc		FBgn0002914	Myb		FBgn0000247	ca		FBgn0014469	Cyp4e2		FBgn0033925	CG8617		FBgn0033309	CG8735
FBgn0263351	AP-2mu		FBgn0000139	ash2		FBgn0262111	f		FBgn0037217	CG14636		FBgn0031030	Tao		FBgn0052100	CG32100		FBgn0003089	pip		FBgn0261588	pdm3
FBgn0030501	BthD		FBgn0053155	CG33155		FBgn0036571	Strumpellin		FBgn0034057	CG8314		FBgn0037908	dpr5		FBgn0004057	Zw		FBgn0039207	CG5789		FBgn0037743	CG8412
FBgn0034219	mthl4		FBgn0266411	sima		FBgn0019947	Psn		FBgn0036309	Hip1		FBgn0265968	Tfb5		FBgn0037299	Vps37B		FBgn0037705	mura		FBgn0039049	CG6726
FBgn0051687	CG31687		FBgn0052549	CG32549		FBgn0035024	CG11414		FBgn0036194	CG11652		FBgn0031668	CG31917		FBgn0031520	CG8837		FBgn0086350	tef		FBgn0033264	Nup50
FBgn0036480	Cep135		FBgn0036004	Jarid2		FBgn0259709	CG42363		FBgn0005198	gig		FBgn0004606	zfh1		FBgn0036107	galla-2		FBgn0030817	CG4991		FBgn0032803	CG13082
FBgn0037007	CG5059		FBgn0026369	Sara		FBgn0259708	CG42362		FBgn0266000	CG44774		FBgn0035733	CG8641		FBgn0261938	mtRNApol		FBgn0026777	Rad23		FBgn0024191	sip1
FBgn0004837	Su(H)		FBgn0034308	CG10915		FBgn0031239	CG17075		FBgn0051019	CG31019		FBgn0262728	Pal2		FBgn0029913	Cht11		FBgn0010313	corto		FBgn0050503	CG30503
FBgn0027521	CG3679		FBgn0267033	mamo		FBgn0027503	CG11970		FBgn0031682	CG5828		FBgn0266448	CG45078		FBgn0054005	CG34005		FBgn0033924	CG8613		FBgn0040513	kappaB-Ras
FBgn0029587	CG14797		FBgn0037188	CG7369		FBgn0051961	TBCC		FBgn0037199	CG11137		FBgn0027587	CG7028		FBgn0030724	Nipsnap		FBgn0030674	CG8184		FBgn0052512	CG32512
FBgn0029905	Nf-YC		FBgn0026313	X11L		FBgn0027525	LTV1		FBgn0262115	CG17683		FBgn0041781	SCAR		FBgn0030603	CG5541		FBgn0262838	CG43202		FBgn0034849	CG3500
FBgn0261811	pico		FBgn0053180	Ranbp16		FBgn0032378	CycY		FBgn0052816	CG32816		FBgn0010422	TfIIS		FBgn0030786	mRpL22		FBgn0041789	Pax		FBgn0030572	mRpS25
FBgn0066303	CG33932		FBgn0250871	pot		FBgn0012058	Cdc27		FBgn0033413	prel		FBgn0015541	sda		FBgn0029849	Efr		FBgn0026634	ldlCp		FBgn0270927	betaGlu
FBgn0066304	Rpp20		FBgn0004580	Cbp53E		FBgn0263219	Dscam4		FBgn0051865	Ada1-1		FBgn0004584	Rrp1		FBgn0033905	CG18324		FBgn0038128	Ravus		FBgn0033339	Sec31
FBgn0004170	sc		FBgn0264711	CG43980		FBgn0262735	Imp		FBgn0050428	CG30428		FBgn0013303	Nca		FBgn0028741	fab1		FBgn0035833	CG7565		FBgn0031460	CG15399
FBgn0003430	slp1		FBgn0262716	Arp3		FBgn0031936	CG13794		FBgn0034304	CG5742		FBgn0035207	Sherpa		FBgn0029639	CG14419		FBgn0031267	Ipk2		FBgn0051827	CG31827
FBgn0029992	Upf2		FBgn0038330	CG14868		FBgn0037231	Vps24		FBgn0034154	CG5267		FBgn0033224	Nop17l		FBgn0031261	nAChRbeta3		FBgn0037648	CG11975		FBgn0028517	CG18478
FBgn0039117	tst		FBgn0052698	CG32698		FBgn0262624	Tmhs		FBgn0030418	CG4004		FBgn0035512	Cpr64Ac		FBgn0011603	ine		FBgn0027518	CG7609		FBgn0051627	CG31627
FBgn0004795	retn		FBgn0031377	CG15356		FBgn0032730	CG10431		FBgn0085419	Rgk2		FBgn0001142	Gs1		FBgn0030318	rho-4		FBgn0260639	gammaTub23C		FBgn0036056	CG6709
FBgn0037442	godzilla		FBgn0024989	CG3777		FBgn0040373	CG3038		FBgn0031118	RhoGAP19D		FBgn0001987	Gli		FBgn0035955	CG5194		FBgn0037327	PEK		FBgn0029997	CG2258
FBgn0034529	FAM21		FBgn0053993	CG33993		FBgn0030391	Rab40		FBgn0030160	CG9691		FBgn0011640	lark		FBgn0035612	frm		FBgn0033443	CG1698		FBgn0039178	CG6356
FBgn0032395	CG6734		FBgn0039427	CG5447		FBgn0034931	CG2812		FBgn0026369	Sara		FBgn0000662	fl(2)d		FBgn0000723	FER		FBgn0003741	tra		FBgn0037305	CG12173
FBgn0266518	Dpit47		FBgn0265274	Inx3		FBgn0038927	CG6015		FBgn0039187	CG6454		FBgn0261823	Asx		FBgn0033609	Fbl6		FBgn0035449	CG14971		FBgn0034494	CG10444
FBgn0033951	CG10139		FBgn0003459	stwl		FBgn0000454	Dip-B		FBgn0031695	Cyp4ac3		FBgn0037295	dpr16		FBgn0037933	Ho		FBgn0262886	CR43241		FBgn0035323	CG13807
FBgn0039169	Spps		FBgn0261703	gce		FBgn0025681	CG3558		FBgn0020647	KrT95D		FBgn0027844	CAH1		FBgn0013746	alien		FBgn0067783	att-ORFA		FBgn0053757	CG33757
FBgn0038815	CG5466		FBgn0086898	dgo		FBgn0024733	RpL10		FBgn0037997	CG14742		FBgn0011571	caz		FBgn0036361	CG10154		FBgn0262562	CG43102		FBgn0019952	Orct
FBgn0026179	siz		FBgn0052521	CG32521		FBgn0262972	CR43283		FBgn0034976	CG4049		FBgn0031118	RhoGAP19D		FBgn0085261	CG34232		FBgn0004811	fs(2)ltoPP43		FBgn0038418	pad
FBgn0024366	CG11409		FBgn0052772	CG32772		FBgn0037643	skap		FBgn0037630	Ir85a		FBgn0039527	CG5639		FBgn0051352	Unc-115a		FBgn0033463	CG1513		FBgn0031049	Sec61gamma
FBgn0033032	kune		FBgn0035943	CG5653		FBgn0031458	aph-1		FBgn0053217	CG33217		FBgn0033132	Tsp42Ej		FBgn0038704	CG5316		FBgn0016701	Rab4		FBgn0036294	CG10654
FBgn0011742	Arp2		FBgn0029825	CG12728		FBgn0004655	wapl		FBgn0031883	Caper		FBgn0001089	Gal		FBgn0260743	GC1		FBgn0034162	CG6426		FBgn0028683	spt4
FBgn0035420	CG14967		FBgn0005777	PpD3		FBgn0016794	dos		FBgn0085408	Shroom		FBgn0030366	Usp7		FBgn0053977	CG33977		FBgn0033918	CG8531		FBgn0030174	CG15312
FBgn0035842	CG7504		FBgn0259878	Fs		FBgn0033749	achi		FBgn0035948	CG5644		FBgn0051510	CG31510		FBgn0261552	ps		FBgn0019985	mGluR		FBgn0030630	CG12608
FBgn0038344	obe		FBgn0024291	Sirt1		FBgn0032478	CG5458		FBgn0261573	CoRest		FBgn0036624	RAF2		FBgn0040968	CG14933		FBgn0030293	CG1737		FBgn0051902	Spn28Da
FBgn0023212	EloB		FBgn0033453	CG1667		FBgn0035702	CG10147		FBgn0036980	RhoBTB		FBgn0035232	CG12099		FBgn0038870	Oga		FBgn0086909	CG31751		FBgn0022699	D19B
FBgn0035295	Cnb		FBgn0261838	pre-mod(mdg4)-Z		FBgn0030407	CG2543		FBgn0031673	CG31650		FBgn0035798	frac		FBgn0010516	wal		FBgn0035295	Cnb		FBgn0029705	CG12693
FBgn0042182	CG18749		FBgn0261837	pre-mod(mdg4)-T		FBgn0046685	Wsck		FBgn0039381	SppL		FBgn0052105	Lmx1a		FBgn0036316	CG10960		FBgn0024365	CG12773		FBgn0015558	tty
[truncated: 12,184 more rows]
