# Supplementary material for: Multifunctional glial support by Semper cells in the Drosophila retina
Source: PLoS Genet. 2017 May 31;13(5):e1006782. doi: 10.1371/journal.pgen.1006782 (PMC5470715; doi:10.1371/journal.pgen.1006782)
Supplement: S3 Table — Gene lists from 109 genetically confirmed glia-associated factors [179] and 2309 genes showing expression change in both gcm loss- and gain-of-function animals (derived from [180]). (XLSX) [file pgen.1006782.s009.xlsx]

## Sheet: S3) Fly Glial Sets
derived from Brody and Thomas, 1999	IntFly-GlialGenes		derived from Altenheim et al., 2006)	GCM-GOF∩LOF
	stumps			dnc
	Nrg			gwl
	bnl			CG11880
	rho			E(spl)m4-BFM
	vvl			MED16
	jing			Bgb
	Lac			d4
	Kr			CG12991
	Ras85D			Tcp-1eta
	wrapper			Vps2
	Dysb			Pdcd4
	gcm			Past1
	drpr			Vps24
	pnt			Klp61F
	Cnx99A			mrt
	sli			Rip11
	ine			CG6418
	N			CG9467
	w			fd64A
	pyr			CG2258
	Myc			pcs
	bi			CG4813
	cno			CG2201
	Apc2			Cyt-b5
	sinu			wech
	lola			RhoGAP15B
	repo			HIP-R
	ban			numb
	tap			Pgm
	hh			Nup160
	shg			CG7101
	Mer			CG15141
	fog			CG12320
	hpo			CG8066
	InR			fz3
	Pka-C1			mge
	Ilp6			RfC3
	Dr			ERp60
	ana			Eip55E
	not			NKAIN
	Eip74EF			Herp
	yki			p120ctn
	btl			Mcm3
	vari			Rab1
	run			Hem
	Nrx-IV			ebi
	B-H1			Plp
	msi			cv-d
	Trpml			Smyd5
	glec			CG32441
	tin			SMC5
	Con			Ect4
	Fas1			SoYb
	fray			CG31875
	trol			sage
	Cont			CG1129
	cas			Gel
	robo1			CG5872
	Ire1			NK7.1
	spi			CG10576
	Hey			CG10376
	sbb			tna
	crn			IscU
	ftz			CG34404
	e			mu2
	S			CG3164
	Diap1			Mvl
	EcR			128up
	Inx2			Orct
	sav			Egfr
	dpp			CG2469
	salm			hng3
	aos			ADD1
	pros			Brd
	rap			CG12948
	bun			Fdh
	Sdr			CG33181
	daw			ImpL3
	kay			bsf
	htl			yellow-e3
	comm			Cdk5
	B-H2			Sod2
	wg			sip2
	peb			Gnf1
	spen			srp
	ac			PDZ-GEF
	lz			calypso
	sim			Oatp58Dc
	lbe			Hsc70-5
	sd			CG3040
	gish			Tango4
	sty			CG17528
	gb			jbug
	retn			l(3)L1231
	ths			CG10654
	bou			CG14945
	en			Usp14
	lbl			RhoBTB
	moody			Pak
	spin			CG13920
	Eaat1			roq
	ham			Glut4EF
	myo			CG12788
	unc-5			dap
	Gli			Trp1
	Ptpmeg			CSN6
	loco			Ten-m
	ogre			CG5903
	bib			DIP1
				Fas2
				Catsup
				CG11523
				CG11164
				CG17598
				tutl
				sug
				Cyp6v1
				Atg4a
				Cpsf73
				CG7029
				Tret1-2
				Mal-A6
				Mal-A5
				CG5359
				CG11897
				Tailor
				Cyp6d5
				edl
				ND-SGDH
				Fur2
				dpr3
				CG13766
				CG4538
				kis
				DNApol-alpha50
				GstE13
				Cht2
				Mys45A
				Arf51F
				Nup93-2
				CG7289
				CycB
				muskelin
				Nsf2
				M6
				TwdlL
				scu
				ex
				fend
				CG5525
				CG12104
				CG5059
				CG1273
				Grip71
				CG3061
				D12
				CG12159
				CG9588
				Xbp1
				CG30020
				CG4646
				CG42331
				CG9706
				Spn43Aa
				Sgt
				hth
				CG1888
				CG14967
				Gip
				rig
				ZnT77C
				CG30349
				C1GalTA
				sbb
				CG5355
				Dad
				Hsp27
				CG7519
				dyl
				Prx2540-2
				CG1104
				CG6479
				CG15098
				fru
				CG32767
				ps
				CG1910
				Hsp83
				CG7296
				Srp54
				CtBP
				Ski6
				metl
				tap
				egr
				Lamp1
				Ten-a
				Grip84
				serp
				CG10915
				CG14109
				Gdh
				CG11141
				fj
				Adh
				CG3309
				Prosbeta7
				upSET
				CG8129
				CG2604
				Uba2
				CG9215
				CG6091
				CG10326
				CRIF
				dome
				mRpL40
				NaPi-III
				CG14291
				CG2767
				Panx
				CG45186
				CG4908
				drm
				Gat
				CG6218
				Reps
				Hph
				Mcr
				gprs
				CG33096
				CG33095
				exex
				CG10591
				EDTP
				Idh
				Vha14-2
				Vha14-1
				Cpr47Ee
				mesh
				CG13912
				zetaCOP
				fwd
				CG10413
				CG8298
				barc
				alphaTub84D
				Hsf
				CG13476
				SP2637
				PIG-S
				Ak6
				mib2
				Cap-H2
				Nacalpha
				CG1486
				mey
				Mdh1
				az2
				CG14960
				dj-1beta
				pygo
				cup
				lva
				CR42862
				CG33229
				Nup358
				Mtch
				CG34383
				CG17032
				CG6907
				Debcl
				Opbp
				CG10623
				lds
				Prosbeta5
				sns
				BicD
				loco
				Nprl2
				Vang
				SsRbeta
				swa
				EcR
				mRpL24
				CG12744
				CG11247
				CG10035
				msl-1
				CG14285
				CG3163
				Neb-cGP
				CG3008
				mRpL37
				CG42633
				nej
				Clc
				rt
				l(2)k09022
				enok
				Rab35
				CG2260
				Mink
				Dp1
				CG6388
				CG10237
				CG14906
				CG4911
				p24-1
				Acph-1
				Rpt4
				Ets97D
				POSH
				levy
				pch2
				mRpS18A
				IntS6
				qkr54B
				dom
				l(2)37Cc
				CG11007
				CG1620
				thr
				Tes
				ptc
				CG12605
				CG6420
				pho
				Aprt
				Surf6
				Asph
				bib
				Obp99a
				GM130
				CG6084
				TSG101
				CG10038
				emc
				Sec61beta
				rb
				net
				gukh
				CPT2
				Csp
				Pino
				dup
				Nrx-IV
				Nrx-1
				spag
				CG11109
				Idgf2
				hpo
				KP78a
				CG30015
				CG30440
				esc
				ben
				Trs20
				l(2)k09913
				CG5191
				Rpn11
				CG3168
				CG6878
				MCPH1
				Golgin104
				Pex16
				Rrp1
				cbt
				Cdep
				CG18343
				CG7102
				mld
				timeout
				TfIIEalpha
				Cas
				CG2091
				CG12004
				Src64B
				barr
				ens
				LanB1
				CG13773
				Pex11
				Fbl6
				LBR
				Prosalpha1
				Syx13
				CG31371
				PH4alphaSG1
				crb
				CG6654
				CG10628
				TwdlN
				endos
				Sfmbt
				OstStt3
				Noa36
				NiPp1
				Alp1
				Cnb
				bon
				CG11601
				chn
				arx
				sala
				Uba1
				alpha-Man-IIb
				mod
				Ssdp
				dbe
				CG3652
				LSm7
				Klp10A
				Ack
				Srp19
				Pa1
				ttv
				CG6178
				ND-42
				CG7744
				Prosalpha7
				slp2
				hbs
				CG7154
				nw
				SAK
				Tina-1
				CG5281
				Unc-76
				CG8679
				mia
				crim
				Elf
				CG13827
				Ance
				Usp2
				smg
				lola
				pgant5
				CG1418
				ImpE1
				CG31697
				CG33116
				fz
				trc
				Ilp4
				GATAd
				Ocho
				jar
				MFS3
				CG9449
				CG11263
				CG11426
				CG34116
				CG14103
				MEP-1
				Drat
				Rpn7
				Phb2
				Usp10
				CG14110
				polybromo
				Txl
				CG11069
				CG9338
				nerfin-1
				CG1218
				CG12262
				CG31342
				CG9257
				cv-c
				CG6475
				Vps36
				omd
				CG33093
				CG33099
				CG4390
				sdt
				gfzf
				CG7110
				CG31559
				CG13159
				shrb
				RpS6
				CG5235
				PGRP-LC
				CG11210
				Spps
				Rab6
				crm
				N
				CG31235
				CG12920
				Oatp33Ea
				CG4586
				Orct2
				CG8563
				Osi7
				Rop
				COX4
				CG5590
				CG6693
				CG9922
				blue
				CG5196
				Caf1-180
				LanB2
				CG1667
				Pomp
				GalNAc-T2
				CG11306
				fabp
				Tig
				Rab21
				CG32407
				cm
				dgt5
				MED28
				CG42674
				eIF5
				CG1806
				yl
				Magi
				eIF2B-gamma
				CG15916
				ana3
				RhoGEF4
				CG3409
				CG7202
				GstO2
				CG5966
				CG11982
				UbcE2H
				GIIIspla2
				Pat1
				TBCB
				Gprk2
				Sucb
				CG8258
				CG7668
				CG32103
				CG8545
				CG6425
				RtcB
				l(3)psg2
				Kdm2
				pgant6
				nrm
				mtDNA-helicase
				faf
				Jafrac2
				Npc2a
				woc
				CG5027
				Got2
				Git
				Mabi
				link
				Socs44A
				Mcm6
				CG33052
				CG33051
				CalpC
				CG11444
				Chi
				CG33303
				rho-5
				CG4949
				CG8239
				ref(2)P
				Prosbeta3
				bowl
				CG12091
				CG1444
				pip
				Not1
				CG4572
				CG5080
				Pdk
				rdx
				CG8745
				crq
				Rrp47
				CG11652
				CG9674
				CG17768
				CG4984
				Der-2
				CG12009
				SNF4Agamma
				DNaseII
				Syx18
				18w
				Socs36E
				CG6638
				Ssb-c31a
				Tsp39D
				mnb
				phu
				CG15209
				CG1550
				Rab7
				cher
				Pxn
				dpa
				CG5390
				Ssadh
				Usp15-31
				bip1
				ebd1
				mRpL12
				pea
				vih
				eIF-2beta
				PhKgamma
				CG43693
				stg
				Spf45
				CG12947
				CG12112
				Prx2540-1
				CG15027
				CG17597
				tinc
				CG11208
				CG9663
				Map60
				CG7879
				CG5902
				Oga
				Msh6
				betaTub56D
				CG30499
				boca
				fa2h
				Miro
				twf
				jagn
				RhoGAP18B
				CG42837
				CG44242
				CG44243
				CG42360
				CG42361
				CG4678
				Gabat
				CG7461
				Atg1
				Tsf2
				mle
				CG5641
				CG1275
				Csk
				Rca1
				CG8188
				Dbp21E2
				U3-55K
				CG33506
				4E-T
				CG32512
				RpL19
				ry
				CG5174
				CG15440
				hui
				Got1
				CG1316
				Piezo
				CG11791
				CG8036
				Mi-2
				CSN7
				CG3386
				CG14650
				SppL
				CG9689
				CG4502
				CG8841
				SKIP
				arm
				CG4050
				CG5708
				Cyt-b5-r
				ppk20
				Tctp
				Scsalpha
				Hr78
				heix
				ktub
				CG3570
				nst
				CG5611
				CG5554
				Scm
				Unc-115b
				Unc-115a
				DnaJ-1
				CG10688
				Top2
				hoip
				CG44838
				CG12171
				CG15861
				syd
				mib1
				CG7384
				Tom70
				CG6767
				Tom20
				CG12194
				Sec24CD
				Fancl
				GILT2
				Hexim
				CG17683
				blow
				poly
				CG32425
				CG15628
				HmgZ
				sel
				eIF-4E
				Muted
				CG4702
				MFS14
				CG5114
				RpL18A
				Cht7
				Tbc1d15-17
				vig2
				CG11851
				Rb97D
				cyp33
				bdg
				Sem1
				CycH
				CG8839
				CG14621
				icln
				crc
				wor
				papi
				Mcm2
				RagC-D
				Chd64
				CHKov1
				CG17843
				CG13865
				mwh
				tex
				CG11839
				Ubi-p63E
				CG7272
				CG18853
				CG9393
				CTCF
				rod
				kuz
				east
				tun
				CG34380
				fd96Cb
				slam
				D
				Wnk
				Eph
				robo2
				capt
				l(3)05822
				Ndc80
				toy
				CG30394
				RpL27
				VhaM9.7-a
				uri
				Lk6
				CG8483
				Nop17l
				mRpL9
				Atac2
				Nnp-1
				Ppn
				CG1518
				Vha55
				spir
				CG6195
				mdlc
				Cyp309a2
				CG1815
				gro
				srl
				Elp3
				Men
				Teh3
				CG13678
				ovo
				brat
				CG13603
				Mes2
				CG32485
				Sk2
				CG3907
				ear
				Rpb8
				gogo
				Ggamma1
				emp
				Kah
				babos
				CG31751
				Ranbp11
				Spec2
				Con
				lin
				Ltn1
				CG8027
				pps
				CG9940
				CG2846
				cav
				vari
				PPO2
				vvl
				uif
				CG32075
				CG32069
				GAPsec
				Su(var)3-7
				Pvf3
				Trf4-1
				Mef2
				CG14966
				fz2
				mRpL3
				vas
				sky
				CAH2
				Not11
				Prat2
				Sirt2
				Mhc
				Sr-CII
				CG3792
				bur
				Ald
				CG3358
				CG31937
				mRpL17
				CG6543
				Letm1
				Arf102F
				U2A
				CG14096
				CG17660
				CG12299
				FoxP
				Zn72D
				me31B
				CG7357
				SCCRO3
				bocks
				Tao
				Klp3A
				eco
				CG2046
				ogre
				CSN4
				Pph13
				flr
				CG8654
				CG16798
				wapl
				CG13123
				CG32676
				Usp20-33
				Ppat-Dpck
				CG15601
				r-l
				CG3303
				CG1824
				CG2493
				Gdi
				mkg-p
				Tsp42Ea
				Pak3
				CG14968
				mRpS34
				CG33257
				fra
				Tcs3
				CG34354
				sog
				CG9799
				CG10444
				Snx16
				LpR2
				CG4300
				l(1)G0196
				CG7376
				stc
				pyd
				CG14618
				CG18815
				TM9SF2
				RpL7-like
				CG12316
				CG8420
				Sugb
				ced-6
				AIF
				Mcm10
				CG3408
				EloA
				Pvr
				CG7970
				CG7530
				CkIIalpha
				CG31638
				His4r
				Rbm13
				CG17323
				Ttd14
				mtSSB
				CG5147
				bsk
				mRpS18C
				CG12721
				FoxK
				CG30457
				CG30458
				CG9436
				glu
				Tpr2
				csw
				AdenoK
				wisp
				CG43867
				CG13384
				Ptp69D
				l(1)sc
				insv
				pcl
				nct
				cathD
				CG17737
				CG7987
				Prp38
				CG30344
				rost
				CG11961
				Tl
				grnd
				CG9945
				CG7299
				Np
				Gs2
				CG5705
				Mob2
				Sod3
				CalpA
				fy
				CG6962
				bel
				CG11985
				Nup43
				CG32982
				RhoGDI
				CG4408
				Sod
				CG4914
				Rrp45
				CG2063
				CG42232
				Ent1
				CG2254
				Ptr
				Oat
				PAPLA1
				CG12477
				RIOK2
				CG7966
				Ptpmeg
				eIF-3p66
				CG17508
				RpS3A
				CG32066
				CG12034
				ATPCL
				CG4593
				sro
				CG7785
				fry
				CG15117
				Ssrp
				eIF2B-delta
				CG5004
				CG14286
				Arpc3A
				CG8003
				RhoGAP19D
				CG16892
				Ada2a
				Rpb4
				cin
				Nup75
				B4
				CG3097
				TfIIS
				Pka-R1
				CG7206
				emb
				Adgf-A
				stumps
				Cad87A
				osa
				RpII215
				spen
				KP78b
				CG10702
				Cbp80
				CG4291
				CG4957
				Rpt5
				O-fut1
				Lip4
				MAGE
				CG8468
				CG7133
				CG16817
				GILT1
				CG8498
				CG10492
				Adf1
				CG18549
				babo
				Snp
				mv
				Jhe
				CG5044
				D19B
				CG5056
				CG16868
				CG10286
				CG17267
				MYPT-75D
				if
				dsx-c73A
				DUBAI
				Spt20
				CG9302
				Su(fu)
				CG2991
				ImpL1
				CG3036
				CG10417
				CG7637
				CG15891
				Gbs-70E
				par-1
				CG2982
				scpr-C
				CG4645
				CG5726
				CG11180
				CG9629
				Gclm
				CG3295
				Zwilch
				mRpL15
				CG13928
				Dpit47
				Slh
				nod
				CG4788
				Cdc42
				CG14696
				YL-1
				glob1
				CG11377
				CG17883
				kdn
				Mcm5
				Tango14
				CG14509
				CG1968
				sn
				scrib
				pasha
				spi
				DppIII
				CG14341
				Oatp26F
				CG10512
				danr
				NP15.6
				ash1
				ttk
				CG1598
				CG10262
				CG14989
				CG14932
				Cda5
				sc
				CG33129
				vls
				Cht5
				Oatp30B
				CG13023
				Spindly
				Hlc
				Dl
				zpg
				CG17754
				JhI-1
				sna
				Tfb1
				asl
				sinu
				sol
				Droj2
				miple2
				Acyp2
				CG9705
				CG15118
				Xe7
				FBXO11
				AOX3
				drl
				CG30069
				CG42748
				Ide
				CG6051
				CG32486
				CG5418
				CG13784
				CG30046
				CG30203
				cana
				ush
				regucalcin
				alpha-PheRS
				Dll
				nudC
				CG9323
				kst
				BthD
				CG2921
				trx
				CG17129
				Antp
				CG32365
				CG5886
				Su(var)205
				Arc1
				Ptp61F
				Nlp
				Trf2
				Fpps
				Su(Tpl)
				CR32218
				grh
				Daxx
				Hex-A
				Abp1
				GlyP
				CG8728
				CG7840
				AP-1gamma
				Ilk
				CG8004
				ND-B14
				Sry-alpha
				tld
				CG15480
				Tgt
				Cdc5
				msd1
				sca
				CG31104
				CG31300
				CG10005
				btz
				XNP
				Tif-IA
				CG10470
				CG14252
				Den1
				CG31204
				CG31002
				vnd
				St3
				Spn42De
				vnc
				CG12107
				Acon
				CG6568
				Syx8
				CG1637
				kuk
				zf30C
				CG31121
				Osi15
				CG7675
				CG10939
				CG6746
				Tom7
				Hsp22
				l(1)G0320
				CG32700
				CG5853
				ntc
				CG9425
				DCTN4-p62
				CG16710
				Mipp1
				Gyc76C
				mael
				SelD
				Sas-6
				MED26
				pio
				Vm26Ac
				Hsp70Ab
				ft
				Hsp70Bbb
				CG11200
				Gale
				CG13465
				MFS15
				CG7466
				CG15312
				ase
				mid
				corn
				dmt
				skap
				Ns4
				Pms2
				rib
				CG30431
				fus
				Prosap
				CG10116
				CG17486
				scat
				SPoCk
				Cdc7
				CG5013
				Klc
				CG11414
				RnrS
				egh
				Nmdmc
				Tet
				pon
				HtrA2
				Kr
				Nbr
				P32
				CG7484
				LanA
				Saf-B
				CG7006
				osk
				CG10621
				CG7763
				Fili
				Rbf
				beta-Spec
				dlg1
				CG17209
				tamo
				grp
				kkv
				sesB
				RpS14a
				mask
				clu
				mthl9
				trh
				CG7227
				Arp8
				Fst
				Vha26
				CG14764
				Trn
				hang
				CG6700
				sub
				Trf4-2
				DENR
				SCAR
				CG13163
				CG10565
				r2d2
				Arpc2
				Snap24
				CG11665
				Rab23
				mRpL50
				CG6180
				Drp1
				Usp12-46
				DCP2
				Ptx1
				Ptp10D
				bigmax
				CG5946
				Atf6
				CG7255
				Sh3beta
				CG3689
				Hsp70Bb
				ci
				CG11670
				oys
				CG10428
				CG31211
				CG1407
				Mis12
				CG32563
				CG32564
				Idgf4
				borr
				Apc2
				CG9117
				CG11882
				CG1463
				CG14759
				elav
				Hop
				Spt5
				Drs
				Cerk
				raw
				CG43163
				CG5608
				CG13319
				CG3634
				Cys
				ctrip
				CG5167
				Psa
				Sin
				CG11077
				CG30471
				CG30467
				CG43347
				Parg
				Ect3
				CG5118
				Gug
				isopeptidase-T-3
				Pepck
				CG10924
				slim
				CG15023
				CG5002
				CG14312
				CG2807
				CG9743
				zormin
				Nek2
				CG13900
				kar
				Orc4
				sqd
				Aps
				yip2
				lwr
				spel1
				CG11089
				140up
				Atu
				pelo
				coro
				kel
				Mtp
				CG17124
				CG3814
				Sur-8
				CG4676
				Rab8
				CG8531
				Ostgamma
				CG2145
				EMC3
				bs
				qkr58E-2
				CG13295
				CG4880
				CG9286
				CG1943
				l(2)37Cg
				CG8507
				Fit1
				ds
				Top1
				sick
				Cnot4
				Set2
				CG3437
				Cdk12
				Acsl
				mRpL46
				OstDelta
				trpl
				CG6254
				CrebA
				CG34376
				stau
				TwdlB
				Mkp
				CG34140
				prc
				Ugt36Bc
				Bub1
				IntS4
				Ku80
				garz
				alphaTub85E
				Tep2
				MFS1
				CG30265
				Ravus
				CG42240
				Nup98-96
				halo
				RhoGAPp190
				CG6201
				CG31344
				Rpb7
				scb
				Rtnl1
				zuc
				Dtg
				Elba2
				pav
				Sbp2
				mbo
				CG2906
				CG17047
				CG8786
				Ripalpha
				Vsx1
				CG9855
				Crag
				vig
				sowah
				Dpck
				fray
				put
				Rhp
				CG5399
				CG18294
				CG7328
				ASPP
				CG10366
				bam
				CG6379
				CG13698
				tej
				Nrk
				TH1
				ras
				RAF2
				CG11577
				CG3108
				Rgl
				CG12896
				AP-2sigma
				Iswi
				Sesn
				deltaCOP
				Mdr49
				CG11984
				CG32813
				NHP2
				CG13933
				drongo
				und
				CG12129
				CG14438
				CG6686
				alphaTub84B
				CG9416
				Gapdh1
				Exo70
				Cda4
				CG4882
				RhoL
				CG6695
				CG14965
				Caf1-105
				Caf1-55
				MESR6
				mRpS35
				nesd
				RhoGAP54D
				RpI1
				CG10859
				CG5096
				CG32473
				pad
				CG13088
				CG9527
				H
				CG42514
				orb2
				CG43783
				CG14232
				Pax
				CG1677
				Pi4KIIalpha
				CG3337
				Cp1
				Smg5
				CG15347
				bgcn
				Pka-C1
				CG16940
				Atpalpha
				lgs
				CG5535
				eff
				T48
				sut1
				Bdbt
				Aac11
				CG3702
				ABCB7
				cn
				fne
				Fas3
				row
				scra
				CG2182
				Oli
				Gpo-1
				FucT6
				Edc3
				msps
				Rab39
				slpr
				CG9336
				Jra
				Alas
				mRpL10
				CG31694
				Nup50
				Ipp
				CG3842
				ETH
				msi
				CG9485
				CG5171
				Prat
				wls
				Cip4
				sktl
				CG9953
				CG8353
				beta-Man
				CG8860
				Liprin-beta
				CG4972
				CG44774
				Mmp1
				Reck
				Tim9a
				CG8668
				CG11858
				Tsp
				CG30497
				CG10139
				CG5789
				RhoGAP71E
				Cpr65Ea
				CG17490
				Plod
				wbl
				fal
				CG1890
				CG11975
				Ugt35a
				La
				AIMP2
				GAA1
				CG9121
				Pc
				CG8031
				CG32521
				Gga
				Dnz1
				GCS1
				RpS15Ab
				rux
				CG13068
				IntS11
				Sac1
				CG15439
				par-6
				eIF3-S8
				bbg
				CG9186
				Nhe2
				phol
				Ssl1
				CG13895
				BigH1
				Ge-1
				cta
				CG4558
				Nplp2
				CG7054
				Cyp4d2
				SA
				CG12056
				Mtap
				Cam
				Papst2
				VhaM9.7-b
				CG6650
				CG13894
				CG10425
				CG3209
				CG4570
				insb
				Tpc1
				CG10516
				CG14215
				Spn
				CG32295
				sced
				CG8173
				CG9331
				CG32536
				CG32537
				CG4089
				sli
				PH4alphaEFB
				Fmo-2
				Zpr1
				CG18766
				TfIIFalpha
				CG11686
				Hsl
				nompC
				Slip1
				CG3430
				WRNexo
				Rlb1
				Oscillin
				Bacc
				mus308
				obe
				su(w[a])
				Snx6
				Dd
				REPTOR-BP
				CG16885
				Ahcy13
				CG6937
				obst-A
				CG42336
				CG7655
				Atox1
				CG32445
				CG32444
				RpL31
				Ars2
				ewg
				pnut
				trio
				E(var)3-9
				CG14756
				Ndc1
				RpS26
				veil
				CG5746
				Grip75
				bt
				kune
				wb
				CG7593
				CG42342
				Patronin
				mthl5
				nuf
				Mad
				CG15387
				gcm
				rpk
				Lon
				CycE
				Smvt
				Tsp97E
				Dg
				Cp110
				tank
				Cyt-c-p
				CG7156
				Orc1
				mRpL18
				Ack-like
				Pex7
				CG18446
				CG31178
				CG31431
				lbk
				CG8435
				kcc
				CG1233
				CG10462
				CG15019
				jing
				CG6340
				CG9628
				Fdx2
				Taldo
				CG13868
				AGO1
				CG7950
				CG34317
				l(2)not
				CG1227
				Nup205
				CG32150
				CG32344
				Atac3
				Ppa
				CG1896
				spoon
				alpha-Cat
				Npl4
				CG17746
				UQCR-C2
				Irk3
				CG4497
				mrn
				unc-5
				Ranbp9
				Cdk5alpha
				CG2962
				CG9246
				CG4730
				Jon99Fii
				Reep1
				CG4853
				wal
				mRpL41
				Cbs
				CG9630
				ATPsynE
				SdhC
				SMC2
				mad2
				sano
				CG2852
				CG33671
				CG33672
				CG3847
				CG10424
				Lsd-2
				plu
				Nup154
				PI31
				CG9114
				CG42238
				CG12065
				Cen
				rasp
				ApepP
				Map205
				wcy
				Incenp
				CG15365
				CG8270
				Scr
				GstT4
				CG7033
				CG2186
				mav
				CG13551
				Mlh1
				CG13025
				sll
				Gfat2
				Thiolase
				CG10082
				mRpL44
				Xrp1
				E(bx)
				CG10361
				l(1)G0020
				P58IPK
				CG11964
				cold
				CG12011
				CG3226
				Smn
				GlyS
				vimar
				Pbgs
				AIMP3
				Gr59f
				nmd
				Psc
				wmd
				Hsp67Bc
				CG4975
				sti
				CG14715
				CG1116
				Tm2
				Art8
				Sox21a
				ea
				spri
				Ama
				nub
				KdelR
				CG12974
				Egm
				Pmp70
				CG5885
				Atg12
				cato
				ade5
				Srp72
				CG1749
				Tim8
				Chmp1
				Cyp1
				Ncc69
				CG8726
				CG4829
				Rbp
				Sdr
				scf
				CG18596
				RpL17
				CG8223
				dpn
				Fs(2)Ket
				Cpr
				CG9590
				CG16896
				CG44001
				CG44000
				Prx3
				CG8297
				Sox14
				Poc1
				msb1l
				CG8116
				twi
				Ent2
				EndoA
				CG3356
				Ptp99A
				blw
				mlt
				Kr-h2
				CG2812
				CG7372
				CG9596
				Bsg25D
				Tdrd3
				CG5958
				e(y)3
				CG7218
				chinmo
				Smyd4-3
				CG2614
				CG4440
				hb
				cdm
				CG10068
				CG32264
				ImpL2
				CycB3
				wun
				l(3)72Dn
				rngo
				Rcd1
				CG6724
				spn-F
				Zfrp8
				CG9125
				Hers
				p24-2
				eca
				oaf
				Girdin
				Vdup1
				mRpS31
				CG7632
				CG4332
				CG9865
				asf1
				tor
				unc-45
				CG13192
				CG4287
				milt
				CG5037
				CG3756
				Hsp23
				CG3402
				Gcn2
				CG8596
				NC2alpha
				bnb
				CG4848
				CG5721
				CG10166
				kraken
				Obp56a
				Mulk
				Abl
				Phf7
				CG12795
				Jarid2
				jvl
				RpII140
				CG8243
				CG16972
				mRpL49
				Gmap
				Sec31
				Ufd1-like
				CG10650
				ltl
				Prosbeta1
				casp
				qkr58E-1
				Dlg5
				CG11593
				CG14005
				Cyp310a1
				CG3645
				CG14806
				tacc
				cN-IIIB
				Nuf2
				Amun
				lqf
				Atx-1
				CG3552
				l(1)G0193
				Cyp6a16
				Dab
				zfh2
				mars
				CG13705
				CG18012
				phr
				beta-PheRS
				pns
				Dlc90F
				CG5026
				tral
				CkIalpha
				CG6770
				Vps20
				Sxl
				gsb-n
				GstD9
				CG6661
				lute
				Hsp70Bc
				esn
				RhoU
				CadN
				CG14749
				flfl
				CG31510
				CG31108
				Coop
				CG9132
				Tsc1
				Lcp65Ag1
				ssp2
				CG7565
				Nplp3
				wrapper
				CG11076
				mRpL23
				Argk
				CG3925
				CG10960
				nahoda
				Gli
				FANCI
				CG7702
				CG8184
				BobA
				CG8549
[truncated: 310 more rows]
