# Supplementary material for: Multifunctional glial support by Semper cells in the Drosophila retina
Source: PLoS Genet. 2017 May 31;13(5):e1006782. doi: 10.1371/journal.pgen.1006782 (PMC5470715; doi:10.1371/journal.pgen.1006782)
Supplement: S4 Table — Fly-to-mouse DIOPT conversions of the top 1000 CC- or PR-enriched datasets (CC>PR and PR>CC from S2 Table) used for cross-species analysis. (XLSX) [file pgen.1006782.s010.xlsx]

## Sheet: S4) Fly>Mouse Orthologs
	CC>PR (top1000)			Fly Symbol	Mouse Symbol			PR>CC			Fly Symbol	Mouse Symbol
	FBgn0040074	retinin		Pdh	Hpgd			FBgn0002940	ninaE		ninaE	Opn4
	FBgn0042201	Nplp3		Pdh	Decr1			FBgn0000120	Arr1		ninaE	Opn1mw
	FBgn0053196	dpy		trol	Hspg2			FBgn0267252	Ggamma30A		ninaE	Rho
	FBgn0011693	Pdh		CG17211	1810055G02Rik			FBgn0000121	Arr2		ninaE	Opn3
	FBgn0267911	trol		Hsp70Aa	Hspa1a			FBgn0002938	ninaC		ninaE	Opn1sw
	FBgn0032414	CG17211		Gp150	Tlr2			FBgn0267435	chp		Arr1	Arrb2
	FBgn0013275	Hsp70Aa		DnaJ-1	Dnajb4			FBgn0262738	norpA		Ggamma30A	Gng13
	FBgn0033728	Cpr49Ae		DnaJ-1	Dnajb1			FBgn0005614	trpl		Arr2	Arrb2
	FBgn0030847	CG12991		DnaJ-1	Dnajb13			FBgn0041605	cpx		ninaC	Myo3a
	FBgn0013272	Gp150		sv	Pax5			FBgn0261788	Ank2		ninaC	Myo3b
	FBgn0263106	DnaJ-1		sv	Pax2			FBgn0265487	mbl		chp	Lrrc61
	FBgn0005561	sv		sv	Pax8			FBgn0013342	nSyb		chp	Lrrc23
	FBgn0085421	Epac		Epac	Rapgef4			FBgn0003861	trp		chp	Lrrc17
	FBgn0005664	Crys		Epac	Rapgef3			FBgn0087005	rtp		chp	Senp7
	FBgn0034920	CG5597		Epac	Rapgef5			FBgn0259918	inaF-B		chp	Rxfp2
	FBgn0013276	Hsp70Ab		Epac	Rapgefl1			FBgn0260812	inaF-D		chp	Cep97
	FBgn0029506	Tsp42Ee		Hsp70Ab	Hspa1a			FBgn0025726	unc-13		chp	Senp6
	FBgn0039155	Kal1		Tsp42Ee	Rom1			FBgn0004435	Galphaq		chp	Lrrc43
	FBgn0041094	scyl		Tsp42Ee	Cd63			FBgn0260499	qvr		chp	Tlr8
	FBgn0029994	CG2254		Tsp42Ee	Tspan9			FBgn0038143	CG9813		chp	Tlr2
	FBgn0037416	Osi9		Tsp42Ee	Tspan4			FBgn0004919	gol		chp	Lrguk
	FBgn0004198	ct		Kal1	Wfdc17			FBgn0004623	Gbeta76C		chp	Tlr1
	FBgn0001145	Gs2		scyl	Ddit4			FBgn0010263	Rbp9		chp	Lrit2
	FBgn0030558	CG1461		CG2254	Hsd17b11			FBgn0014396	tim		chp	Lrriq3
	FBgn0026059	Mhcl		ct	Cux2			FBgn0019940	Rh6		chp	Frmpd4
	FBgn0026620	tacc		ct	Cux1			FBgn0026438	Eaat2		chp	Lrrc49
	FBgn0020304	drongo		Gs2	Glul			FBgn0032946	nrv3		chp	Lrrc6
	FBgn0264491	how		CG1461	Tat			FBgn0033926	Arc1		chp	Tlr6
	FBgn0026077	Gasp		Mhcl	Myo18a			FBgn0259108	futsch		chp	Lrrc48
	FBgn0086906	sls		Mhcl	Myo18b			FBgn0265998	Doa		chp	Tlr13
	FBgn0022710	Ac13E		tacc	Tacc1			FBgn0263077	CG43340		chp	Frmpd1
	FBgn0037636	CG9821		tacc	Tacc2			FBgn0014019	Rh5		chp	Ppp1r42
	FBgn0051869	CG31869		tacc	Tacc3			FBgn0261549	rdgA		chp	Dnaaf1
	FBgn0261836	Msp300		drongo	Agfg1			FBgn0004784	inaC		chp	Lrrcc1
	FBgn0052311	zormin		drongo	Agfg2			FBgn0000557	Ef1alpha100E		chp	Vasn
	FBgn0261258	rgn		how	Qk			FBgn0264087	Slob		chp	Rxfp1
	FBgn0000320	eya		sls	Obscn			FBgn0000253	Cam		chp	Igfals
	FBgn0051354	Hsp70Bbb		sls	Mybpc3			FBgn0262509	nrm		chp	Cntrl
	FBgn0034797	nahoda		Ac13E	Adcy9			FBgn0004242	Syt1		chp	Lrrc15
	FBgn0264272	mwh		CG9821	Pnrc1			FBgn0031414	eys		chp	Gp5
	FBgn0001233	Hsp83		CG9821	Pnrc2			FBgn0003250	Rh4		chp	Cpn2
	FBgn0041150	hoe1		Msp300	Syne1			FBgn0013995	Calx		norpA	Plcb4
	FBgn0086901	cv-c		Msp300	Syne4			FBgn0265959	rdgC		trpl	Trpc5
	FBgn0020521	pio		Msp300	Clmn			FBgn0035538	DopEcR		trpl	Trpc4
	FBgn0050011	gem		zormin	Vcam1			FBgn0016694	Pdp1		trpl	Trpc1
	FBgn0266758	Esyt2		rgn	Reg2			FBgn0001991	Ca-alpha1D		trpl	Trpc2
	FBgn0263995	cpo		rgn	Reg1			FBgn0053547	Rim		cpx	Cplx1
	FBgn0003748	Treh		eya	Eya2			FBgn0262742	Fas1		cpx	Cplx2
	FBgn0027528	goe		eya	Eya4			FBgn0261714	Cpn		Ank2	Ank2
	FBgn0027660	blot		eya	Eya1			FBgn0001234	Hsromega		Ank2	Ank3
	FBgn0031374	Wdr62		eya	Eya3			FBgn0259481	Mob2		mbl	Mbnl1
	FBgn0000042	Act5C		Hsp70Bbb	Hspa1a			FBgn0036544	sff		mbl	Mbnl2
	FBgn0038610	CG7675		nahoda	Zfp512			FBgn0028996	onecut		mbl	Mbnl3
	FBgn0052580	Muc14A		nahoda	Znf512b			FBgn0039054	Cow		nSyb	Vamp2
	FBgn0243486	rdo		nahoda	Gprasp1			FBgn0263111	cac		nSyb	E130112N10Rik
	FBgn0000636	Fas3		mwh	Fmnl1			FBgn0003429	slo		trp	Trpc5
	FBgn0035574	RhoGEF64C		mwh	Fmnl3			FBgn0028582	lqf		trp	Trpc4
	FBgn0261800	LanB1		Hsp83	Hsp90ab1			FBgn0013733	shot		trp	Trpc1
	FBgn0085446	CG34417		Hsp83	Hsp90aa1			FBgn0024943	PIP82		trp	Trpc2
	FBgn0028622	qsm		hoe1	Oca2			FBgn0000108	Appl		trp	Trpc7
	FBgn0015032	Cyp4c3		cv-c	Dlc1			FBgn0259994	CG42492		rtp	Morn4
	FBgn0001230	Hsp68		cv-c	Stard13			FBgn0036921	RhoGDI		inaF-D	Inafm1
	FBgn0262160	CG9932		cv-c	Stard8			FBgn0001263	inaD		unc-13	Unc13b
	FBgn0001226	Hsp27		gem	Tfcp2			FBgn0003301	rut		unc-13	Unc13a
	FBgn0087012	5-HT2A		gem	Tfcp2l1			FBgn0261928	CG42795		unc-13	Unc13c
	FBgn0265045	Strn-Mlck		gem	Ubp1			FBgn0039465	Tsp97E		Galphaq	Gnaq
	FBgn0028371	jbug		Esyt2	Esyt2			FBgn0260234	Xport-B		Galphaq	Gna11
	FBgn0037468	CG1943		Esyt2	Esyt1			FBgn0038749	Xport-A		Galphaq	Gna14
	FBgn0000489	Pka-C3		Esyt2	Esyt3			FBgn0086758	chinmo		Galphaq	Gnaz
	FBgn0001083	fw		cpo	Rbpms			FBgn0040752	Prosap		gol	Rnf150
	FBgn0062978	CG31808		cpo	Rbpms2			FBgn0264598	PsGEF		gol	Rnf130
	FBgn0040271	Sulf1		Treh	Treh			FBgn0035246	CG13928		gol	Rnf149
	FBgn0013277	Hsp70Ba		blot	Slc6a20b			FBgn0267002	unc-104		gol	Rnf128
	FBgn0026869	Thd1		Act5C	Actg1			FBgn0003249	Rh3		gol	Rnf133
	FBgn0037213	CG12581		Act5C	Actbl2			FBgn0029761	SK		gol	Rnf148
	FBgn0267488	Mcr		Act5C	Acta1			FBgn0037913	fabp		Gbeta76C	Gnb3
	FBgn0260486	Ziz		Act5C	Actc1			FBgn0004575	Syn		Gbeta76C	Gnb2
	FBgn0001316	klar		CG7675	Dhrs13			FBgn0039908	Asator		Gbeta76C	Gnb1
	FBgn0263773	fok		CG7675	Rdh14			FBgn0010350	CdsA		Rbp9	Elavl4
	FBgn0030027	CG1632		Muc14A	Dspp			FBgn0033054	CG14591		tim	Timeless
	FBgn0040817	CG14132		Muc14A	Srrm2			FBgn0259985	Mppe		Rh6	Opn4
	FBgn0003016	osp		Muc14A	Srrm3			FBgn0035505	Teh2		Rh6	Rho
	FBgn0036165	chrb		Muc14A	Akap13			FBgn0039927	CG11155		Eaat2	Slc1a2
	FBgn0001090	bnb		Muc14A	Muc2			FBgn0004795	retn		nrv3	Atp1b1
	FBgn0035499	Chd64		Muc14A	Muc5b			FBgn0086367	t		nrv3	Atp1b2
	FBgn0085450	Snoo		Muc14A	Muc6			FBgn0264006	dysc		nrv3	Atp1b4
	FBgn0013279	Hsp70Bc		Muc14A	Sspo			FBgn0267910	MRE16		nrv3	Atp4b
	FBgn0045761	CHKov1		Muc14A	Muc4			FBgn0263102	psq		nrv3	Atp1b3
	FBgn0261859	CG42788		Muc14A	Muc5ac			FBgn0000206	boss		futsch	Map1a
	FBgn0014141	cher		Muc14A	Vwf			FBgn0020621	Pkn		futsch	Map1b
	FBgn0051103	CG31103		rdo	Tlr3			FBgn0032652	CG6870		futsch	Map1s
	FBgn0030328	Amun		Fas3	Cadm2			FBgn0085447	sif		Doa	Clk2
	FBgn0031952	cdc14		Fas3	Cd226			FBgn0031381	Npc2a		Doa	Clk3
	FBgn0264489	CG43897		Fas3	Tigit			FBgn0010014	CanB		Doa	Clk4
	FBgn0003159	CG2841		Fas3	Cadm4			FBgn0022959	yps		Doa	Clk1
	FBgn0023441	fus		Fas3	Gm609			FBgn0033544	CG7220		Rh5	Opn4
	FBgn0037336	CG2519		Fas3	Cd200			FBgn0030613	Rab3-GEF		rdgA	Dgkz
	FBgn0051997	CG31997		Fas3	Cadm1			FBgn0033876	Syngr		rdgA	Dgki
	FBgn0053556	form3		Fas3	Pvrl3			FBgn0262614	pyd		inaC	Prkcg
	FBgn0003984	vn		Fas3	Pvrl4			FBgn0033132	Tsp42Ej		inaC	Prkcb
	FBgn0050147	Hil		Fas3	Pvr			FBgn0003360	sesB		inaC	Prkca
	FBgn0013278	Hsp70Bb		Fas3	Cadm3			FBgn0262109	CR42862		Ef1alpha100E	Eef1a2
	FBgn0260748	CG5004		Fas3	Pvrl1			FBgn0259246	brp		Slob	Pxk
	FBgn0263346	CG43427		Fas3	Pvrl2			FBgn0268063	ltl		Cam	Calm3
	FBgn0259247	laccase2		Fas3	Crtam			FBgn0250823	gish		Cam	Calm2
	FBgn0260942	bond		RhoGEF64C	Arhgef3			FBgn0053653	Cadps		Cam	Calm1
	FBgn0035023	ITP		RhoGEF64C	Net1			FBgn0026592	Fie		Cam	Calml3
	FBgn0034606	ASPP		LanB1	Lamb2			FBgn0003380	Sh		nrm	Kirrel2
	FBgn0261113	Xrp1		LanB1	Lamb1			FBgn0034789	PIP5K59B		nrm	Kirrel
	FBgn0050460	CG30460		CG34417	Smtn			FBgn0035880	CG17352		nrm	Kirrel3
	FBgn0267912	CanA-14F		CG34417	Smtnl1			FBgn0262728	Pal2		Syt1	Syt2
	FBgn0259173	corn		Cyp4c3	Cyp4v3			FBgn0030555	Fbxl4		Syt1	Syt1
	FBgn0027356	Amph		Cyp4c3	Cyp4a12b			FBgn0261041	stj		Syt1	Syt5
	FBgn0283680	IP3K2		Cyp4c3	Cyp4a14			FBgn0085350	inaF-C		Syt1	Syt8
	FBgn0001225	Hsp26		Cyp4c3	Cyp4f13			FBgn0016976	stnA		eys	Agrn
	FBgn0052865	alphagamma-element:CR32865		Cyp4c3	Cyp4f39			FBgn0016975	stnB		Rh4	Opn4
	FBgn0041181	Tep3		Cyp4c3	Cyp4b1			FBgn0260795	NaPi-III		Calx	Slc8a2
	FBgn0050101	CG30101		Cyp4c3	Cyp4a31			FBgn0003392	shi		Calx	Slc8a3
	FBgn0015766	Msr-110		Hsp68	Hspa1a			FBgn0028400	Syt4		Calx	Slc8a1
	FBgn0036449	bmm		CG9932	Zfp64			FBgn0032987	RpL21		rdgC	Ppef2
	FBgn0036844	Mkp3		CG9932	Zfp335			FBgn0069973	CG40485		rdgC	Ppef1
	FBgn0261649	tinc		CG9932	Zfp462			FBgn0264255	para		DopEcR	Gpr21
	FBgn0261436	DhpD		CG9932	Rest			FBgn0004102	oc		Pdp1	Hlf
	FBgn0037796	CG12814		CG9932	Zfp142			FBgn0263220	Hk		Pdp1	Dbp
	FBgn0039748	CG15529		Hsp27	Hspb2			FBgn0036821	CG3961		Pdp1	Tef
	FBgn0033631	Sod3		Hsp27	Cryaa			FBgn0028833	Dak1		Ca-alpha1D	Cacna1d
	FBgn0265042	Irk1		Hsp27	Hspb3			FBgn0030670	Pis		Ca-alpha1D	Cacna1s
	FBgn0015221	Fer2LCH		Hsp27	Cryab			FBgn0038862	Usp8		Ca-alpha1D	Cacna1c
	FBgn0027556	CG4928		Hsp27	Hspb1			FBgn0259822	Ca-beta		Ca-alpha1D	Cacna1f
	FBgn0036111	Aps		5-HT2A	Htr2c			FBgn0259210	prom		Rim	Rims2
	FBgn0029123	SoxN		5-HT2A	Htr2b			FBgn0085351	inaF-A		Rim	Rims1
	FBgn0027108	Inx2		5-HT2A	Htr2a			FBgn0003091	Pkc53E		Rim	Rims3
	FBgn0039048	CG17111		Strn-Mlck	Mylk			FBgn0000150	awd		Rim	Rims4
	FBgn0015801	Reg-5		jbug	Flna			FBgn0264386	Ca-alpha1T		Fas1	Postn
	FBgn0267336	Glut4EF		CG1943	Hn1			FBgn0053203	CG33203		Mob2	Mob2
	FBgn0039328	CHKov2		CG1943	Hn1l			FBgn0011666	msi		sff	Brsk2
	FBgn0031836	CG11050		Pka-C3	Prkx			FBgn0086704	stops		sff	Brsk1
	FBgn0000556	Ef1alpha48D		fw	Apoh			FBgn0038912	CG6656		onecut	Onecut1
	FBgn0013981	His4r		fw	Csmd3			FBgn0033872	CG6329		onecut	Onecut2
	FBgn0001224	Hsp23		fw	Sele			FBgn0016930	Dyrk2		onecut	Onecut3
	FBgn0000547	ed		fw	Selp			FBgn0015600	toc		cac	Cacna1a
	FBgn0250871	pot		Sulf1	Sulf2			FBgn0001098	Gdh		cac	Cacna1b
	FBgn0003134	Pp1alpha-96A		Sulf1	Sulf1			FBgn0033442	CG1690		cac	Cacna1e
	FBgn0266918	CG32486		Hsp70Ba	Hspa1a			FBgn0021738	Crg-1		slo	Kcnma1
	FBgn0034660	lox2		Thd1	Tdg			FBgn0037000	ZnT77C		slo	Kcnu1
	FBgn0264953	Piezo		Thd1	Gm9855			FBgn0011288	Snap25		lqf	Epn1
	FBgn0264975	Nrg		Mcr	C3			FBgn0033958	CG12858		lqf	Epn2
	FBgn0035199	tfc		Mcr	Hc			FBgn0037912	sea		lqf	Epn3
	FBgn0003475	spir		Mcr	C4b			FBgn0035253	CG7971		lqf	Enthd1
	FBgn0022800	Cad96Ca		Mcr	Mug1			FBgn0027491	Cdk5alpha		shot	Macf1
	FBgn0050015	CG30015		Ziz	Dock9			FBgn0013334	Sap47		shot	Dst
	FBgn0010435	emp		Ziz	Dock11			FBgn0000535	eag		shot	Plec
	FBgn0260753	Pdfr		Ziz	Dock10			FBgn0005619	Hdc		PIP82	Nkd2
	FBgn0016926	Pino		CG1632	Sfrp5			FBgn0050118	Ttd14		PIP82	Nkd1
	FBgn0015037	Cyp4p1		osp	Mprip			FBgn0005586	Rab3		Appl	Aplp2
	FBgn0053978	CG33978		osp	Triobp			FBgn0033710	CG17739		Appl	Aplp1
	FBgn0265192	Snp		chrb	Ddit4l			FBgn0039916	Ekar		Appl	App
	FBgn0265184	CG44249		bnb	Akap14			FBgn0030997	CG7990		CG42492	Otop1
	FBgn0035390	scramb2		bnb	Basp1			FBgn0265991	Zasp52		RhoGDI	Arhgdia
	FBgn0030065	CG12075		Chd64	Tagln2			FBgn0015622	Cnx99A		RhoGDI	Arhgdib
	FBgn0004370	Ptp10D		Chd64	Tagln3			FBgn0035914	CG6282		RhoGDI	Arhgdig
	FBgn0034897	Sesn		Chd64	Tagln			FBgn0264815	Pde1c		inaD	Lnx2
	FBgn0000317	ck		Chd64	Cnn3			FBgn0028399	TMS1		inaD	Lnx1
	FBgn0259226	CG42326		Snoo	Ski			FBgn0002936	ninaA		inaD	Mpdz
	FBgn0085443	spri		Snoo	Skil			FBgn0051116	ClC-a		rut	Adcy1
	FBgn0010620	CG10939		Hsp70Bc	Hspa1a			FBgn0053481	dpr7		CG42795	Tbc1d30
	FBgn0029881	pigs		CG42788	Frmpd4			FBgn0260941	app		Tsp97E	Tspan13
	FBgn0036534	DCP2		CG42788	Frmpd1			FBgn0038589	CG18598		Tsp97E	Tspan31
	FBgn0035490	CG1136		CG42788	Frmpd3			FBgn0260400	elav		chinmo	Hic2
	FBgn0029996	UbcE2H		cher	Flna			FBgn0004607	zfh2		chinmo	Bach2
	FBgn0263974	qin		cher	Flnc			FBgn0000024	Ace		Prosap	Shank1
	FBgn0004108	Nrt		cher	Flnb			FBgn0035726	CG9953		Prosap	Shank3
	FBgn0038100	Paip2		CG31103	Sv2a			FBgn0000056	Adhr		Prosap	Shank2
	FBgn0038984	AdipoR		cdc14	Cdc14a			FBgn0035481	CG12605		PsGEF	Doc2b
	FBgn0010452	trn		cdc14	Cdc14b			FBgn0000055	Adh		unc-104	Kif1a
	FBgn0005659	Ets98B		fus	Esrp1			FBgn0052677	X11Lbeta		unc-104	Kif1b
	FBgn0001149	GstD1		fus	Esrp2			FBgn0030317	CG1561		unc-104	Kif1c
	FBgn0002567	Rab32		form3	Inf2			FBgn0031858	CG17378		Rh3	Opn4
	FBgn0259176	bun		form3	Fhdc1			FBgn0036999	isoQC		SK	Kcnn2
	FBgn0004859	ci		form3	Grid2ip			FBgn0264308	CG43778		SK	Kcnn3
	FBgn0051092	LpR2		vn	Nrg2			FBgn0026197	noe		SK	Kcnn1
	FBgn0267376	SelR		Hil	Ky			FBgn0039830	ATPsynC		SK	Kcnn4
	FBgn0051719	RluA-1		Hsp70Bb	Hspa1a			FBgn0261552	ps		fabp	Fabp3
	FBgn0266019	rudhira		CG5004	Phldb1			FBgn0003884	alphaTub84B		fabp	Fabp7
	FBgn0004055	uzip		CG5004	Phldb2			FBgn0040382	CG5273		fabp	Fabp4
	FBgn0261556	CG42674		CG5004	Phldb3			FBgn0000711	flw		fabp	Pmp2
	FBgn0051522	CG31522		CG43427	Limch1			FBgn0031948	CG7149		fabp	Fabp9
	FBgn0003731	Egfr		CG43427	Lmo7			FBgn0263490	mld		fabp	Fabp5
	FBgn0010415	Sdc		laccase2	Cp			FBgn0026086	Adar		fabp	Fabp12
	FBgn0263258	chas		laccase2	Hephl1			FBgn0042696	NfI		fabp	Rbp7
	FBgn0034966	CG13563		bond	Elovl7			FBgn0052017	CG32017		fabp	Rbp2
	FBgn0033246	ACC		bond	Elovl1			FBgn0036935	CG14186		fabp	Crabp1
	FBgn0036824	CG3902		ASPP	Ppp1r13b			FBgn0033504	CAP		fabp	Crabp2
	FBgn0085427	CG34398		ASPP	Trp53bp2			FBgn0086348	se		fabp	Rbp1
	FBgn0036816	Indy		ASPP	Ppp1r13l			FBgn0016672	Ipp		fabp	Fabp2
	FBgn0259211	grh		CG30460	Zc2hc1a			FBgn0051038	CG31038		Syn	Syn3
	FBgn0004828	His3.3B		CanA-14F	Ppp3ca			FBgn0267001	Ten-a		Syn	Syn2
	FBgn0032940	Mondo		CanA-14F	Ppp3cb			FBgn0029093	cathD		Syn	Syn1
	FBgn0013763	Idgf6		CanA-14F	Ppp3cc			FBgn0033250	CG14762		Asator	Ttbk2
	FBgn0264895	RapGAP1		corn	Srrm1			FBgn0004397	Vinc		Asator	Ttbk1
	FBgn0026084	cib		Amph	Bin1			FBgn0036030	CG6767		CdsA	Cds1
	FBgn0033313	Cirl		Amph	Amph			FBgn0265182	CG44247		CdsA	Cds2
	FBgn0002592	E(spl)m2-BFM		Hsp26	Cryaa			FBgn0265193	Atf-2		CG14591	Tmem164
	FBgn0003028	ovo		Hsp26	Cryab			FBgn0032879	CarT		Mppe	Mppe1
	FBgn0267348	LanB2		Hsp26	Hspb2			FBgn0050497	CG30497		CG11155	Grik3
	FBgn0051176	CG31176		Hsp26	Hspb3			FBgn0038877	CG3308		CG11155	Grik2
	FBgn0003943	Ubi-p63E		Hsp26	Hspb1			FBgn0259738	CG42392		retn	Arid3a
	FBgn0034282	Mapmodulin		Tep3	Cd109			FBgn0028879	CG15270		retn	Arid3b
	FBgn0052816	CG32816		CG30101	Ggn			FBgn0031627	CG15630		retn	Arid3c
	FBgn0035398	Cht7		bmm	Pnpla3			FBgn0028494	CG6424		dysc	Whrn
	FBgn0001942	eIF-4a		bmm	Pnpla2			FBgn0051030	CG31030		dysc	Pdzd7
	FBgn0039805	Cpr100A		bmm	Pnpla1			FBgn0035001	Slik		psq	Nacc1
	FBgn0035103	Vdup1		bmm	Pnpla5			FBgn0027608	CG2082		psq	Nacc2
	FBgn0259163	CG42268		Mkp3	Dusp6			FBgn0037989	ATP8B		psq	Bach2
	FBgn0263973	jv		Mkp3	Dusp7			FBgn0028888	CG4168		boss	Gprc5b
	FBgn0037936	CG6908		Mkp3	Dusp9			FBgn0013813	Dhc98D		boss	Gprc5c
	FBgn0030421	CG3812		Mkp3	Dusp1			FBgn0263593	Lpin		boss	Gprc5d
	FBgn0038938	CG7084		Mkp3	Dusp4			FBgn0004889	tws		boss	Gprc5a
	FBgn0266409	CG45049		DhpD	Gda			FBgn0267698	Pak		Pkn	Pkn2
	FBgn0030482	CG1673		CG15529	Blnk			FBgn0030600	hiw		Pkn	Pkn1
	FBgn0031530	pgant2		Sod3	Sod1			FBgn0052451	SPoCk		Pkn	Pkn3
	FBgn0035498	Fit1		Sod3	Sod3			FBgn0023489	Pph13		CG6870	Cyb5b
	FBgn0263598	Vha68-2		Irk1	Kcnj12			FBgn0004921	Ggamma1		CG6870	Cyb5a
	FBgn0085436	Not1		Irk1	Kcnj2			FBgn0261794	kcc		sif	Tiam1
	FBgn0010228	HmgZ		Irk1	Kcnj4			FBgn0039900	Syt7		sif	Tiam2
	FBgn0036398	upSET		Irk1	Kcnj5			FBgn0033730	Cpr49Ag		Npc2a	Npc2
	FBgn0016977	spen		Irk1	Kcnj14			FBgn0000633	fas		CanB	Ppp3r1
	FBgn0026179	siz		Irk1	Kcnj15			FBgn0027552	CG10863		yps	Ybx1
	FBgn0037963	Cad87A		Irk1	Kcnj8			FBgn0030071	CG12661		yps	Ybx3
	FBgn0039749	CG11498		Irk1	Kcnj10			FBgn0266580	Gp210		yps	Ybx2
	FBgn0017545	RpS3A		Irk1	Kcnj11			FBgn0013305	Nmda1		CG7220	Ube2w
	FBgn0030809	Ubr1		Irk1	Kcnj1			FBgn0032109	CG17005		Rab3-GEF	Madd
	FBgn0262579	Ect4		Irk1	Kcnj3			FBgn0023531	CG32809		Syngr	Syngr1
	FBgn0037234	CG9795		Irk1	Kcnj6			FBgn0003218	rdgB		Syngr	Syngr2
	FBgn0015774	NetB		Irk1	Kcnj13			FBgn0261262	CG42613		Syngr	Syngr3
	FBgn0264959	Src42A		Fer2LCH	Ftmt			FBgn0041707	7B2		Syngr	Syngr4
	FBgn0053300	Muc30E		Fer2LCH	E330017A01Rik			FBgn0030693	CG8974		pyd	Tjp2
	FBgn0015229	glec		Fer2LCH	Gm813			FBgn0002868	MtnA		pyd	Tjp1
	FBgn0033574	Spn47C		CG4928	Unc93a			FBgn0261504	7SLRNA:CR42652		pyd	Tjp3
	FBgn0050069	CG30069		CG4928	Gm9992			FBgn0038659	EndoA		sesB	Slc25a4
	FBgn0051721	Trim9		CG4928	Unc93b1			FBgn0263456	nwk		sesB	Slc25a31
	FBgn0014020	Rho1		Aps	Nudt3			FBgn0262900	CG43255		sesB	Slc25a5
	FBgn0014073	Tie		Aps	Nudt4			FBgn0004618	gl		brp	Erc1
	FBgn0000559	EF2		Aps	Nudt11			FBgn0037010	CG4825		brp	Erc2
	FBgn0003447	sn		Aps	Nudt10			FBgn0015776	nrv1		ltl	Tlr11
	FBgn0023095	caps		SoxN	Sox2			FBgn0003053	peb		ltl	Lrrc23
	FBgn0086361	alph		SoxN	Sox1			FBgn0052699	LPCAT		ltl	Senp7
	FBgn0037240	Cont		SoxN	Sox3			FBgn0039808	CG12071		ltl	Lrrc9
	FBgn0032230	lft		Glut4EF	Zfp704			FBgn0002921	Atpalpha		ltl	Rxfp2
	FBgn0033029	Not3		Glut4EF	Zfp395			FBgn0029105	alpha-catenin-related		ltl	Tlr1
	FBgn0033261	udd		CG11050	Hddc2			FBgn0000370	crc		ltl	Lrit2
	FBgn0261574	kug		Ef1alpha48D	Eef1a2			FBgn0000382	csw		ltl	Tlr12
	FBgn0032400	CG6770		Ef1alpha48D	Eef1a1			FBgn0264449	CG43867		ltl	Lrrc6
	FBgn0024352	Hop		His4r	Hist1h4a			FBgn0051774	fred		ltl	Tlr6
	FBgn0010238	Lac		His4r	Hist1h4h			FBgn0086372	lap		ltl	Tlr13
	FBgn0030576	CG15890		His4r	Hist1h4k			FBgn0004179	Csp		ltl	Frmpd1
	FBgn0036106	CG6409		His4r	Hist2h4			FBgn0083167	Neb-cGP		ltl	Dnaaf1
	FBgn0263397	Ih		His4r	Hist1h4b			FBgn0027844	CAH1		ltl	Rxfp1
	FBgn0036597	CG4962		His4r	Hist1h4i			FBgn0033652	ths		ltl	Igfals
	FBgn0263118	tx		His4r	Hist1h4c			FBgn0261999	CG42817		ltl	Lrrc61
	FBgn0052190	NUCB1		His4r	Hist1h4m			FBgn0030159	CG9689		ltl	Lrrc17
	FBgn0050115	GEFmeso		His4r	Hist1h4n			FBgn0037028	CG3618		ltl	Tlr3
	FBgn0058469	CR40469		Hsp23	Hspb2			FBgn0032911	tadr		ltl	Cep97
	FBgn0011230	poe		Hsp23	Cryaa			FBgn0035720	CG10077		ltl	Lrriq1
	FBgn0085400	CG34371		Hsp23	Hspb3			FBgn0003068	per		ltl	Senp6
	FBgn0283521	lola		Hsp23	Cryab			FBgn0038975	Nrx-1		ltl	Tlr8
	FBgn0085412	CG34383		Hsp23	Hspb1			FBgn0031850	Tsp		ltl	Lrrc43
	FBgn0263132	Cht6		ed	Kirrel2			FBgn0053143	CG33143		ltl	Lrguk
	FBgn0032223	GATAd		ed	Kirrel			FBgn0019960	Mitofilin		ltl	Lrriq3
	FBgn0030529	Clic		ed	Kirrel3			FBgn0050036	CG30036		ltl	Lrrc49
	FBgn0033134	Tsp42El		Pp1alpha-96A	Ppp1ca			FBgn0033494	KCNQ		ltl	Frmpd4
	FBgn0004924	Top1		CG32486	Cyhr1			FBgn0259222	CG42322		ltl	Lrrc48
	FBgn0261461	RhoGAP18B		lox2	Loxl3			FBgn0260964	Vmat		ltl	Lrrcc1
	FBgn0045842	yuri		lox2	Loxl4			FBgn0265598	Bx		ltl	Vasn
	FBgn0034142	CG8306		lox2	Loxl2			FBgn0053181	CG33181		ltl	Nrros
	FBgn0004583	ex		lox2	Gm21451			FBgn0037448	CG15186		ltl	Cntrl
	FBgn0023172	RhoGEF2		lox2	Cd5l			FBgn0265082	Cdep		ltl	Gp1ba
	FBgn0037753	CG12947		Piezo	Piezo2			FBgn0037754	CG8500		ltl	Tlr4
	FBgn0000542	ec		Piezo	Piezo1			FBgn0034950	Pask		gish	Csnk1g3
	FBgn0051199	CG31199		Nrg	Nfasc			FBgn0270928	VAChT		gish	Csnk1g1
	FBgn0036382	CG13737		Nrg	Nrcam			FBgn0259685	crb		gish	Csnk1g2
	FBgn0053056	CG33056		Nrg	Chl1			FBgn0051140	CG31140		Sh	Kcna2
	FBgn0030347	CG15739		Nrg	L1cam			FBgn0035504	Teh4		Sh	Kcna3
	FBgn0001296	kar		spir	Spire1			FBgn0000464	Lar		Sh	Kcna1
	FBgn0000250	cact		spir	Spire2			FBgn0052767	CG32767		Sh	Kcna4
	FBgn0261988	Gprk2		Cad96Ca	Fgfr4			FBgn0030574	CG9413		Sh	Kcna5
	FBgn0031734	CG11147		Cad96Ca	Fgfr1			FBgn0030716	CG9170		Sh	Kcna7
	FBgn0000454	Dip-B		Cad96Ca	Fgfr2			FBgn0264442	ab		Sh	Kcna10
	FBgn0086708	stv		Cad96Ca	Fgfr3			FBgn0016126	CaMKI		Sh	Kcna6
	FBgn0034396	CG15097		Cad96Ca	Kdr			FBgn0052647	CG32647		PIP5K59B	Pip5k1a
	FBgn0283499	InR		emp	Scarb1			FBgn0265262	Vha68-1		PIP5K59B	Pip5k1b
	FBgn0036433	CG9628		emp	Scarb2			FBgn0259678	sqa		PIP5K59B	Pip5k1c
	FBgn0033919	CG8547		Pdfr	Calcr			FBgn0032741	Sidpn		CG17352	Ldlrad2
	FBgn0024250	brk		Cyp4p1	Cyp4v3			FBgn0035521	VhaM9.7-a		Pal2	Pam
	FBgn0000719	fog		Cyp4p1	Cyp4f37			FBgn0004403	RpS14a		Fbxl4	Fbxl4
	FBgn0034408	sano		Cyp4p1	Cyp4a10			FBgn0013467	igl		stj	Cacna2d3
	FBgn0000490	dpp		Cyp4p1	Cyp4f16			FBgn0042138	CG18815		stj	Cacna2d4
	FBgn0033391	CG8026		Cyp4p1	Cyp4f18			FBgn0052423	shep		stnB	Ston2
	FBgn0003463	sog		Cyp4p1	Cyp4a32			FBgn0028658	Adat1		stnB	Ston1
	FBgn0051028	CG31028		Cyp4p1	Cyp4a12b			FBgn0001624	dlg1		shi	Dnm1
	FBgn0038959	CG13856		Cyp4p1	Cyp4a14			FBgn0025625	Sik2		shi	Dnm2
	FBgn0030870	CG6398		Cyp4p1	Cyp4f13			FBgn0039790	CG2246		shi	Dnm3
	FBgn0020249	stck		Cyp4p1	Cyp4f39			FBgn0040299	Myo28B1		Syt4	Syt4
	FBgn0035625	Blimp-1		Cyp4p1	Cyp4b1			FBgn0037873	SdhC		Syt4	Syt11
	FBgn0266410	CG45050		Cyp4p1	Cyp4a31			FBgn0263980	CG43729		RpL21	Rpl21
	FBgn0263750	CG43675		Snp	Eri2			FBgn0015371	chn		RpL21	Gm10240
	FBgn0261284	bou		Snp	Rnpc3			FBgn0034070	SP2353		RpL21	Gm10155
	FBgn0027586	CG5867		Snp	Rbm41			FBgn0016081	fry		CG40485	Dhrs11
	FBgn0004449	Ten-m		Snp	Eri2			FBgn0030272	CG15201		para	Scn5a
	FBgn0064225	RpL5		Snp	Rnpc3			FBgn0030733	UQCR-14		para	Scn8a
	FBgn0031681	pgant5		Snp	Rbm41			FBgn0004880	scrt		para	Scn2a1
	FBgn0010741	l(3)01239		CG44249	Rnpc3			FBgn0036202	CG6024		para	Scn7a
	FBgn0263256	CG43394		CG44249	Rbm41			FBgn0261873	sdt		para	Scn3a
	FBgn0038398	sxe2		scramb2	Plscr3			FBgn0025885	Inos		para	Scn4a
	FBgn0037934	CG6830		scramb2	1700057G04Rik			FBgn0004907	14-3-3zeta		para	Scn1a
	FBgn0003870	ttk		scramb2	Plscr4			FBgn0028572	qtc		para	Scn10a
	FBgn0036688	Fit2		CG12075	Phf3			FBgn0053144	CG33144		para	Scn9a
	FBgn0261560	Thor		CG12075	Tceanc2			FBgn0027779	VhaSFD		para	Scn11a
	FBgn0034706	CG11275		CG12075	Tceanc			FBgn0032833	COX4		oc	Otx2
	FBgn0038946	rdhB		CG12075	Dido1			FBgn0029834	CG5937		oc	Otx1
	FBgn0264495	gpp		CG12075	Tcea1			FBgn0033395	Cyp4p2		oc	Crx
	FBgn0082582	tmod		CG12075	Spocd1			FBgn0030740	CG9917		hk	Hook3
	FBgn0264493	rdx		CG12075	Tcea3			FBgn0029935	CG4615		hk	Hook1
	FBgn0033402	Myd88		CG12075	Tcea2			FBgn0034433	EndoB		hk	Hook2
	FBgn0023076	Clk		Ptp10D	Ptprb			FBgn0262593	Shab		Hk	Kcnab2
	FBgn0001075	ft		Ptp10D	Ptpro			FBgn0004587	B52		Hk	Kcnab1
	FBgn0024291	Sirt1		Ptp10D	Ptprj			FBgn0032484	kek4		Hk	Kcnab3
	FBgn0031042	CG14221		Ptp10D	Ptprh			FBgn0040007	RpL38		CG3961	Acsl6
	FBgn0030396	CG2556		Sesn	Sesn3			FBgn0026573	ADD1		CG3961	Acsl5
	FBgn0262538	CG43092		Sesn	Sesn2			FBgn0261015	Pif1A		CG3961	Acsl1
	FBgn0015513	mbc		Sesn	Sesn1			FBgn0032477	CG5287		Dak1	Cmpk1
	FBgn0030052	CG12065		ck	Myo7a			FBgn0086913	Rab26		Pis	Cdipt
	FBgn0037363	Atg17		ck	Myo7b			FBgn0027279	l(1)G0196		Ca-beta	Cacnb2
	FBgn0000183	BicD		CG42326	Rab21			FBgn0037896	ninaG		Ca-beta	Cacnb1
	FBgn0266136	Gyc76C		CG42326	Rab31			FBgn0034720	Liprin-gamma		Ca-beta	Cacnb4
	FBgn0030521	CtsB1		CG42326	Rab22a			FBgn0036670	CG13029		Ca-beta	Cacnb3
	FBgn0037843	CG4511		CG42326	Rab5b			FBgn0029975	CG1444		prom	Prom1
	FBgn0010051	Itp-r83A		CG42326	Rab5a			FBgn0052626	AMPdeam		prom	Prom2
	FBgn0003396	shn		CG42326	Rab5c			FBgn0039052	CG6733		Pkc53E	Prkca
	FBgn0031990	PAPLA1		CG42326	Rab6b			FBgn0036620	CG4842		Pkc53E	Prkcb
	FBgn0000308	chic		CG42326	Rab6a			FBgn0015609	CadN		Pkc53E	Prkcg
	FBgn0027790	GV1		spri	Rin2			FBgn0040281	Aplip1		awd	Nme1
	FBgn0037534	CG2781		spri	Rin3			FBgn0261439	SdhA		awd	Nme2
	FBgn0015286	Rala		spri	Rin1			FBgn0010198	RpS15Aa		awd	Nme3
	FBgn0003231	ref(2)P		spri	Rinl			FBgn0039398	CG14540		awd	Nme4
	FBgn0025683	CG3164		pigs	Gas2l1			FBgn0023179	amon		Ca-alpha1T	Cacna1i
	FBgn0263240	Coop		pigs	Gas2l2			FBgn0014391	sun		Ca-alpha1T	Cacna1g
	FBgn0265297	pAbp		pigs	Gas2l3			FBgn0004652	fru		Ca-alpha1T	Cacna1h
	FBgn0283531	Duox		pigs	Gas2			FBgn0267792	rgr		CG33203	Paqr4
	FBgn0027585	CG8740		Dcp2	Dcp2			FBgn0035601	Uev1A		msi	Msi2
	FBgn0015576	alpha-Est8		qin	Tdrd1			FBgn0023023	CRMP		stops	Asb17
	FBgn0036417	CG7906		qin	Rnf17			FBgn0038735	CG4662		CG6656	Acpp
	FBgn0004509	Fur1		Nrt	Nlgn2			FBgn0037063	CG9391		CG6656	Acp6
	FBgn0044323	Cka		Nrt	Nlgn4l			FBgn0037107	CG7166		Dyrk2	Dyrk4
	FBgn0035104	CG13875		Nrt	Nlgn1			FBgn0250791	alphaSnap		toc	Mtus2
	FBgn0087007	bbg		Nrt	Cel			FBgn0041224	Gr97a		Gdh	Glud1
	FBgn0034198	CG11400		Nrt	Nlgn3			FBgn0086710	RpL30		ZnT77C	Slc30a1
	FBgn0038629	CG14304		Paip2	Paip2			FBgn0039530	Tusp		Snap25	Snap25
	FBgn0036454	CG17839		Paip2	Paip2b			FBgn0263929	jvl		Snap25	Snap23
	FBgn0032218	CG5381		AdipoR	Adipor1			FBgn0034418	CG15118		CG12858	Mfsd6
	FBgn0028473	Non1		AdipoR	Adipor2			FBgn0023511	Edem1		sea	Slc25a1
	FBgn0004657	mys		trn	Lrrn2			FBgn0024997	CG2681		CG7971	Srrm2
	FBgn0261260	mgl		trn	Lrrn3			FBgn0039064	CG4467		CG7971	Srrm3
	FBgn0032699	CG10383		trn	Lrrn1			FBgn0028704	Nckx30C		Cdk5alpha	Cdk5r1
	FBgn0001235	hth		Trn	Tnpo1			FBgn0030158	CG9686		Cdk5alpha	Cdk5r2
	FBgn0001186	Hex-A		Trn	Tnpo2			FBgn0260799	p120ctn		Sap47	Syap1
	FBgn0022349	CG1910		Ets98B	Spdef			FBgn0004876	cdi		eag	Kcnh1
	FBgn0260794	ctrip		GstD1	Gstz1			FBgn0264908	pHCl		eag	Kcnh5
	FBgn0031957	TwdlE		GstD1	Gdap1			FBgn0016726	RpL29		hdc	Heca
	FBgn0020309	crol		GstD1	Gdap1l1			FBgn0040529	COX7A		Hdc	Hdc
	FBgn0019890	Smg5		bun	Tsc22d1			FBgn0259184	CG42288		Rab3	Rab3c
	FBgn0037007	CG5059		bun	Tsc22d2			FBgn0011211	blw		Rab3	Rab3b
	FBgn0262081	Csk		bun	Tsc22d3			FBgn0003423	slgA		Rab3	Rab3d
	FBgn0039266	CG11791		bun	Tsc22d4			FBgn0031999	CG8419		Rab3	Rab3a
	FBgn0036663	CG9674		ci	Gli3			FBgn0024321	NK7.1		CG17739	Spon1
	FBgn0020251	sfl		ci	Gli1			FBgn0266347	nAChRalpha4		CG7990	Pgap2
	FBgn0039494	grass		ci	Gli2			FBgn0020307	dve		Zasp52	Ldb3
	FBgn0034181	CG8963		LpR2	Vldlr			FBgn0014026	RpL7A		Zasp52	Pdlim5
	FBgn0033021	CG10417		LpR2	Ldlr			FBgn0032666	CG5758		Zasp52	Pdlim7
	FBgn0004611	Plc21C		LpR2	Lrp8			FBgn0265296	Dscam2		Zasp52	Pdlim1
	FBgn0036619	Cpr72Ec		SelR	Msrb3			FBgn0243512	puc		Zasp52	Pdlim3
	FBgn0040388	boi		SelR	Msrb2			FBgn0039053	CG6738		Zasp52	Pdlim4
	FBgn0004646	ogre		SelR	Msrb1			FBgn0032140	CG13117		Cnx99A	Canx
	FBgn0011236	ken		RluA-1	Rpusd2			FBgn0020386	Pdk1		Cnx99A	Clgn
	FBgn0030941	wgn		rudhira	Bcas3			FBgn0039300	RpS27		Pde1c	Pde1a
	FBgn0031488	CG17265		CG42674	Plekhg5			FBgn0037721	CG9427		Pde1c	Pde1b
	FBgn0020257	Ppa		CG42674	Plekhg6			FBgn0034398	CG15098		Pde1c	Pde1c
	FBgn0051998	CG31998		CG31522	Elovl7			FBgn0052111	CR32111		TMS1	Serinc3
	FBgn0028689	Rpn6		CG31522	Elovl1			FBgn0085387	shakB		TMS1	Serinc1
	FBgn0259214	PMCA		Egfr	Egfr			FBgn0033699	RpS11		TMS1	Serinc2
	FBgn0031698	Ncoa6		Egfr	Erbb4			FBgn0264542	CG43921		ninaA	Ppic
	FBgn0005694	Aef1		Egfr	Erbb2			FBgn0039647	CG14509		ninaA	Ppib
	FBgn0015218	eIF-4E		Egfr	Erbb3			FBgn0083977	CG34141		ClC-a	Clcn2
	FBgn0032494	CG5945		Sdc	Sdc2			FBgn0010612	ATPsynG		ClC-a	Clcn1
	FBgn0025878	wrapper		Sdc	Sdc4			FBgn0029839	CG4660		ClC-a	Clcnka
	FBgn0039620	wat		Sdc	Sdc3			FBgn0025697	santa-maria		ClC-a	Clcnkb
	FBgn0016917	Stat92E		Sdc	Sdc1			FBgn0030412	Tomosyn		dpr7	Amica1
	FBgn0014002	Pdi		chas	Kdm6a			FBgn0250838	roh		app	Zdhhc14
	FBgn0066101	LpR1		chas	Kdm6b			FBgn0262483	Rbp		app	Zdhhc18
	FBgn0002643	mam		chas	Uty			FBgn0039282	Bili		app	Zdhhc9
	FBgn0052687	CG32687		chas	Zc3h13			FBgn0050197	CG30197		elav	Elavl4
	FBgn0000097	aop		ACC	Acaca			FBgn0266557	kis		elav	Elavl3
	FBgn0261811	pico		ACC	Acacb			FBgn0024913	Actbeta		elav	Elavl2
	FBgn0025741	PlexA		CG3902	Acadsb			FBgn0037736	CG12950		elav	Elavl1
	FBgn0052982	CG32982		Indy	Slc13a2			FBgn0004167	kst		zfh2	Zfhx3
	FBgn0039896	yellow-h		Indy	Slc13a5			FBgn0028991	seq		zfh2	Zfhx4
	FBgn0000541	E(bx)		Indy	Slc13a1			FBgn0000346	comt		zfh2	Zfhx2
	FBgn0086687	Desat1		Indy	Slc13a4			FBgn0010352	Nc73EF		Ace	Bche
	FBgn0051163	SKIP		Indy	Slc13a3			FBgn0051158	Efa6		Ace	Ache
	FBgn0038679	CG6040		grh	Grhl1			FBgn0259707	CG42361		CG9953	Prss16
	FBgn0086347	Myo31DF		grh	Grhl2			FBgn0052581	CG32581		Adhr	Hpgd
	FBgn0052082	CG32082		grh	Grhl3			FBgn0035400	CG11537		CG12605	Scrt2
	FBgn0032618	CG31743		His3.3B	H3f3b			FBgn0031030	Tao		CG12605	Scrt1
	FBgn0085342	CG34313		RapGAP1	Rap1gap2			FBgn0033817	GstE14		Adh	Hpgd
	FBgn0031995	CG8475		RapGAP1	Rap1gap			FBgn0033497	CG12912		X11Lbeta	Apba1
	FBgn0023407	B4		cib	Tmsb4x			FBgn0015521	RpS21		X11Lbeta	Apba2
	FBgn0033980	Cyp6a20		cib	Tmsb15l			FBgn0263911	COX8		X11Lbeta	Apba3
	FBgn0267824	PRAS40		cib	Tmsb15a			FBgn0052230	ND-MLRQ		CG17378	6430548M08Rik
	FBgn0032444	CG5525		Cirl	Adgrl1			FBgn0052425	CG32425		isoQC	Qpct
	FBgn0010379	Akt1		Cirl	Adgrl3			FBgn0030358	CG10362		isoQC	Qpctl
	FBgn0004598	Fur2		Cirl	Adgrl2			FBgn0052432	CG32432		ps	Nova1
	FBgn0002622	RpS3		ovo	Ovol1			FBgn0263029	CG43324		ps	Nova2
	FBgn0037614	CG8116		ovo	Ovol2			FBgn0030073	CG10962		alphaTub84B	Tuba3b
	FBgn0035896	CG6983		ovo	Ovol3			FBgn0040297	Nhe2		alphaTub84B	Tuba3a
	FBgn0053229	CG33229		LanB2	Lamc1			FBgn0034645	ND-B12		alphaTub84B	Tuba1c
	FBgn0037364	Rab23		LanB2	Lamc3			FBgn0086472	RpS25		alphaTub84B	Tuba1a
	FBgn0035533	Cip4		LanB2	Lamc2			FBgn0028671	Vha100-1		alphaTub84B	Tuba1b
	FBgn0263986	cd		Ubi-p63E	Ubc			FBgn0034802	CG3800		alphaTub84B	Tuba8
	FBgn0022361	Pur-alpha		Ubi-p63E	Ubb			FBgn0039277	CG13650		flw	Ppp1cb
	FBgn0261710	nocte		Mapmodulin	Anp32b			FBgn0033875	CG6357		CG7149	Ept1
	FBgn0052528	parvin		Mapmodulin	Anp32a			FBgn0026409	Mpcp		Adar	Adarb1
	FBgn0015222	Fer1HCH		Mapmodulin	Anp32e			FBgn0027621	Pfrx		Adar	Adarb2
	FBgn0003206	Ras64B		Cht7	Chia1			FBgn0029903	pod1		Adar	Adar
	FBgn0039026	CG7029		Cht7	Chil3			FBgn0036007	path		NfI	Nfic
	FBgn0050463	CG30463		Cht7	Chit1			FBgn0037230	CG9780		NfI	Nfia
	FBgn0000497	ds		Cht7	Chil6			FBgn0036745	CG7484		NfI	Nfib
	FBgn0053111	CG33111		Cht7	Chil4			FBgn0033357	Tom7		NfI	Nfix
	FBgn0036004	Jarid2		Cht7	Ovgp1			FBgn0033502	CG12910		Cap	Smc3
	FBgn0263289	scrib		Cht7	Chil5			FBgn0034959	CG11388		CAP	Sorbs2
	FBgn0001218	Hsc70-3		Cht7	Chil1			FBgn0035676	ssp6		CAP	Sorbs3
	FBgn0029131	Debcl		eIF-4a	Eif4a2			FBgn0034743	RpS16		CAP	Sorbs1
	FBgn0000289	cg		eIF-4a	Eif4a1			FBgn0050018	mthl13		se	Gsto1
	FBgn0026376	Rgl		Vdup1	Txnip			FBgn0029932	CG4607		Ipp	Inpp1
	FBgn0033387	CG8008		Vdup1	Arrdc3			FBgn0032810	CG13077		CG31038	Fam89a
	FBgn0030360	CG1806		Vdup1	Arrdc2			FBgn0026206	mei-P26		CG31038	Fam89b
	FBgn0263037	CG43332		Vdup1	Arrdc1			FBgn0039930	CG11077		Ten-a	Tenm3
	FBgn0260745	mfas		CG3812	Agpat1			FBgn0260744	Tango9		Ten-a	Tenm4
	FBgn0032935	Atg18b		CG3812	Agpat2			FBgn0033983	ADPS		cathD	Ctsd
	FBgn0032886	CG9328		CG7084	Slc22a16			FBgn0260746	Ect3		cathD	Napsa
	FBgn0034271	Vps54L		CG45049	Tmem47			FBgn0036728	UQCR-Q		CG14762	Ecm2
	FBgn0024222	IKKbeta		CG45049	Perp			FBgn0053180	Ranbp16		CG14762	Nepn
	FBgn0003483	spn-E		CG1673	Bcat1			FBgn0266377	Pde8		CG14762	Gp5
	FBgn0010316	dap		CG1673	Bcat2			FBgn0085274	CG34245		CG14762	Aspn
	FBgn0035763	CG8602		pgant2	Galnt2			FBgn0035921	CG13305		CG14762	Lrig1
	FBgn0034501	CG13868		pgant2	Galnt14			FBgn0050295	Ipk1		CG14762	Lrig3
	FBgn0051992	gw		pgant2	Galnt16			FBgn0066084	RpL41		CG14762	Lrig2
	FBgn0004893	bowl		Fit1	Fermt2			FBgn0265191	Glycogenin		Vinc	Vcl
	FBgn0000083	AnxB9		Fit1	Fermt1			FBgn0265180	CG44245		CG6767	Prps1
	FBgn0039527	CG5639		Fit1	Fermt3			FBgn0031116	CG1695		CG6767	Prps2
	FBgn0017418	ari-1		Vha68-2	Atp6v1a			FBgn0263355	CG31688		CG6767	Prps1l3
	FBgn0003891	tud		Not1	Cnot1			FBgn0259823	CG42404		CG6767	Prps1l1
	FBgn0052369	CG32369		HmgZ	Ssrp1			FBgn0003371	sgg		CG44247	Npdc1
	FBgn0015522	olf186-M		upSET	Setd5			FBgn0036837	CG18135		CG44247	Pigv
	FBgn0035308	CG15822		upSET	Kmt2e			FBgn0031636	CG12194		Atf-2	Npdc1
	FBgn0033636	tou		spen	Spen			FBgn0262116	RNASEK		Atf-2	Creb5
	FBgn0052855	CG32855		siz	Iqsec1			FBgn0051451	CR31451		Atf-2	Npdc1
	FBgn0261822	Bsg		siz	Iqsec2			FBgn0034877	levy		Atf-2	Creb5
	FBgn0086251	del		siz	Iqsec3			FBgn0266756	btsz		CG30497	Fam46c
	FBgn0038220	CG12207		Cad87A	Pcdh1			FBgn0027070	CG17322		CG30497	Fam46a
	FBgn0000578	ena		Cad87A	Pcdha11			FBgn0027580	PCB		CG30497	Fam46d
	FBgn0035542	DOR		Cad87A	Cdhr1			FBgn0033558	CG12344		CG30497	Fam46b
	FBgn0010348	Arf79F		RpS3A	Rps3a1			FBgn0037798	CG12817		CG3308	Tatdn2
	FBgn0033638	CG9005		RpS3A	Rps3a2			FBgn0004369	Ptp99A		CG15270	Ano8
	FBgn0035346	CG1146		RpS3A	Rps3a3			FBgn0036741	CG7510		CG15630	Ncam2
	FBgn0024944	Oamb		Ect4	Sarm1			FBgn0040777	CG14767		CG15630	Ncam1
	FBgn0014906	Hydr2		NetB	Ntn1			FBgn0038966	pinta		CG6424	Fam13a
	FBgn0020762	Atet		NetB	Ntn5			FBgn0004363	porin		CG6424	Fam13b
	FBgn0043364	cbt		Src42A	Frk			FBgn0052085	CG32085		CG6424	Fam13c
	FBgn0031285	CG3662		Spn47C	Serpinb9			FBgn0039757	RpS7		CG31030	Atp6ap1
	FBgn0051514	CR31514		Spn47C	Serpina5			FBgn0015031	cype		slik	Stk10
	FBgn0045073	Stim		Spn47C	Serpinb6d			FBgn0003638	su(w[a])		slik	Slk
	FBgn0000181	bic		Spn47C	Serpinb6c			FBgn0028703	Nhe3		CG2082	Ndrg2
	FBgn0051195	CG31195		Spn47C	Serpinb8			FBgn0036927	Gabat		CG2082	Ndrg1
	FBgn0030816	CG16700		Spn47C	Serpinb9b			FBgn0259111	Ndae1		CG2082	Ndrg3
	FBgn0036556	CG5830		Spn47C	Serpinb6e			FBgn0259099	DCX-EMAP		CG4168	Igfals
	FBgn0260749	Utx		Spn47C	Serpinb9d			FBgn0266579	tau		Dhc98D	Dnah10
	FBgn0032156	CG13124		Spn47C	Gm11397			FBgn0019957	ND-42		Lpin	Lpin3
	FBgn0086904	Nacalpha		Spn47C	Serpinb9g			FBgn0033821	CG10799		Lpin	Lpin2
	FBgn0020306	dom		Trim9	Trim9			FBgn0036762	CG7430		Lpin	Lpin1
	FBgn0025936	Eph		Trim9	Trim67			FBgn0053199	CG33199		tws	Ppp2r2d
	FBgn0034391	CG15080		Trim9	Trim54			FBgn0038271	UQCR-C1		tws	Ppp2r2a
	FBgn0042135	CG18812		Trim9	Trim46			FBgn0260657	CG42540		tws	Ppp2r2b
	FBgn0266801	CG45263		Trim9	Trim36			FBgn0264301	CG43779		tws	Ppp2r2c
	FBgn0033996	CG11807		Trim9	Trim55			FBgn0034725	CG6044		Pak	Pak1
	FBgn0261618	larp		Trim9	Trim63			FBgn0002719	Men		Pak	Pak3
	FBgn0026319	Traf4		Trim9	Mid1			FBgn0000084	AnxB10		Pak	Pak2
	FBgn0035975	PGRP-LA		Trim9	Mid2			FBgn0038980	Octbeta1R		hiw	Mycbp2
	FBgn0024236	foi		Rho1	Rhoc			FBgn0039081	Irk2		SPoCk	Atp2c1
	FBgn0001215	Hrb98DE		Rho1	Rhoa			FBgn0259794	sinah		SPoCk	Atp2c2
	FBgn0014018	Rel		Rho1	Rhob			FBgn0035734	CG14823		Pph13	Arx
	FBgn0040233	cana		Rho1	4930544G11Rik			FBgn0005278	Sam-S		Ggamma1	Gng7
	FBgn0052831	CG33695		Tie	Tie1			FBgn0037084	Syx6		Ggamma1	Gng2
	FBgn0259714	DIP-epsilon		Tie	Tek			FBgn0034135	Syn2		Ggamma1	Gng12
	FBgn0027596	Kank		EF2	Eef2			FBgn0034968	RpL12		Ggamma1	Gng11
	FBgn0039102	SPE		sn	Fscn2			FBgn0001087	g		Ggamma1	Gm5741
	FBgn0004838	Hrb27C		sn	Fscn1			FBgn0264307	orb2		Ggamma1	Gng8
	FBgn0032836	CG10680		sn	Fscn3			FBgn0264305	CG43783		Ggamma1	Gng4
	FBgn0029608	CG3091		Caps	Cadps			FBgn0250839	CG2016		Ggamma1	Gng3
	FBgn0051973	Cda5		Caps	Cadps2			FBgn0010100	Acon		Ggamma1	Gng10
	FBgn0261477	slim		caps	Lrrn2			FBgn0266084	Fhos		Ggamma1	Gngt2
	FBgn0039756	CG9743		alph	Ppm1b			FBgn0035231	Cct2		Ggamma1	Gngt1
	FBgn0003495	spz		alph	Ppm1a			FBgn0033356	CG8229		kcc	Slc12a4
	FBgn0024189	sns		alph	Ppm1n			FBgn0005632	faf		kcc	Slc12a6
	FBgn0035165	CG13887		Cont	Cntn6			FBgn0039609	CG14529		kcc	Slc12a7
	FBgn0033483	egr		Cont	Cntn1			FBgn0039883	RhoGAP100F		kcc	Slc12a5
	FBgn0002431	hyd		Cont	Cntn4			FBgn0003710	tipE		Syt7	Syt7
	FBgn0010194	Wnt5		Cont	Cntn3			FBgn0016120	ATPsynD		CG10863	Akr1c19
	FBgn0262127	kibra		Cont	Cntn2			FBgn0032633	Lrch		CG10863	Akr1b7
	FBgn0052365	CG32365		Cont	Cntn5			FBgn0039722	Capa		CG10863	Akr1c12
	FBgn0001104	Galphai		lft	Lix1l			FBgn0267350	PI4KIIIalpha		CG10863	Akr1c21
	FBgn0035523	CG1311		lft	Lix1			FBgn0000287	salr		CG12661	Fam136a
	FBgn0026144	CBP		Not3	Cnot3			FBgn0259183	CG42287		Gp210	Nup210
	FBgn0034590	Magi		kug	Fat3			FBgn0033793	CG3955		Gp210	Nup210l
	FBgn0004177	mts		kug	Fat1			FBgn0032713	CG17323		Nmda1	Grina
	FBgn0041171	ago		kug	Fat2			FBgn0038042	Scgbeta		Nmda1	Tmbim7
	FBgn0002121	l(2)gl		CG6770	Nupr1			FBgn0033289	CG2121		Nmda1	Faim2
	FBgn0041180	Tep4		Hop	Stip1			FBgn0020299	stumps		Nmda1	Tmbim1
	FBgn0030559	CG13404		hop	Jak2			FBgn0001124	Got1		CG32809	Srcin1
	FBgn0260006	drd		hop	Jak1			FBgn0038065	Snx3		CG32809	Etl4
	FBgn0039821	CG15556		hop	Tyk2			FBgn0039911	CG1909		rdgB	Pitpnm2
	FBgn0003372	Sgs1		hop	Jak3			FBgn0031187	Usp2		rdgB	Pitpnm1
	FBgn0033236	CG14764		Lac	Negr1			FBgn0262736	Vha16-1		rdgB	Pitpnm3
	FBgn0086686	l(3)L1231		CG15890	Slc46a3			FBgn0035477	CG14982		CG42613	Nrp2
	FBgn0034083	lbk		Ih	Hcn2			FBgn0014010	Rab5		7B2	Scg5
	FBgn0029128	tyn		Ih	Hcn3			FBgn0033820	CG4716		CG8974	Rnf185
	FBgn0259228	C3G		Ih	Hcn4			FBgn0013972	Gycalpha99B		CG8974	Rnf5
	FBgn0017558	Pdk		Ih	Hcn1			FBgn0003435	sm		MtnA	Gm10280
	FBgn0005612	Sox14		tx	Msgn1			FBgn0036697	rogdi		EndoA	Sh3gl3
	FBgn0035232	CG12099		tx	Mesp1			FBgn0032681	CG10283		EndoA	Sh3gl2
	FBgn0004777	Ccp84Ag		NUCB1	Nucb2			FBgn0034634	CG10494		EndoA	Sh3gl1
	FBgn0000416	Sap-r		NUCB1	Nucb1			FBgn0050021	metro		nwk	Fchsd2
	FBgn0002932	neur		GEFmeso	Plekhg3			FBgn0031702	fusl		nwk	Fchsd1
	FBgn0036553	CG17027		GEFmeso	Plekhg1			FBgn0262477	FoxP		gl	Zscan4d
	FBgn0003090	pk		GEFmeso	Plekhg2			FBgn0020907	Scp2		gl	Pogz
	FBgn0000721	for		poe	Ubr4			FBgn0261244	inaE		gl	Zscan4c
	FBgn0040985	CG6115		CG34371	Kirrel2			FBgn0032835	CG16772		gl	Zbtb3
	FBgn0039043	CG17121		CG34371	Kirrel			FBgn0050296	RIC-3		gl	Zbtb25
	FBgn0032363	Dlg5		CG34371	Kirrel3			FBgn0031424	VGlut		gl	Zbtb14
	FBgn0040071	tara		CG34383	Plekha6			FBgn0266346	CngB		gl	Zbtb33
	FBgn0032731	Swip-1		CG34383	Plekha5			FBgn0034345	CG5174		gl	Zscan4b
	FBgn0004636	Rap1		CG34383	Plekha7			FBgn0010213	Sod2		gl	Nacc1
	FBgn0040207	kat80		CG34383	Plekha4			FBgn0038063	Octbeta2R		gl	Zscan4f
	FBgn0035087	CG2765		Cht6	Chit1			FBgn0002593	RpLP1		gl	Zbtb38
	FBgn0034053	Cyp4aa1		GATAd	Gata4			FBgn0031245	CG3625		gl	Nacc2
	FBgn0035501	CG1299		GATAd	Trps1			FBgn0037950	HisCl1		gl	Cenpb
	FBgn0035770	pst		Clic	Clic5			FBgn0040697	Teh3		gl	Zscan4e
	FBgn0028741	fab1		Clic	Clic4			FBgn0033802	CG17724		gl	Zbtb4
	FBgn0035237	CG13917		Clic	Clic1			FBgn0037238	CG1090		gl	Zscan22
	FBgn0031649	hoe2		Clic	Clic3			FBgn0027453	Dnz1		gl	E430018J23Rik
	FBgn0265623	Su(z)2		Clic	Clic6			FBgn0036890	CG9368		gl	Prdm1
	FBgn0003862	trx		Tsp42El	Tspan8			FBgn0011760	ctp		gl	Zfp683
	FBgn0031453	Bacc		Tsp42El	Rom1			FBgn0038460	CG18622		gl	Vezf1
	FBgn0000546	EcR		Top1	Top1			FBgn0025702	Srpk79D		gl	Hic2
	FBgn0000394	cv		Top1	Top1mt			FBgn0028863	CG4587		Gl	Dctn1
	FBgn0041092	tai		RhoGAP18B	Racgap1			FBgn0002716	mei-W68		CG4825	Ptdss1
	FBgn0250851	CG33981		RhoGAP18B	Gmip			FBgn0259927	CG42450		nrv1	Atp1b1
	FBgn0023090	dtr		RhoGAP18B	Arhgap32			FBgn0014133	bif		nrv1	Atp1b2
	FBgn0032297	CG17124		RhoGAP18B	Arhgap29			FBgn0032943	Tsp39D		peb	Rreb1
	FBgn0026250	eIF-1A		yuri	Ckap4			FBgn0011656	Mef2		peb	Zfp821
	FBgn0036147	Plod		yuri	Sass6			FBgn0010114	hig		Peb	Mapk1ip1
	FBgn0050035	Tret1-1		yuri	Cep89			FBgn0031066	COX6B		CG12071	Zfp459
	FBgn0011754	PhKgamma		yuri	Smc1b			FBgn0260866	dnr1		CG12071	Zscan26
	FBgn0030163	CG1791		yuri	Smc3			FBgn0053554	Nipped-A		CG12071	Zfp105
	FBgn0037956	CG6959		yuri	Smc4			FBgn0037723	SpdS		Atpalpha	Atp1a3
	FBgn0010434	cora		yuri	Ccdc171			FBgn0040793	CG7630		Atpalpha	Atp1a1
	FBgn0001208	Hn		yuri	Pcnt			FBgn0025681	CG3558		Atpalpha	Atp1a2
	FBgn0083956	CG34120		yuri	Smc1a			FBgn0003942	RpS27A		Atpalpha	Atp12a
	FBgn0030731	Mfe2		yuri	Akap9			FBgn0032021	CG7781		Atpalpha	Atp1a4
	FBgn0050285	CG30285		yuri	Cep128			FBgn0032515	loqs		Atpalpha	Atp4a
	FBgn0028953	CG14478		yuri	Ccdc122			FBgn0021979	l(2)k09913		alpha-catenin-related	Ctnnal1
	FBgn0039479	CG14257		yuri	Smc2			FBgn0027843	CAH2		crc	Atf5
	FBgn0030930	GalNAc-T2		yuri	Ccdc62			FBgn0086778	nAChRalpha7		crc	Atf4
	FBgn0030808	RhoGAP15B		yuri	Fkbp15			FBgn0034558	Cib2		Crc	Calr
	FBgn0052438	SMC5		yuri	Ccdc157			FBgn0026147	CG16833		Crc	Calr3
	FBgn0037442	godzilla		CG8306	Far1			FBgn0028552	gammaSnap1		Crc	Calr4
	FBgn0034436	CG11961		ex	Frmd6			FBgn0262511	Vha44		csw	Ptpn11
	FBgn0032006	Pvr		RhoGEF2	Arhgef1			FBgn0031505	ND-B14.5B		csw	Ptpn6
	FBgn0038247	Cad88C		RhoGEF2	Arhgef11			FBgn0035422	RpL28		CG43867	Plekhh1
	FBgn0015778	rin		RhoGEF2	Arhgef12			FBgn0001216	Hsc70-1		CG43867	Plekhh2
	FBgn0003261	Rm62		CG12947	Wfdc8			FBgn0024179	wit		fred	Kirrel2
	FBgn0031327	CG5397		ec	Usp53			FBgn0000173	ben		fred	Kirrel
	FBgn0025391	Scgdelta		ec	Usp54			FBgn0003963	ush		fred	Kirrel3
	FBgn0035497	CG14995		CG33056	Oard1			FBgn0031099	CG17065		lap	Picalm
	FBgn0051637	CG31637		CG15739	Pdxp			FBgn0039137	CG13604		lap	Snap91
	FBgn0032388	CG6686		CG15739	Pgp			FBgn0040491	Buffy		Csp	Dnajc5
	FBgn0033486	dmpd		kar	Slc16a10			FBgn0032753	CG17572		Csp	Dnajc5b
	FBgn0038953	CG18596		kar	Slc16a2			FBgn0031673	CG31650		Csp	Dnajc5g
	FBgn0052280	CG32280		cact	Nfkbia			FBgn0052333	CG32333		Neb-cGP	Usmg5
	FBgn0261269	conv		cact	Nfkbib			FBgn0051320	HEATR2		Neb-cGP	Gm14539
	FBgn0030766	mthl1		cact	Nfkbie			FBgn0266418	wake		CAH1	Car7
	FBgn0035432	ZnT63C		Gprk2	Grk5			FBgn0032614	CG13284		CAH1	Car2
	FBgn0015797	Rab6		Gprk2	Grk6			FBgn0024806	DIP2		CAH1	Car13
	FBgn0031914	CG5973		Gprk2	Grk4			FBgn0033570	ND-B14		CAH1	Car3
	FBgn0259978	vlc		CG11147	Abca8b			FBgn0259992	CG42489		CAH1	Car5a
	FBgn0035844	CG13676		Dip-B	Npepl1			FBgn0024277	trio		CAH1	Car5b
	FBgn0265003	koi		stv	Bag3			FBgn0085432	pan		CAH1	Car1
	FBgn0034094	Tsf3		stv	Bag4			FBgn0030742	CG9919		CAH1	Car8
	FBgn0027948	msps		stv	Bag5			FBgn0051619	nolo		CG42817	Cacna2d3
	FBgn0044324	Chro		CG15097	Klhl17			FBgn0030985	Obp18a		CG3618	8430419L09Rik
	FBgn0032521	CG7110		brk	Dmrtb1			FBgn0003285	rst		CG3618	Itfg3
	FBgn0031090	Rab35		brk	Dmrt1			FBgn0035903	CG6765		tadr	Slc7a9
	FBgn0040588	CG13841		fog	Necap2			FBgn0040773	COX7C		tadr	Slc7a10
	FBgn0001994	crp		fog	Necap1			FBgn0261722	fwe		tadr	Slc7a5
	FBgn0035158	CG13895		sano	Nupl2			FBgn0030074	CG12662		tadr	Slc7a12
	FBgn0011274	Dif		sano	Leng9			FBgn0052600	dpr8		tadr	Slc7a11
	FBgn0260936	scny		dpp	Bmp2			FBgn0033244	CG8726		tadr	Slc7a15
	FBgn0026189	prominin-like		dpp	Bmp4			FBgn0020930	Dgkepsilon		tadr	Slc7a6
	FBgn0000273	Pka-C1		dpp	Gdf3			FBgn0260441	RpS12		tadr	Slc7a7
	FBgn0038385	Fbxl7		dpp	Gdf1			FBgn0030912	CG6023		tadr	Slc7a8
	FBgn0052850	CG32850		CG8026	Slc25a32			FBgn0027567	CG8108		tadr	Slc7a13
	FBgn0260635	Diap1		sog	Chrd			FBgn0266582	ND-30		tadr	Slc7a14
	FBgn0000244	by		sog	Chrdl1			FBgn0034978	CG3257		CG10077	Ddx17
	FBgn0004915	TfIIB		sog	Chrdl2			FBgn0031450	Hrs		CG10077	Ddx5
	FBgn0261801	CG42747		stck	Lims1			FBgn0037332	Hcs		per	Per1
	FBgn0002413	dco		stck	Lims2			FBgn0038922	CG6439		per	Per3
	FBgn0032243	Klp31E		Blimp-1	Prdm1			FBgn0261625	GLS		per	Per2
	FBgn0030001	cyr		Blimp-1	Zfp683			FBgn0034293	CG14495		Nrx-1	Nrxn3
	FBgn0001168	h		CG45050	Zfand6			FBgn0261597	RpS26		Nrx-1	Nrxn1
	FBgn0015789	Rab10		CG45050	Zfand5			FBgn0002645	Map205		Nrx-1	Nrxn2
	FBgn0263873	sick		CG43675	Zfand5			FBgn0038693	unc79		Tsp	Comp
	FBgn0263705	Myo10A		Ten-m	Tenm2			FBgn0260451	CG14042		Tsp	Thbs3
	FBgn0260632	dl		Ten-m	Tenm1			FBgn0260470	SP555		Tsp	Thbs4
	FBgn0032422	atilla		Ten-m	Tenm4			FBgn0036679	CG13022		Tsp	Thbs1
	FBgn0040238	Best1		RpL5	Rpl5			FBgn0027550	CG6495		Tsp	Thbs2
	FBgn0278608	Dsp1		RpL5	Gm15500			FBgn0033936	CG17386		CG30036	B3galt1
	FBgn0033476	oys		pgant5	Galnt1			FBgn0261608	RpL37A		CG30036	B3gnt4
	FBgn0036493	CG7255		pgant5	Galnt13			FBgn0032600	BuGZ		CG30036	B3galt2
	FBgn0267487	Ptp61F		l(3)01239	Pfdn2			FBgn0031397	CG15385		CG30036	B3galt5
	FBgn0001222	Hsf		CG43394	Mansc4			FBgn0036519	CG7650		CG30036	B3gnt5
	FBgn0004901	Prat		CG43394	1810055G02Rik			FBgn0032233	dpr19		CG30036	B3gnt8
	FBgn0261984	Ire1		CG43394	Mansc1			FBgn0039112	SdhD		CG30036	B3gnt7
	FBgn0040918	schlank		sxe2	Lipc			FBgn0038665	CG12269		CG30036	B3gnt6
	FBgn0261545	CG42663		sxe2	Lipg			FBgn0003464	sol		CG30036	B3gnt2
	FBgn0265784	CrebB		ttk	Zbtb24			FBgn0039613	CG14527		CG30036	B3gnt9
	FBgn0031988	CG8668		ttk	Zbtb18			FBgn0039396	CCAP-R		KCNQ	Kcnq5
	FBgn0263112	Mitf		Fit2	Fermt2			FBgn0263392	Tet		KCNQ	Kcnq4
	FBgn0027951	MTA1-like		Thor	Eif4ebp1			FBgn0038224	ATPsynE		KCNQ	Kcnq1
	FBgn0266411	sima		Thor	Eif4ebp2			FBgn0032456	MRP		KCNQ	Kcnq3
	FBgn0033987	ckn		Thor	Eif4ebp3			FBgn0034742	CG4294		KCNQ	Kcnq2
	FBgn0023529	CG2918		CG11275	Btbd6			FBgn0028665	VhaAC39-1		CG42322	Slc35f3
	FBgn0036768	CG7402		CG11275	Btbd3			FBgn0000479	dnc		CG42322	Slc35f4
	FBgn0000575	emc		rdhB	Dhrs11			FBgn0039857	RpL6		Vmat	Slc18a2
	FBgn0267339	p38c		gpp	Dot1l			FBgn0039862	kek6		Vmat	Slc18a1
	FBgn0036814	CG14073		tmod	Tmod1			FBgn0034179	CG6805		Bx	Lmo3
	FBgn0038475	Keap1		tmod	Tmod4			FBgn0004404	RpS14b		Bx	Lmo1
	FBgn0021760	chb		tmod	Tmod2			FBgn0029971	ND-MNLL		Bx	Lmo2
	FBgn0262517	Ltn1		tmod	Tmod3			FBgn0038286	CG6966		CG33181	Slc41a1
	FBgn0039213	atl		tmod	Lmod2			FBgn0065098	RNaseMRP:RNA		CG33181	Slc41a2
	FBgn0034967	eIF-5A		tmod	Lmod3			FBgn0038926	CG13409		CG33181	Slc41a3
	FBgn0263108	BtbVII		tmod	Lmod1			FBgn0014859	Hr38		Cdep	Farp2
	FBgn0039936	Gyf		rdx	Spop			FBgn0000723	FER		Cdep	Farp1
	FBgn0024555	flfl		rdx	Spopl			FBgn0035753	RpL18		CG8500	Diras2
	FBgn0015239	Hr78		rdx	Tdpoz4			FBgn0086690	Plp		CG8500	Diras1
	FBgn0283468	slmb		rdx	Tdpoz2			FBgn0037875	ZnT86D		Pask	Pask
	FBgn0000139	ash2		rdx	Gm10696			FBgn0259242	CG42340		VAChT	Slc18a3
	FBgn0038197	foxo		rdx	Tdpoz5			FBgn0031436	ND-B17.2		crb	Crb1
	FBgn0052644	Mur11Da		rdx	Tdpoz3			FBgn0028369	kirre		crb	Crb2
	FBgn0037960	mthl5		Myd88	Myd88			FBgn0030960	Atg101		CG31140	Dgkq
	FBgn0016013	Faa		Clk	Clock			FBgn0038246	CG14853		Lar	Ptprf
	FBgn0003174	pwn		Clk	Npas2			FBgn0040524	CG11052		Lar	Ptprd
	FBgn0250869	CG42240		ft	Fat4			FBgn0052109	CG32109		Lar	Ptprs
	FBgn0029006	Smurf		CG14221	Nme8			FBgn0020235	ATPsyngamma		CG32767	Zfp687
	FBgn0051472	sgll		CG14221	Tsga8			FBgn0033340	CG13751		CG32767	Zfp148
	FBgn0036196	CG11658		mbc	Dock1			FBgn0004047	Yp3		CG32767	Zfp281
	FBgn0024987	ssx		mbc	Dock2			FBgn0040070	Trx-2		CG32767	Zscan26
	FBgn0043884	mask		mbc	Dock5			FBgn0262117	IntS3		CG9413	Slc7a9
	FBgn0002780	mod		Atg17	Rb1cc1			FBgn0001125	Got2		CG9413	Slc7a15
	FBgn0015614	CanB2		BicD	Bicd2			FBgn0039051	CG17109		CG9170	Cep164
	FBgn0003656	sws		BicD	Bicd1			FBgn0023170	RpL39		ab	Zbtb22
	FBgn0000119	arr		Gyc76C	Gucy2g			FBgn0039254	Nmnat		ab	Zbtb37
	FBgn0044028	Notum		CtsB1	Ctsb			FBgn0085209	CG34180		CaMKI	Camk1d
	FBgn0000422	Ddc		CG4511	Txndc9			FBgn0003885	alphaTub84D		CaMKI	Camk1
	FBgn0052579	CG32579		Itp-r83A	Itpr1			FBgn0014184	Oda		CaMKI	Camk1g
	FBgn0037315	Cerk		Itp-r83A	Itpr2			FBgn0032503	CG16825		CaMKI	Pnck
	FBgn0052529	Hers		Itp-r83A	Itpr3			FBgn0262737	mub		CG32647	Dgcr2
	FBgn0039492	CG6051		shn	Hivep2			FBgn0052278	CG32278		Vha68-1	Atp6v1a
	FBgn0013997	Nrx-IV		shn	Hivep3			FBgn0004364	18w		sqa	Mylk
	FBgn0015278	Pi3K68D		shn	Hivep1			FBgn0033031	CG8245		sqa	Mylk2
	FBgn0029895	CG14441		shn	Zfp831			FBgn0027584	CG4757		sqa	Mylk3
	FBgn0037624	CG8223		chic	Pfn4			FBgn0264785	Hph		VhaM9.7-a	Atp6v0e2
	FBgn0260934	par-1		CG2781	Elovl7			FBgn0051632	sens-2		RpS14a	Rps14
	FBgn0022023	eIF-3p40		Rala	Rala			FBgn0029785	RpL35		igl	Spa17
	FBgn0039923	MED26		Rala	Ralb			FBgn0043012	AP-2sigma		igl	Nrgn
	FBgn0265434	zip		ref(2)P	Sqstm1			FBgn0034308	CG10915		CG18815	Lypla2
	FBgn0260659	CG42542		CG3164	Abcg4			FBgn0030976	CG7378		CG18815	Lypla1
	FBgn0037659	Kdm2		CG3164	Abcg1			FBgn0003353	sei		shep	Rbms3
	FBgn0026061	Mipp1		pAbp	Pabpc4			FBgn0002917	na		shep	Rbms1
	FBgn0028482	bdl		pAbp	Pabpc1			FBgn0034184	CG9646		shep	Rbms2
	FBgn0029092	ced-6		pAbp	Pabpc6			FBgn0035027	CG3511		dlg1	Dlg1
	FBgn0026262	bip2		pAbp	Pabpc2			FBgn0085382	CG34353		dlg1	Dlg2
	FBgn0026441	ear		pAbp	Pabpc5			FBgn0023550	CG18031		dlg1	Dlg4
	FBgn0020372	TM4SF		pAbp	Pabpc1l			FBgn0005777	PpD3		dlg1	Dlg3
	FBgn0031449	CG31689		pAbp	Pabpc4l			FBgn0283467	Pol32		Sik2	Sik2
	FBgn0034049	bdg		alpha-Est8	Ces1e			FBgn0034691	Synj		Sik2	Sik1
	FBgn0000117	arm		Fur1	Furin			FBgn0029507	Tsp42Ed		CG2246	Prpsap2
	FBgn0027338	Kap-alpha3		Fur1	Pcsk4			FBgn0083968	CG34132		CG2246	Prpsap1
	FBgn0029820	CG16721		Fur1	Pcsk1			FBgn0040348	CG3703		Myo28B1	Myo7b
	FBgn0034315	CG5721		Fur1	Pcsk7			FBgn0053116	CG33116		SdhC	Sdhc
	FBgn0000412	D1		Cka	Strn3			FBgn0003517	sta		CG43729	Stac3
	FBgn0039844	CG1607		Cka	Strn			FBgn0058045	CG40045		CG43729	Stac
	FBgn0036376	Liprin-beta		Cka	Strn4			FBgn0011284	RpS4		CG43729	Stac2
	FBgn0025639	Hmt4-20		CG13875	Rassf10			FBgn0012034	AcCoAS		SP2353	Egflam
	FBgn0005666	bt		CG13875	Rassf9			FBgn0011286	RyR		fry	Fry
	FBgn0027492	wdb		bbg	Il16			FBgn0085468	ND-MWFE		fry	Fryl
	FBgn0031879	uif		CG17839	Muc15			FBgn0032249	TBC1D16		scrt	Scrt2
	FBgn0043799	CG31381		Non1	Gtpbp4			FBgn0003410	sina		scrt	Scrt1
	FBgn0031710	Vps52		mys	Itgb1			FBgn0019624	COX5A		CG6024	Gm21976
	FBgn0051475	CG31475		mys	Itgb2			FBgn0031379	CG7289		CG6024	Ldlrad1
	FBgn0086898	dgo		mys	Itgb2l			FBgn0034788	CG13532		sdt	Mpp5
	FBgn0283472	S6k		mys	Itgb7			FBgn0010226	GstS1		Inos	Isyna1
	FBgn0039241	CG11089		mys	Itgb3			FBgn0030581	CG14408		14-3-3zeta	Ywhaz
	FBgn0259243	Pka-R1		mys	Itgb4			FBgn0050423	CG30423		14-3-3zeta	Ywhab
	FBgn0032208	CG5604		mys	Itgbl1			FBgn0261085	Syt12		14-3-3zeta	Sfn
	FBgn0260722	CR42549		mys	Itgb6			FBgn0031830	COX5B		14-3-3zeta	Ywhaq
	FBgn0004647	N		mys	Itgb5			FBgn0033177	CG11141		14-3-3zeta	Ywhag
	FBgn0263019	CR43314		mys	Itgb8			FBgn0036756	cln3		14-3-3zeta	Ywhah
	FBgn0260990	yata		mgl	Lrp2			FBgn0051706	CG31706		CG33144	Rnf144a
	FBgn0038145	Droj2		CG10383	Serac1			FBgn0035032	ATPsynF		CG33144	Rnf144b
	FBgn0039294	Cad96Cb		hth	Meis1			FBgn0033268	Obp44a		VhaSFD	Atp6v1h
	FBgn0016059	Sema-1b		hth	Meis2			FBgn0036170	CG11714		CG5937	Arfgef3
	FBgn0262975	cnc		hth	Meis3			FBgn0264270	Sxl		Cyp4p2	Cyp4f18
	FBgn0031233	Tbc1d15-17		Hex-A	Gck			FBgn0013576	mtd		Cyp4p2	Cyp4f15
	FBgn0032130	CG3838		Hex-A	Hk1			FBgn0262364	CG43062		Cyp4p2	Cyp4f14
	FBgn0032269	w-cup		Hex-A	Hk2			FBgn0003374	Sgs4		Cyp4p2	Cyp4f37
	FBgn0034072	Dg		Hex-A	Hk3			FBgn0000414	Dab		Cyp4p2	Cyp4a10
	FBgn0038088	CG10126		Hex-A	Hkdc1			FBgn0031662	CG3792		Cyp4p2	Cyp4f16
	FBgn0036316	CG10960		CG1910	Tcof1			FBgn0027291	l(1)G0156		Cyp4p2	Cyp4f17
	FBgn0038853	RhoGAP93B		ctrip	Trip12			FBgn0266429	AstA-R1		Cyp4p2	Cyp4a12b
	FBgn0283657	Tlk		crol	Zfp74			FBgn0263353	CG11000		Cyp4p2	Cyp4a14
	FBgn0052666	Drak		crol	Zfp35			FBgn0002576	lz		Cyp4p2	Cyp4f13
	FBgn0002044	swm		crol	Zfp534			FBgn0030316	CG11695		Cyp4p2	Cyp4f39
	FBgn0265630	sno		crol	Zfp184			FBgn0028743	Dhit		Cyp4p2	Cyp4b1
	FBgn0052296	Mrtf		crol	Zfp287			FBgn0035245	GC		Cyp4p2	Cyp4a31
	FBgn0005411	U2af50		crol	Zfp26			FBgn0264607	CaMKII		CG9917	Ifrd1
	FBgn0034068	casp		crol	Zfp420			FBgn0083962	CG34126		CG9917	Ifrd2
	FBgn0032821	CdGAPr		crol	Zfp708			FBgn0031693	Cyp4ac1		CG4615	Mmd
	FBgn0002609	E(spl)m3-HLH		crol	Gm10324			FBgn0030743	CG9921		CG4615	Mmd2
	FBgn0025355	SuUR		crol	Zfp709			FBgn0016076	vri		EndoB	Sh3glb1
	FBgn0002733	E(spl)mbeta-HLH		crol	Zfp600			FBgn0262033	CR42844		EndoB	Sh3glb2
	FBgn0040319	Gclc		crol	Zfp229			FBgn0053094	Synd		Shab	Kcnb1
	FBgn0032685	CG10211		crol	Gm14124			FBgn0031632	CG15628		Shab	Kcnb2
	FBgn0265194	Trpm		crol	Gm13242			FBgn0035719	tow		Shab	Kcng3
	FBgn0086698	frtz		crol	Zfp759			FBgn0051352	Unc-115a		Shab	Kcnv2
	FBgn0038211	CG9649		crol	Zfp160			FBgn0260484	HIP		Shab	Kcnv1
	FBgn0016131	Cdk4		crol	Zfp760			FBgn0036319	Ent3		Shab	Kcns3
	FBgn0037917	wkd		crol	Zfp457			FBgn0031738	CG9171		Shab	Kcnf1
	FBgn0259244	CG42342		crol	Zfp27			FBgn0050323	CG30323		Shab	Kcng4
	FBgn0027495	Smyd4-4		crol	Zfp945			FBgn0250814	UQCR-C2		Shab	Kcng1
	FBgn0014037	Su(Tpl)		crol	Zfp944			FBgn0034576	ND-B14.7		Shab	Kcns2
	FBgn0263998	Ack-like		crol	Zfp946			FBgn0003279	RpL4		Shab	Kcns1
	FBgn0028990	Spn27A		crol	Zfp619			FBgn0039359	RpL27		B52	Srsf6
	FBgn0001123	Galphas		crol	Zfp948			FBgn0030723	dpr18		B52	Srsf4
	FBgn0035755	CG14830		crol	1700049G17Rik			FBgn0051184	LSm3		B52	Srsf5
	FBgn0027603	Ulp1		crol	Zfp943			FBgn0267390	dop		kek4	Lrrc24
	FBgn0052106	CG32106		crol	Zfp62			FBgn0040623	Spase12		RpL38	Rpl38
	FBgn0037760	FBXO11		crol	Gm14326			FBgn0053182	Kdm4B		Pif1A	Ddit3
	FBgn0035388	CG2162		crol	Zfp934			FBgn0035255	RabX5		CG5287	Dpagt1
	FBgn0041775	tral		crol	Zfp51			FBgn0050054	CG30054		Rab26	Rab37
	FBgn0001085	fz		crol	Rex2			FBgn0039505	CG5934		Rab26	Rab26
	FBgn0036134	FoxK		crol	Zfp595			FBgn0052758	CG32758		l(1)G0196	Ppip5k2
	FBgn0038930	CG5778		crol	Zfp758			FBgn0263117	CG34377		l(1)G0196	Ppip5k1
	FBgn0011770	Gip		crol	Zfp458			FBgn0086668	snoRNA:Psi28S-3436a		ninaG	Chdh
	FBgn0005617	msl-1		crol	Zfp11			FBgn0259110	mmd		Liprin-gamma	Kazn
	FBgn0004914	Hnf4		crol	Zfp873			FBgn0038720	CG6231		CG13029	Zdhhc24
	FBgn0035989	CG3967		crol	Zfp40			FBgn0010314	Cks30A		CG13029	Zdhhc4
	FBgn0013750	Arf51F		crol	Zfp748			FBgn0037050	ICA69		CG1444	Hsd17b12
	FBgn0041160	comm2		crol	Gm6710			FBgn0027590	GstE12		CG1444	Hsd17b3
	FBgn0260386	mtg		crol	Zfp612			FBgn0032857	CG10947		AMPdeam	Ampd2
	FBgn0039209	REPTOR		crol	Zfp442			FBgn0261397	didum		AMPdeam	Ampd3
	FBgn0001977	CIAPIN1		crol	Zfp28			FBgn0037020	Pex14		AMPdeam	Ampd1
	FBgn0033446	CG1648		crol	Gm13247			FBgn0034371	SP2637		CG6733	Acy1
	FBgn0028646	aralar1		crol	Zfp715			FBgn0262559	Mdh2		CG6733	Pm20d1
	FBgn0028546	ics		crol	Gm13051			FBgn0261671	tweek		CG4842	Hpgd
	FBgn0033127	Tsp42Ef		crol	Zfp820			FBgn0033645	CG13196		CG4842	Decr1
	FBgn0260965	CG42588		crol	Gm13139			FBgn0031998	SLC5A11		CadN	Cdh4
	FBgn0032586	Tpr2		crol	Zfp52			FBgn0039050	CG17110		CadN	Cdh12
	FBgn0037720	CG8312		crol	Zfp53			FBgn0261550	CG42668		CadN	Cdh2
	FBgn0261570	CG42684		crol	Zfp808			FBgn0029508	Tsp42Ea		CadN	Cdh6
	FBgn0036279	Ncc69		crol	Zfp182			FBgn0000037	mAChR-A		CadN	Cdh7
	FBgn0032702	CG10376		crol	Zfp729b			FBgn0050343	CG30343		CadN	Cdh18
	FBgn0015019	Cctgamma		crol	Gm13251			FBgn0011455	ND-SGDH		CadN	Cdh8
	FBgn0002937	ninaB		crol	Zfp942			FBgn0031535	CG12795		CadN	Cdh11
	FBgn0033434	CG1902		crol	Zfp729a			FBgn0038723	CG6195		CadN	Cdh19
	FBgn0086679	p		crol	Zfp677			FBgn0037949	CG17360		CadN	Cdh24
	FBgn0036483	CG12316		crol	Zfp235			FBgn0016983	smid		CadN	Cdh9
	FBgn0031737	obst-E		crol	Gm13154			FBgn0261287	ymp		CadN	Cdh20
	FBgn0011559	Acp36DE		crol	Zfp780b			FBgn0032797	Hasp		CadN	Cdh5
	FBgn0262719	CG43163		crol	Zfp658			FBgn0038237	Pde6		CadN	Cdh22
	FBgn0036746	Crtc		crol	Gm14420			FBgn0085434	NaCP60E		CadN	Cdh10
	FBgn0038819	Cpr92F		crol	Zfp189			FBgn0039487	gb		CadN	Dync1h1
	FBgn0260439	Pp2A-29B		crol	Zfp7			FBgn0035922	Pex7		CadN	Dync2h1
	FBgn0039430	CG5455		crol	Zfp629			FBgn0021906	RFeSP		CadN	Cdh15
	FBgn0031097	obst-A		crol	Zfp819			FBgn0027866	CG9776		CadN	Fat2
	FBgn0038947	Sar1		Smg5	Smg5			FBgn0037382	Hpr1		CadN	Fat1
	FBgn0032166	CG4619		CG5059	Bnip3			FBgn0034485	CG11099		CadN	Dchs1
	FBgn0027074	CG17324		CG5059	Bnip3l			FBgn0032292	EMC3		CadN	Fat4
	FBgn0040372	G9a		Csk	Csk			FBgn0032030	Wdr82		CadN	Fat3
	FBgn0261053	Cad86C		Csk	Matk			FBgn0050050	CG30050		CadN	Cdh23
	FBgn0031401	papi		CG9674	Fdxr			FBgn0037102	CRIF		Aplip1	Mapk8ip1
	FBgn0020238	14-3-3epsilon		sfl	Ndst2			FBgn0038055	trus		Aplip1	Mapk8ip2
	FBgn0029688	lva		sfl	Ndst1			FBgn0037653	CG11982		SdhA	Sdha
	FBgn0020622	Pi3K21B		sfl	Ndst4			FBgn0261380	mRpL37		RpS15Aa	Rps15a
	FBgn0039495	CG5909		sfl	Ndst3			FBgn0033942	Cpr51A		CG14540	Ttyh2
	FBgn0030467	CG1764		grass	Prss48			FBgn0037001	ND-39		CG14540	Ttyh1
	FBgn0083940	RhoU		CG8963	Paip1			FBgn0014857	His3.3A		CG14540	Ttyh3
	FBgn0261793	Trf2		CG10417	Ppm1g			FBgn0036360	CG10713		amon	Pcsk2
	FBgn0035106	rno		Plc21C	Plcb1			FBgn0034057	CG8314		amon	Pcsk1
	FBgn0053110	CG33110		Plc21C	Plcb3			FBgn0038504	Sur-8		sun	Atp5e
	FBgn0001250	if		Plc21C	Plcb2			FBgn0030886	CG12672		fru	Hic2
	FBgn0033889	CG6701		boi	Cdon			FBgn0030030	CG1636		fru	Hic1
	FBgn0033032	kune		boi	Boc			FBgn0003358	Jon99Ci		fru	Zbtb39
	FBgn0032689	CG10413		ken	Zbtb17			FBgn0032382	Mal-B2		rgr	Zfp691
	FBgn0030863	CG8188		ken	Zfp174			FBgn0029930	CG12541		Uev1A	Ube2v1
	FBgn0016797	fz2		wgn	Tnfrsf4			FBgn0032499	Uvrag		Uev1A	Ube2v2
	FBgn0037583	CG9684		CG17265	Ccdc85c			FBgn0028862	dao		Uev1A	Gm10088
	FBgn0005624	Psc		CG17265	Ccdc85a			FBgn0032014	CG7840		Uev1A	Gm6565
	FBgn0031426	CG18641		CG17265	Ccdc85b			FBgn0036934	sNPF-R		Uev1A	Gm8325
	FBgn0021872	Xbp1		ppa	Fbxl14			FBgn0015509	Cul1		CRMP	Dpys
	FBgn0022764	Sin3A		Rpn6	Psmd11			FBgn0051785	CG31785		CRMP	Dpysl5
	FBgn0052016	4E-T		PMCA	Atp2b2			FBgn0262869	Gfrl		CRMP	Dpysl3
	FBgn0040600	CG13631		PMCA	Atp2b3			FBgn0004852	Ac76E		CRMP	Dpysl2
	FBgn0035848	CG7979		PMCA	Atp2b4			FBgn0037086	CG7202		CRMP	Crmp1
	FBgn0052549	CG32549		PMCA	Atp2b1			FBgn0262531	CG43085		CRMP	Dpysl4
	FBgn0086779	step		Ncoa6	Ncoa6			FBgn0031314	IntS14		CG4662	Micu3
	FBgn0032350	CG6287		Aef1	Zfp637			FBgn0033649	pyr		CG4662	Micu2
	FBgn0011708	Syx5		Aef1	Gm10509			FBgn0266186	Vamp7		CG9391	Impa1
	FBgn0039562	Gp93		eIF-4E	Eif4e			FBgn0043539	Obp22a		CG9391	Impa2
	FBgn0010482	l(2)01289		eIF-4E	Eif4e1b			FBgn0053543	CG33543		CG7166	Muc15
	FBgn0263197	Patronin		wrapper	Gm1123			FBgn0033235	CG8728		CG7166	Fgfrl1
	FBgn0034021	CG8180		wrapper	Igsf5			FBgn0086677	jeb		CG7166	Cilp
	FBgn0000463	Dl		wrapper	Muc15			FBgn0038282	dpr9		CG7166	Lsamp
	FBgn0034570	CG10543		wrapper	Gpa33			FBgn0267486	Ptp36E		CG7166	Opcml
	FBgn0038755	Hs6st		wrapper	Cxadr			FBgn0037521	CG2993		CG7166	Negr1
	FBgn0030703	MSBP		wrapper	4632428N05Rik			FBgn0031413	CG9967		CG7166	Ntm
	FBgn0259215	Ir93a		wrapper	Cep41			FBgn0021967	ND-PDSW		alphaSnap	Napa
	FBgn0004362	HmgD		wrapper	Fgfrl1			FBgn0086784	stmA		alphaSnap	Napb
	FBgn0262732	mbf1		wrapper	Vcam1			FBgn0032026	CG7627		RpL30	Rpl30
	FBgn0038651	CG14299		wat	Far1			FBgn0031065	CG14234		Tusp	Tulp4
	FBgn0028670	Vha100-2		Stat92E	Stat5b			FBgn0037483	CG14609		CG15118	Ankrd13d
	FBgn0036224	Rpt4R		Stat92E	Stat5a			FBgn0038315	CG14866		CG15118	Ankrd13b
	FBgn0086782	amn		Stat92E	Stat6			FBgn0017567	ND-23		CG15118	Ankrd13a
	FBgn0036225	CG5883		Stat92E	Stat1			FBgn0041723	rho-5		Edem1	Edem2
	FBgn0012051	CalpA		Stat92E	Stat3			FBgn0034154	CG5267		Edem1	Edem1
	FBgn0262739	AGO1		Stat92E	Stat4			FBgn0035727	CG10063		CG2681	Siah1a
	FBgn0039225	Ets96B		Stat92E	Stat2			FBgn0030634	CG9164		CG4467	Lnpep
	FBgn0011217	eff		Pdi	P4hb			FBgn0033554	Lsm10		CG4467	Erap1
	FBgn0037016	CG13252		Pdi	Pdia2			FBgn0051072	Lerp		Nckx30C	Slc24a2
	FBgn0035290	dsb		Pdi	Pdilt			FBgn0010380	AP-1-2beta		Nckx30C	Slc24a1
	FBgn0050022	CG30022		Pdi	Pdia4			FBgn0004432	Cyp1		p120ctn	Ctnnd2
	FBgn0037092	M6		Pdi	Erp27			FBgn0051642	CG31642		p120ctn	Pkp4
	FBgn0037344	CG2926		LpR1	Vldlr			FBgn0283500	Sac1		p120ctn	Arvcf
	FBgn0265935	coro		CG32687	Lrrc58			FBgn0029134	Prosbeta5		p120ctn	Ctnnd1
	FBgn0262537	CG43091		aop	Etv6			FBgn0028497	CG3530		p120ctn	Pkp1
	FBgn0266719	Unc-13-4B		pico	Raph1			FBgn0027066	Eb1		p120ctn	Pkp2
	FBgn0031701	TotM		pico	Apbb1ip			FBgn0031463	G6P		p120ctn	Pkp3
	FBgn0262527	nsl1		pico	Grb10			FBgn0259729	CG42383		cdi	Tesk2
	FBgn0034405	Jheh2		pico	Grb7			FBgn0005564	Shal		cdi	Tesk1
	FBgn0011584	Trp1		pico	Grb14			FBgn0034406	Jheh3		pHCl	Gabrp
	FBgn0053208	Mical		PlexA	Plxna2			FBgn0027363	Stam		pHCl	Glra3
	FBgn0003575	su(sable)		PlexA	Plxna4			FBgn0085426	Rgk3		RpL29	Gm3550
	FBgn0032283	CG7296		PlexA	Plxna1			FBgn0051344	CG31344		RpL29	Gm10709
	FBgn0000581	E(Pc)		PlexA	Plxna3			FBgn0036194	CG11652		RpL29	Rpl29
	FBgn0014007	Ptp69D		PlexA	Plxnc1			FBgn0032259	CG6144		RpL29	Gm4945
	FBgn0036199	Bmcp		E(bx)	Bptf			FBgn0025186	ari-2		RpL29	Gm13841
	FBgn0263144	bin3		Desat1	Scd1			FBgn0003514	sqh		blw	Atp5a1
	FBgn0004861	ph-p		Desat1	Scd3			FBgn0031906	CG5160		slgA	Prodh
	FBgn0043903	dome		Desat1	Scd2			FBgn0038525	CG14329		slgA	Prodh2
	FBgn0043456	CG4747		Desat1	Scd4			FBgn0032814	CG10366		CG8419	Trim45
	FBgn0267821	da		SKIP	Samsn1			FBgn0051345	CG31345		NK7.1	Hmx1
	FBgn0260959	MCPH1		SKIP	Sash3			FBgn0050263	stum		NK7.1	Hmx3
	FBgn0011739	wts		SKIP	Sash1			FBgn0029762	NAAT1		NK7.1	Hmx2
	FBgn0003008	or		Myo31DF	Myo1d			FBgn0053191	CG33191		nAChRalpha4	Chrna3
	FBgn0027865	Tsp96F		Myo31DF	Myo1g			FBgn0019982	Gs1l		nAChRalpha4	Chrna6
	FBgn0013726	pnut		Myo31DF	Myo1e			FBgn0032901	sky		nAChRalpha4	Chrna9
	FBgn0004856	Bx42		Myo31DF	Myo1f			FBgn0035471	Sc2		dve	Satb1
	FBgn0010621	Cct5		CG32082	Baiap2			FBgn0037899	RpL24-like		dve	Satb2
	FBgn0033654	Sobp		CG32082	Baiap2l1			FBgn0262476	CG43066		RpL7A	Rpl7a
	FBgn0035978	UGP		CG32082	Baiap2l2			FBgn0015577	alpha-Est9		RpL7A	Gm16477
	FBgn0030183	CG15309		CG31743	Chst11			FBgn0035060	Eps-15		RpL7A	Rpl7a-ps8
	FBgn0039914	mav		CG31743	Chst13			FBgn0051729	CG31729		RpL7A	Rpl7a-ps3
	FBgn0031799	Pez		CG31743	Chst12			FBgn0004580	Cbp53E		RpL7A	Rpl7a-ps5
	FBgn0015024	CkIalpha		CG31743	Chst14			FBgn0037891	CG5214		CG5758	Tgfbi
	FBgn0051683	CG31683		CG31743	Chst9			FBgn0025335	CG4585		CG5758	Postn
	FBgn0033982	Cyp317a1		CG34313	Snrnp25			FBgn0033863	CG13337		Dscam2	Dscam
	FBgn0038981	CG5346		CG8475	Phkb			FBgn0040754	CG17059		puc	Dusp10
	FBgn0035024	CG11414		Cyp6a20	Tbxas1			FBgn0014930	CG2846		puc	Dusp28
	FBgn0259984	kuz		CG5525	Cct4			FBgn0261596	RpS24		CG6738	Acy1
	FBgn0037874	Tctp		Akt1	Akt2			FBgn0037603	CG11753		Pdk1	Pdpk1
	FBgn0082598	akirin		Akt1	Akt3			FBgn0037270	CG9769		RpS27	Rps27l
	FBgn0051036	CG31036		Akt1	Akt1			FBgn0003744	trc		RpS27	Rps27rt
	FBgn0038072	CG6225		Akt1	Sgk1			FBgn0002939	ninaD		RpS27	Rps27
	FBgn0020620	RN-tre		Akt1	Sgk2			FBgn0039594	CG9990		CG9427	Ifi30
	FBgn0032785	CG10026		Akt1	Sgk3			FBgn0004643	Zw10		RpS11	Rps11
	FBgn0086707	ncm		Fur2	Pcsk5			FBgn0033608	CG13220		CG43921	Shf
	FBgn0013263	Trl		Fur2	Pcsk6			FBgn0020415	Idgf2		CG43921	She
	FBgn0050345	CG30345		RpS3	Rps3			FBgn0034709	Swim		CG43921	Shb
	FBgn0050440	CG30440		CG8116	Tmem216			FBgn0011361	ND-ACP		CG43921	Shd
	FBgn0025394	inc		CG8116	Tmem80			FBgn0036825	RpL26		CG4660	Them6
	FBgn0001311	kkv		CG6983	1700037H04Rik			FBgn0021814	Vps28		santa-maria	Scarb1
	FBgn0039483	CG14259		Rab23	Rab23			FBgn0050089	CG30089		Tomosyn	Stxbp5l
	FBgn0036476	sstn		Cip4	Trip10			FBgn0034921	DCP1		Tomosyn	Stxbp5
	FBgn0036715	Cad74A		Cip4	Fnbp1l			FBgn0032513	CG6565		Rbp	Bzrap1
	FBgn0030846	CG12992		Cip4	Fnbp1			FBgn0002626	RpL32		Rbp	Rimbp2
	FBgn0029167	Hml		cd	Epx			FBgn0034066	CG8397		Rbp	Rimbp3
	FBgn0040080	pins		Pur-alpha	Purb			FBgn0262148	CR42874		Bili	Frmd8
	FBgn0039890	CG2316		Pur-alpha	Pura			FBgn0033482	CG1371		kis	Chd8
	FBgn0259170	alpha-Man-Ia		Pur-alpha	Purg			FBgn0016650	Lgr1		kis	Chd9
	FBgn0000003	7SLRNA:CR32864		nocte	Prrc2a			FBgn0038363	Acyp2		kis	Chd7
	FBgn0031213	galectin		parvin	Parvb			FBgn0028662	VhaPPA1-1		kis	Chd6
	FBgn0051217	modSP		parvin	Parva			FBgn0030136	RpS28b		Actbeta	Inhbb
	FBgn0029082	hbs		parvin	Parvg			FBgn0011695	EbpIII		Actbeta	Inhba
	FBgn0004456	mew		Fer1HCH	Fth1			FBgn0031257	CG4133		Actbeta	Inhbe
	FBgn0030276	Dlic		Fer1HCH	E330017A01Rik			FBgn0032908	CG9270		Actbeta	Inhbc
	FBgn0029896	CG3168		Fer1HCH	Gm813			FBgn0033000	CG14464		CG12950	Kirrel2
	FBgn0000307	chif		Ras64B	Rras2			FBgn0022027	Vps25		CG12950	Kirrel
	FBgn0031885	Mnn1		Ras64B	Rras			FBgn0035423	CG17737		CG12950	Kirrel3
	FBgn0022768	Pp2C1		CG30463	Galnt12			FBgn0028426	JhI-1		kst	Sptbn1
	FBgn0034860	CG9812		CG30463	Galnt3			FBgn0000303	ChAT		kst	Sptbn2
	FBgn0003079	Raf		CG30463	Galnt6			FBgn0033133	Tsp42Ek		kst	Sptbn4
	FBgn0010909	msn		CG30463	Galnt4			FBgn0032453	CG6180		kst	Sptb
	FBgn0015790	Rab11		CG30463	Galnt15			FBgn0037387	CG1213		comt	Nsf
	FBgn0020381	Dredd		ds	Dchs1			FBgn0262735	Imp		Nc73EF	Ogdh
	FBgn0003345	sd		ds	Cdh23			FBgn0026313	X11L		Nc73EF	Ogdhl
	FBgn0010894	sinu		CG33111	Shtn1			FBgn0052485	CG32485		Efa6	Psd2
	FBgn0024947	NTPase		Jarid2	Jarid2			FBgn0032796	CG10188		Efa6	Psd3
	FBgn0035631	Txl		scrib	Scrib			FBgn0040364	CG11378		Efa6	Psd
	FBgn0037756	CG8507		scrib	Lrrc1			FBgn0051773	CG31773		Efa6	Psd4
	FBgn0262107	CR42860		Hsc70-3	Hspa5			FBgn0037758	CG9467		CG32581	Rnf185
	FBgn0047205	CR32385		debcl	Bok			FBgn0266696	CG45186		CG11537	Hiatl1
	FBgn0034335	GstE1		cg	Repin1			FBgn0261995	CG42813		CG11537	Hiat1
	FBgn0039261	CG6422		cg	Zfp467			FBgn0026076	UBL3		Tao	Taok1
	FBgn0026199	myo		cg	Zfp169			FBgn0034654	CG10306		Tao	Taok3
	FBgn0036574	elg1		cg	Zfp786			FBgn0029084	gom		Tao	Taok2
	FBgn0087013	Karybeta3		cg	Zfp444			FBgn0263236	SP1029		GstE14	Gstz1
	FBgn0037074	CG7324		cg	Zfp322a			FBgn0025583	IM2		GstE14	Gdap1
	FBgn0034693	CG11073		Rgl	Rgl1			FBgn0032884	Pomp		GstE14	Gdap1l1
	FBgn0032330	Samuel		Rgl	Ralgds			FBgn0039303	CG11857		GstE14	Gsto1
	FBgn0259175	ome		Rgl	Rgl2			FBgn0036569	IleRS-m		RpS21	Rps21
	FBgn0019932	SamDC		Rgl	Rgl3			FBgn0259234	Camta		CG32425	C2cd3
	FBgn0039274	CG11920		CG8008	Slc46a1			FBgn0037690	Task7		CG10362	Pdzd8
	FBgn0026060	Mipp2		CG8008	Slc46a3			FBgn0085380	CG34351		CG43324	Gngt2
	FBgn0037241	CG14646		CG8008	Slc46a2			FBgn0259736	CG42390		CG43324	Gngt1
	FBgn0036152	CG6175		CG1806	Sspn			FBgn0052544	CG32544		CG43324	Gng11
	FBgn0001404	egh		mfas	Tgfbi			FBgn0033865	CG6220		CG10962	Dhrs11
	FBgn0034025	GalNAc-T1		mfas	Postn			FBgn0037741	CG16908		Nhe2	Slc9a5
	FBgn0260634	eIF4G2		Atg18b	Wipi2			FBgn0030505	NFAT		Nhe2	Slc9a3
	FBgn0030790	CG4768		Atg18b	Wipi1			FBgn0013343	Syx1A		Nhe2	Slc9a2
	FBgn0039234	nct		CG9328	Fam107b			FBgn0023130	a6		Nhe2	Slc9a4
	FBgn0026083	tyf		CG9328	Fam107a			FBgn0016119	ATPsynCF6		Nhe2	Slc9a1
	FBgn0004687	Mlc-c		spn-E	Tdrd9			FBgn0035473	mge		RpS25	Rps25
	FBgn0033998	row		dap	Cdkn1b			FBgn0036485	FucTA		RpS25	Gm4963
	FBgn0032682	grnd		dap	Cdkn1c			FBgn0033524	Cyp49a1		Vha100-1	Atp6v0a1
	FBgn0021818	cnk		CG8602	Mfsd1			FBgn0031781	Arpc4		Vha100-1	Atp6v0a4
	FBgn0250785	vari		gw	Tnrc6c			FBgn0039065	Rad60		Vha100-1	Atp6v0a2
	FBgn0027506	EDTP		gw	Tnrc6a			FBgn0026192	par-6		Vha100-1	Tcirg1
	FBgn0086384	Mer		gw	Tnrc6b			FBgn0037133	CG7370		CG3800	Cnbp
	FBgn0029944	Dok		bowl	Osr2			FBgn0027589	CG1688		CG3800	Zcchc13
	FBgn0015623	Cpr		bowl	Osr1			FBgn0260237	CG42511		CG6357	Ctla2a
	FBgn0037592	CG11737		AnxB9	Anxa7			FBgn0037689	CG8135		CG6357	Tpbpa
	FBgn0003048	pcx		AnxB9	Anxa11			FBgn0033050	Pngl		CG6357	Tpbpb
	FBgn0250911	CG42245		AnxB9	Anxa8			FBgn0016078	wun		Mpcp	Slc25a3
	FBgn0259916	CG42445		AnxB9	Anxa1			FBgn0265413	CG44325		Pfrx	Pfkfb3
	FBgn0032036	CG13384		AnxB9	Anxa4			FBgn0023549	Mct1		Pfrx	Pfkfb2
	FBgn0045063	fdl		AnxB9	Anxa2			FBgn0036991	CG5872		Pfrx	Pfkfb1
	FBgn0004858	elB		CG5639	Wfdc5			FBgn0038432	CG14883		Pfrx	Pfkfb4
	FBgn0051694	CG31694		ari-1	Arih1			FBgn0032732	CG15168		pod1	Coro7
	FBgn0035983	CG4080		tud	Tdrd1			FBgn0261065	Cpsf73		path	Slc36a2
	FBgn0034392	MFS15		tud	Tdrd6			FBgn0000592	Est-6		path	Slc36a1
	FBgn0000017	Abl		CG32369	Lonrf3			FBgn0035760	CG8607		path	Slc36a4
	FBgn0030086	CG7033		CG32369	Lonrf1			FBgn0031375	erm		path	Slc36a3
	FBgn0033464	CG1441		CG32369	Lonrf2			FBgn0039969	Fis1		CG9780	Phex
	FBgn0260005	wtrw		olf186-M	Tespa1			FBgn0032033	CG13392		CG9780	Kel
	FBgn0003334	Scm		olf186-M	Ssfa2			FBgn0034728	rad50		CG7484	42628
	FBgn0024234	gbb		olf186-M	Ccdc129			FBgn0019644	ATPsynB		Tom7	Tomm7
	FBgn0037021	CG11399		CG15822	Sestd1			FBgn0036318	Wbp2		CG11388	Xxylt1
	FBgn0266465	GckIII		tou	Baz2b			FBgn0030554	CG1434		ssp6	Grasp
	FBgn0026533	Dek		tou	Baz2a			FBgn0020392	Nmt		ssp6	Cytip
	FBgn0010315	CycD		Bsg	Nptn			FBgn0032850	Kua		RpS16	Rps16
	FBgn0036043	CG8177		Bsg	Emb			FBgn0036509	CG7739		CG4607	Slc2a8
	FBgn0266848	wap		Bsg	Bsg			FBgn0020909	Rtc1		CG13077	Cyb561d2
	FBgn0020278	loco		CG12207	Lysmd2			FBgn0000256	capu		CG13077	Cyb561d1
	FBgn0027601	pdgy		CG12207	Lysmd1			FBgn0263257	Cngl		mei-P26	Mid1
	FBgn0028984	Spn88Ea		CG12207	LOC100044319			FBgn0263198	Acn		mei-P26	Mid2
	FBgn0025678	CaBP1		ena	Enah			FBgn0031775	CG9150		mei-P26	Trim43a
	FBgn0065104	snmRNA:158		ena	Vasp			FBgn0024980	Syx4		mei-P26	Trim43c
	FBgn0033075	Pld		ena	Evl			FBgn0037997	CG14742		mei-P26	Trim43b
	FBgn0011672	Mvl		dor	Vps18			FBgn0044020	Roc2		mei-P26	Trim2
	FBgn0031359	Rim2		DOR	Trp53inp2			FBgn0264324	spg		mei-P26	Trim3
	FBgn0023081	gek		DOR	Trp53inp1			FBgn0038676	CG6026		mei-P26	Trim56
	FBgn0005771	noc		Arf79F	Arf1			FBgn0038845	CG10827		mei-P26	Aire
				Arf79F	Arf2						CG11077	Mpv17
				Arf79F	Arf3						Tango9	Slc35f6
				CG9005	Fam214a						Ect3	Glb1l
				CG9005	Fam214b						Ect3	Glb1
				Oamb	Adra1a						Ect3	Gm1110
				Oamb	Adra1b						Ect3	Glb1l3
				Oamb	Htr6						Ect3	Glb1l2
				Hydr2	Abhd2						Ranbp16	Xpo7
				Atet	Abcg4						Ranbp16	Ranbp17
				Atet	Abcg1						Pde8	Pde8b
				cbt	Klf11						Pde8	Pde8a
				cbt	Klf10						Ipk1	Ippk
				cbt	Klf14						Glycogenin	Gyg
				CG3662	Itm2b						Glycogenin	Gyg
				CG3662	Itm2a						CG1695	Sgsm1
				CG3662	Itm2c						CG1695	Sgsm2
				Stim	Stim1						CG42404	Dgcr2
				Stim	Stim2						sgg	Gsk3b
				bic	Btf3						sgg	Gsk3a
				bic	Btf3l4						CG18135	Gpcpd1
				bic	Gm20075						CG12194	Mfsd1
				CG31195	Gpr158						levy	Cox6a1
				CG16700	Slc36a1						levy	Cox6a2
				CG5830	Ctdsp1						btsz	Sytl4
				CG5830	Ctdspl						btsz	Sytl5
				CG5830	Ctdsp2						btsz	Sytl1
				Utx	Kdm6a						btsz	Sytl3
				Utx	Uty						btsz	Sytl2
				Utx	Kdm6b						CG17322	Ugt8a
				CG13124	Mif4gd						CG12344	Glra2
				CG13124	Ctif						CG12344	Glra4
				Nacalpha	Naca						CG12817	Mcfd2
				Nacalpha	Nacad						CG12817	Cgref1
				dom	Ep400						Ptp99A	Ptprg
				Eph	Ephb1						Ptp99A	Ptprz1
				Eph	Epha7						CG7510	Gpr155
				Eph	Epha4						CG14767	Laptm4a
				Eph	Ephb2						CG14767	Laptm4b
				Eph	Epha2						CG14767	Laptm5
				Eph	Ephb4						pinta	Ttpal
				Eph	Ephb3						pinta	Ttpa
				Eph	Epha3						pinta	Rlbp1
				Eph	Epha8						pinta	Clvs2
				Eph	Ephb6						pinta	Clvs1
				Eph	Epha5						porin	Vdac2
				Eph	Epha1						porin	Vdac1
				Eph	Epha6						porin	Vdac3
				Eph	Epha10						CG32085	Fbxl16
				CG15080	Tgfbi						RpS7	Rps7
				CG15080	Postn						RpS7	Gm6472
				CG18812	Gdap2						RpS7	Gm9493
				CG45263	Kirrel2						cype	Cox6c
				CG45263	Kirrel						su(w[a])	Sfswap
				CG45263	Kirrel3						Nhe3	Slc9a6
				CG11807	Nisch						Nhe3	Slc9a9
				larp	Larp1						Nhe3	Slc9a7
				larp	Larp1b						Ndae1	Slc4a7
				Traf4	Traf4						Ndae1	Slc4a10
				PGRP-LA	Pglyrp2						Ndae1	Slc4a8
				PGRP-LA	Pglyrp4						Ndae1	Slc4a11
				PGRP-LA	Pglyrp1						Ndae1	Slc4a4
				PGRP-LA	Pglyrp3						Ndae1	Slc4a9
				foi	Slc39a6						DCX-EMAP	Eml4
				foi	Slc39a10						DCX-EMAP	Eml1
				foi	Slc39a4						DCX-EMAP	Eml2
				Hrb98DE	Hnrnpa1						DCX-EMAP	Eml3
				Hrb98DE	Hnrnpa2b1						DCX-EMAP	Eml5
				Hrb98DE	Hnrnpa3						DCX-EMAP	Eml6
				Hrb98DE	LOC102642938						tau	Map2
				Hrb98DE	Gm6793						tau	Map4
				Rel	Nfkb1						tau	Mapt
				Rel	Nfkb2						CG7430	Dld
				cana	Cenpe						CG42540	Stom
				CG33695	0610010K14Rik						CG42540	Stoml3
				Hrb27C	Dazap1						CG42540	Nphs2
				CG3091	Sec14l4						Men	Me1
				CG3091	Ttpal						Men	Me2
				CG3091	Ttpa						AnxB10	Anxa8
				CG3091	Rlbp1						AnxB10	Anxa1
				CG3091	Clvs2						AnxB10	Anxa6
				CG3091	Clvs1						AnxB10	Anxa10
				slim	Klhdc10						AnxB10	Anxa5
				CG9743	Scd1						AnxB10	Anxa3
				sns	Nphs1						AnxB10	Anxa2
				CG13887	Bcap31						Octbeta1R	Htr4
				CG13887	Bcap29						Octbeta1R	Taar7a
				egr	Eda						Octbeta1R	Taar7e
				hyd	Ubr5						Octbeta1R	Taar5
				Wnt5	Wnt5b						Octbeta1R	Taar7b
				Wnt5	Wnt5a						Octbeta1R	Taar7f
				Wnt5	Wnt4						Octbeta1R	Taar2
				kibra	Wwc1						Octbeta1R	Taar7d
				kibra	Wwc2						Octbeta1R	Taar9
				CG32365	Ercc6l						Octbeta1R	Taar8b
				Galphai	Gnai1						Octbeta1R	Taar3
				Galphai	Gnai2						Octbeta1R	Taar1
				Galphai	Gnai3						Octbeta1R	Taar8c
				Galphai	Gnat2						Octbeta1R	Taar4
				Galphai	Gnat3						Octbeta1R	Taar8a
				Galphai	Gnat1						Irk2	Kcnj12
				CG1311	Slc44a1						Irk2	Kcnj16
				CG1311	Slc44a3						Irk2	Kcnj4
				CBP	Phf24						Irk2	Kcnj9
				Magi	Magi1						Irk2	Kcnj5
				Magi	Magi2						Irk2	Kcnj14
				Magi	Magi3						Irk2	Kcnj15
				Magi	Magix						Irk2	Kcnj10
				mts	Ppp2ca						Irk2	Kcnj11
				mts	Ppp2cb						Irk2	Kcnj1
				ago	Fbxw7						Irk2	Kcnj3
				l(2)gl	Llgl1						Irk2	Kcnj6
				l(2)gl	Llgl2						Irk2	Kcnj13
				Tep4	Cd109						sinah	Siah2
				CG13404	Plgrkt						Sam-S	Mat2a
				drd	Oacyl						Sam-S	Mat1a
				CG15556	Adgrg7						Syx6	Stx6
				CG15556	Adgrg4						Syn2	Sntg1
				CG15556	Adgre1						Syn2	Sntg2
				CG15556	Adgrg6						RpL12	Rpl12
				Sgs1	Gm9573						RpL12	Gm16519
				Sgs1	Muc2						g	Ap3d1
				Sgs1	Muc5b						orb2	Cpeb2
				Sgs1	Muc6						orb2	Cpeb4
				Sgs1	Sspo						orb2	Cpeb3
				Sgs1	Muc4						CG43783	Tex2
				Sgs1	Muc5ac						Acon	Aco2
				Sgs1	Vwf						Fhos	Fhod3
				l(3)L1231	Ino80d						Fhos	Fhod1
				lbk	Lrig3						Cct2	Pcyt1a
				lbk	Lrig2						Cct2	Pcyt1b
				lbk	Lrig1						faf	Usp9x
				C3G	Rapgef1						faf	Usp9y
				Pdk	Pdk3						faf	Usp24
				Pdk	Pdk1						Faf	Faf2
				Pdk	Pdk2						CG14529	Phex
				Pdk	Pdk4						RhoGAP100F	Syde1
				Sox14	Sox12						RhoGAP100F	Syde2
				Sox14	Sox4						Lrch	Lrch3
				Sox14	Sox11						Lrch	Lrch2
				CG12099	Rnf10						Lrch	Lrch1
				Sap-r	Psap						Lrch	Lrch4
				Sap-r	Psapl1						PI4KIIIalpha	Pi4ka
				Sap-r	Sftpb						salr	Sall1
				neur	Neurl1b						salr	Sall4
				neur	Neurl1a						salr	Sall2
				neur	Neurl3						CG3955	2010109I03Rik
				CG17027	Impa1						CG3955	Ly6d
				pk	Prickle2						CG3955	Ly6a
				pk	Prickle1						CG3955	Gm9513
				pk	Prickle3						CG3955	Gm17727
				pk	Prickle4						CG17323	Ugt2b38
				for	Prkg1						CG17323	Ugt2b37
				CG6115	Lyrm5						CG17323	Ugt1a1
				CG17121	Dhrs3						CG17323	Ugt8a
				tara	Sertad2						CG17323	Ugt3a1
				tara	Sertad1						CG17323	Ugt3a2
				tara	Cdca4						Scgbeta	Sgcb
				Swip-1	Efhd2						CG2121	Gm9992
				Swip-1	Efhd1						CG2121	Unc93a
				kat80	Katnb1						stumps	Bank1
				CG2765	Mid1ip1						stumps	Pik3ap1
				CG2765	Thrsp						Got1	Got1
				Cyp4aa1	Cyp4v3						Got1	Got1l1
				CG1299	Prss29						Snx3	Snx12
				CG1299	Prss28						Snx3	Snx3
				CG1299	Prss34						CG1909	Rapsn
				CG1299	Prss33						Vha16-1	Atp6v0c
				fab1	Pikfyve						Rab5	Rab5c
				CG13917	Btbd8						Rab5	Rab5b
				hoe2	Oca2						Rab5	Rab5a
				Su(z)2	Pcgf2						Rab5	Rab22a
				trx	Kmt2a						Gycalpha99B	Gucy1a2
				trx	Kmt2b						Gycalpha99B	Gucy1a3
				EcR	Nr1h2						sm	Hnrnpl
				EcR	Nr1h3						sm	Hnrnpll
				EcR	Nr1h5						rogdi	Rogdi
				EcR	Nr1h4						CG10283	Ccdc50
				cv	Twsg1						metro	Mpp7
				tai	Ncoa2						metro	Mpp3
				tai	Ncoa3						metro	Mpp4
				tai	Ncoa1						FoxP	Foxp2
				CG33981	Anapc13						FoxP	Foxp4
				dtr	Dnaaf1						FoxP	Foxp3
				dtr	Ppp1r42						FoxP	Foxp1
				CG17124	Ppp1r14b						Scp2	Rcn1
				CG17124	Ppp1r14a						Scp2	Calu
				CG17124	Ppp1r14c						Scp2	Rcn3
				CG17124	4933415F23Rik						inaE	Dagla
				CG17124	Ppp1r14d						inaE	Daglb
				eIF-1A	Eif1ax						VGlut	Slc17a6
				eIF-1A	Eif1a						VGlut	Slc17a8
				eIF-1A	Gm2016						VGlut	Slc17a7
				eIF-1A	Gm21319						CngB	Cngb1
				eIF-1A	Gm5662						CngB	Cngb3
				eIF-1A	BB287469						CG5174	Tpd52l2
				eIF-1A	Gm8300						CG5174	Tpd52l1
				eIF-1A	Gm2022						CG5174	Tpd52
				eIF-1A	Gm21936						CG5174	Trpd52l3
				eIF-1A	Gm4027						Sod2	Sod2
				eIF-1A	Gm2056						Octbeta2R	Htr4
				eIF-1A	Gm2046						Octbeta2R	Adrb2
				eIF-1A	LOC102642706						RpLP1	Rplp1
				eIF-1A	Gm8332						RpLP1	Gm10073
				Plod	Plod3						RpLP1	Gm17511
				Plod	Plod1						CG3625	Aig1
				Plod	Plod2						CG3625	Adtrp
				Tret1-1	Slc2a8						HisCl1	Glra1
				Tret1-1	Slc2a6						HisCl1	Glra4
				Tret1-1	Slc2a13						CG17724	Lpin1
				PhKgamma	Phkg2						CG17724	Lpin2
				PhKgamma	Phkg1						CG17724	Lpin3
				CG1791	Fcna						CG1090	Slc24a5
				CG1791	Fcnb						Dnz1	Zdhhc21
				CG6959	Tpbg						Dnz1	Zdhhc23
				CG6959	Gm4980						Dnz1	Zdhhc25
				cora	Epb41l3						Dnz1	Zdhhc3
				cora	Epb41l2						ctp	Dynll2
				cora	Epb41						srpk79D	Srpk3
				cora	Epb41l1						CG4587	Cacna2d4
				Hn	Pah						CG4587	Cacna2d3
				CG34120	Abca12						mei-W68	Spo11
				CG34120	Abca13						CG42450	Rgs11
				CG34120	Abca2						CG42450	Rgs9
				CG34120	Abca4						bif	Tmem57
				CG34120	Abca1						Tsp39D	Cd63
				CG34120	Abca7						Mef2	Mef2c
				Mfe2	Hsd17b4						Mef2	Mef2d
				CG30285	A330008L17Rik						Mef2	Mef2a
				GalNAc-T2	Galnt7						Mef2	Mef2b
				RhoGAP15B	Arap3						hig	Apoh
				RhoGAP15B	Arap1						hig	Sele
				RhoGAP15B	Arap2						hig	Selp
				Smc5	Smc5						dnr1	Mylip
				godzilla	Rnf13						Nipped-A	Trrap
				godzilla	Rnf167						SpdS	Srm
				godzilla	Znrf4						CG3558	Fam160a2
				CG11961	Ermp1						CG3558	Fam160a1
				Pvr	Flt1						CG3558	Fam160b1
				Pvr	Flt4						CG3558	Fam160b2
				Pvr	Kdr						RpS27A	Rps27a
				Pvr	Csf1r						RpS27A	LOC100042019
				Pvr	Pdgfra						loqs	Prkra
				Pvr	Pdgfrb						loqs	Tarbp2
				Pvr	Flt3						CAH2	Car4
				Pvr	Kit						CAH2	Car15
				Cad88C	Cdhr2						CAH2	Car14
				rin	G3bp2						CAH2	Car9
				rin	G3bp1						CAH2	Car12
				Rm62	Ddx17						CAH2	Car6
				CG5397	Nlgn2						nAChRalpha7	Chrna7
				CG5397	Nlgn4l						Cib2	Cib2
				CG5397	Nlgn1						Cib2	Cib3
				CG5397	Cel						CG16833	Ttll4
				CG5397	Nlgn3						gammaSnap1	Napg
				CG5397	Ces1f						Vha44	Atp6v1c1
				Scgdelta	Sgcd						Vha44	Atp6v1c2
				Scgdelta	Sgcz						RpL28	Rpl28
				Scgdelta	Sgcg						Hsc70-1	Hspa8
				CG14995	1810043G02Rik						Hsc70-1	Hspa2
				CG31637	Chst5						Hsc70-1	Hspa1a
				CG31637	Chst1						Hsc70-1	Hspa1b
				CG31637	Chst7						Hsc70-1	Hspa1l
				CG31637	Chst3						wit	Bmpr2
				CG31637	Chst2						wit	Amhr2
				CG6686	Sart1						ben	Ube2n
				dmpd	Fbxo28						ush	Zfpm1
				CG18596	Gm17296						ush	Zfpm2
				CG32280	Cdip1						CG17065	Amdhd2
				CG32280	Litaf						CG13604	Ubash3b
				conv	Tlr8						CG13604	Ubash3a
				conv	Igfals						Buffy	Bok
				mthl1	Adgre5						CG17572	Prss51
				ZnT63C	Slc30a1						CG17572	Prss8
				ZnT63C	Slc30a10						CG31650	Rcn2
				Rab6	Rab6a						CG32333	Fam135a
				Rab6	Rab6b						CG32333	Fam135b
				CG5973	Ttpal						wake	Ankfn1
				vlc	Dlgap4						wake	4932411E22Rik
				vlc	Dlgap3						CG13284	Hsdl1
				vlc	Dlgap1						DIP2	Dip2c
				vlc	Dlgap2						DIP2	Dip2b
				CG13676	Nucks1						DIP2	Dip2a
				koi	Sun1						trio	Trio
				koi	Sun2						trio	Kalrn
				Tsf3	1300017J02Rik						trio	Arhgef25
				msps	Ckap5						pan	Tcf7l2
				Chro	Cbx6						pan	Tcf7l1
				Chro	Cbx8						pan	Lef1
				Chro	Cbx7						pan	Tcf7
				Rab35	Rab35						rst	Kirrel3
				crp	Tfap4						rst	Kirrel
				CG13895	Zbtb26						fwe	Cacfd1
				CG13895	Prdm13						dpr8	Amica1
				CG13895	Zbtb6						CG8726	Pxk
				CG13895	Tigd3						Dgkepsilon	Dgke
				Dif	Rela						RpS12	Rps12
				Dif	Relb						RpS12	Rps12-ps9
				Dif	Rel						CG8108	Ciz1
				scny	Usp36						Hrs	Hgs
				scny	Usp42						Hcs	Hlcs
				scny	Usp17lb						CG6439	Idh3b
				scny	Usp17ld						RpS26	Rps26
				scny	Usp17la						RpS26	Rps26-ps1
				scny	Usp17lc						unc79	Unc79
				prominin-like	Prom2						SP555	Spsb3
				prominin-like	Prom1						CG6495	Lrp11
				Pka-C1	Prkacb						CG6495	Spint1
				Pka-C1	Prkaca						CG17386	Larp6
				CG32850	Rnf11						RpL37a	Rpl37
				by	Tns2						RpL37a	Rpl37rt
				by	Tns3						RpL37A	Rpl37a
				by	Tns4						RpL37A	Gm4149
				by	Tns1						CG15385	Pxylp1
				TfIIB	Gtf2b						CG7650	Pdcl
				dco	Csnk1e						CG7650	Pdc
				dco	Csnk1d						dpr19	Amica1
				Klp31E	Kif21a						CG12269	Scp2d1
				Klp31E	Kif21b						sol	Capn15
				cyr	Map6d1						CG14527	Kel
				cyr	Map6						CCAP-R	Npsr1
				h	Hes1						CCAP-R	Avpr2
				h	Hes3						MRP	Abcc3
				Rab10	Rab10						MRP	Abcc1
				Rab10	Rab13						MRP	Abcc6
				sick	Nav3						MRP	Abcc2
				sick	Nav1						VhaAC39-1	Atp6v0d1
				sick	Nav2						VhaAC39-1	Atp6v0d2
				Myo10A	Myo15						dnc	Pde4b
				Myo10A	Myo10						dnc	Pde4c
				Dl	Dll1						dnc	Pde4d
				Dl	Dll4						dnc	Pde4a
				Dl	Dll3						RpL6	Rpl6
				dl	Rela						RpL6	Gm5428
				dl	Rel						RpL6	Gm6807
				Best1	Best3						kek6	Lrrc24
				Best1	Best2						CG6805	Inpp5k
				Dsp1	Hmgb2						CG6805	Inpp5j
				Dsp1	Hmgb3						RpS14b	Rps14
				Dsp1	Hmgb4						CG6966	Fem1c
				Dsp1	Hmgb1						CG6966	Fem1a
				Dsp1	Gm21596						CG6966	4931440F15Rik
				oys	Mboat2						RNaseMRP:RNA	Abcc1
				oys	Mboat1						CG13409	Tmem181a
				oys	Mboat4						CG13409	Tmem181b-ps
				CG7255	Slc7a3						Hr38	Nr4a2
				Ptp61F	Ptpn1						Hr38	Nr4a3
				Ptp61F	Ptpn2						Hr38	Nr4a1
				Hsf	Hsf1						FER	Fer
				Hsf	Hsf4						FER	Fes
				Hsf	Hsf3						RpL18	Rpl18
				Hsf	Hsf2						ZnT86D	Slc30a7
				Prat	Ppat						ZnT86D	Slc30a5
				Ire1	Ern1						CG42340	Kcnk18
				Ire1	Ern2						kirre	Kirrel3
				schlank	Cers5						kirre	Kirrel2
				schlank	Cers6						kirre	Kirrel
				schlank	Cers2						Atg101	Atg101
				schlank	Cers4						CG14853	Erich2
				schlank	Cers3						CG11052	Acyp2
				CG42663	Nckap5						CG32109	Aagab
				CrebB	Creb1						Yp3	Lpl
				CrebB	Crem						Yp3	Lipc
				CrebB	Atf1						Yp3	Lipg
				CG8668	B3gnt5						Yp3	Liph
				CG8668	B3gnt3						Trx-2	Txn1
				CG8668	B3galt1						Trx-2	Txndc2
				CG8668	B3gnt8						Trx-2	Txndc8
				CG8668	B3gnt7						IntS3	Ints3
				CG8668	B3gnt6						Got2	Got2
				CG8668	B3gnt2						CG17109	Acy1
				CG8668	B3gnt9						RpL39	Rpl39l
				CG8668	B3galt4						RpL39	Rpl39
				Mitf	Mitf						RpL39	Rpl39-ps
				Mitf	Tfeb						Nmnat	Nmnat3
				Mitf	Tfe3						Nmnat	Nmnat1
				Mitf	Tfec						Nmnat	Nmnat2
				MTA1-like	Mta3						alphaTub84D	Tuba3b
				MTA1-like	Mta2						Oda	Oaz1
				MTA1-like	Mta1						Oda	Oaz2
				sima	Hif1a						Oda	Oaz3
				sima	Epas1						mub	Pcbp3
				sima	Hif3a						mub	Pcbp2
				ckn	Caskin1						mub	Pcbp1
				ckn	Caskin2						mub	Pcbp4
				CG2918	Hyou1						18w	Tlr13
				CG7402	Arsb						CG8245	Tmem53
				CG7402	Arsj						CG4757	Nlgn2
				CG7402	Arsi						CG4757	Nlgn1
				emc	Id4						Hph	Egln3
				emc	Id2						Hph	Egln1
				emc	Id3						Hph	Egln2
				emc	Id1						sens-2	Gfi1b
				p38c	Mapk11						sens-2	Gfi1
				p38c	Mapk14						RpL35	Gm2000
				CG14073	Bcorl1						RpL35	Rpl35
				CG14073	Bcor						RpL35	Gm10269
				Keap1	Keap1						AP-2sigma	Ap2s1
				chb	Clasp1						CG10915	Cttnbp2nl
				chb	Clasp2						CG10915	Filip1l
				atl	Atl2						CG10915	Filip1
				atl	Atl3						CG10915	Luzp1
				atl	Atl1						CG10915	Cttnbp2
				atl	Rnf112						CG7378	Dusp13
				eIF-5A	Eif5a						CG7378	Dupd1
				eIF-5A	Eif5a2						CG7378	Dusp26
				BtbVII	Nacc1						CG7378	Dusp3
				BtbVII	Nacc2						CG7378	Styx
				flfl	Smek2						CG7378	Dusp27
				flfl	Smek1						sei	Kcnh2
				flfl	4932429P05Rik						sei	Kcnh7
				flfl	4930415L06Rik						sei	Kcnh6
				Hr78	Nr2c2						na	Nalcn
				Hr78	Nr2c1						CG9646	5031439G07Rik
				slmb	Btrc						CG3511	Ppwd1
				slmb	Fbxw11						CG34353	Muc15
				ash2	Ash2l						CG34353	Fgfrl1
				foxo	Foxo1						CG34353	Lsamp
				foxo	Foxo3						CG18031	Far1
				foxo	Foxo4						PpD3	Ppp5c
				foxo	Foxo6						Pol32	Pold3
				Mur11Da	BC051076						Synj	Synj1
				Faa	Fah						Synj	Synj2
				CG11658	Fbxo25						Tsp42Ed	Cd63
				CG11658	Fbxo32						CG34132	Timm13
				ssx	Elavl4						CG3703	Rundc1
				ssx	Elavl3						CG33116	Ept1
				ssx	Elavl2						sta	Rpsa
				ssx	Elavl1						sta	LOC100045332
				mask	Ankhd1						CG40045	Ube2g1
				mask	Ankrd17						RpS4	Rps4x
				mod	Ncl						RpS4	Rps4l-ps
				CanB2	Ppp3r1						RpS4	Rps4l
				CanB2	Ppp3r2						AcCoAS	Acss2
				sws	Pnpla7						AcCoAS	Acss1
				sws	Pnpla6						RyR	Ryr1
				arr	Lrp6						RyR	Ryr2
				arr	Lrp5						RyR	Ryr3
				Notum	Notum						sina	Siah1a
				Ddc	Ddc						sina	Siah1b
				CG32579	Xkr9						sina	Siah2
				CG32579	Xkr6						sina	Siah3
				CG32579	Xkr8						CG7289	2510039O18Rik
				CG32579	Xkr7						GstS1	Hpgds
				CG32579	Xkr4						GstS1	Gsta3
				CG32579	Xkr5						CG14408	Sh3bp5l
				Cerk	Cerk						CG14408	Sh3bp5
				Cerk	Cerkl						CG30423	Leprot
				Hers	Bahd1						CG30423	Leprotl1
				CG6051	Zfyve28						Syt12	Syt12
				Nrx-IV	Cntnap2						CG11141	Tecpr2
				Nrx-IV	Cntnap5c						cln3	Cln3
				Nrx-IV	Cntnap5b						Sxl	Elavl4
				Nrx-IV	Cntnap1						Sxl	Elavl3
				Nrx-IV	Cntnap3						Sxl	Elavl2
				Nrx-IV	Cntnap4						Sxl	Elavl1
				Nrx-IV	Cntnap5a						mtd	Ncoa7
				Pi3K68D	Pik3c2a						mtd	Oxr1
				Pi3K68D	Pik3c2b						mtd	Tldc2
				Pi3K68D	Pik3c2g						Sgs4	Spock3
				CG8223	Nasp						Sgs4	Spock1
				par-1	Mark3						Sgs4	Spock2
				par-1	Mark1						Sgs4	9530068E07Rik
				par-1	Mark2						Sgs4	BB014433
				par-1	Mark4						Dab	Dab1
				eIF-3p40	Eif3h						Dab	Dab2
				MED26	Med26						CG3792	Mpdu1
				zip	Myh10						l(1)G0156	Idh3a
				zip	Myh9						AstA-R1	Galr2
				zip	Myh14						AstA-R1	Kiss1r
				zip	Myh11						AstA-R1	Galr1
				CG42542	Tmem165						lz	Runx2
				Kdm2	Kdm2a						lz	Runx3
				Kdm2	Kdm2b						lz	Runx1
				Kdm2	Gm2479						CG11695	Zfp667
				Mipp1	Minpp1						CG11695	Zfp212
				ced-6	Gulp1						CG11695	Zfp366
				bip2	Taf3						CG11695	Zfp865
				ear	Mllt1						CG11695	Zfp710
				ear	Mllt3						CG11695	Zim1
				TM4SF	Tspan10						Dhit	Rgs20
				TM4SF	Rom1						Dhit	Rgs17
				TM4SF	Tspan6						Dhit	Rgs19
				TM4SF	Tspan7						Dhit	Rgs13
				CG31689	Abcg1						Dhit	Rgs8
				bdg	Slc6a8						Dhit	Rgs5
				bdg	Bach1						Dhit	Rgs4
				arm	Ctnnb1						Dhit	Rgs16
				arm	Jup						Dhit	Rgs18
				Kap-alpha3	Kpna4						Dhit	Rgs2
				Kap-alpha3	Kpna3						Dhit	Rgs3
				CG16721	Tcp11l1						Dhit	Rgs1
				CG16721	Tcp11l2						GC	Ggcx
				CG16721	Tcp11						CaMKII	Camk2b
				CG16721	Tcp11x2						CaMKII	Camk2d
				CG5721	Armc6						CaMKII	Camk2g
				D1	Krtap16-1						CaMKII	Camk2a
				D1	Satl1						CG34126	Uhrf1bp1l
				D1	Sat1						CG34126	Uhrf1bp1
				D1	AU022751						Cyp4ac1	Cyp4v3
				D1	Sat2						Cyp4ac1	Cyp4f37
				D1	Sprr3						Cyp4ac1	Cyp4a10
				CG1607	Slc7a5						Cyp4ac1	Cyp4f16
				CG1607	Slc7a6						Cyp4ac1	Cyp4f18
				CG1607	Slc7a8						Cyp4ac1	Cyp4a32
				CG1607	Slc7a10						Cyp4ac1	Cyp19a1
				CG1607	Slc7a11						Cyp4ac1	Cyp4a12b
				Liprin-beta	Ppfibp2						Cyp4ac1	Cyp4a14
				Liprin-beta	Ppfibp1						Cyp4ac1	Cyp4f13
				Hmt4-20	Suv420h1						Cyp4ac1	Cyp4f39
				Hmt4-20	Suv420h2						Cyp4ac1	Cyp4b1
				bt	Ttn						Cyp4ac1	Cyp4a31
				wdb	Ppp2r5e						CG9921	Higd2a
				wdb	Ppp2r5a						vri	Nfil3
				wdb	Ppp2r5b						Synd	Pacsin2
				uif	Crb1						Synd	Pacsin1
				uif	Svep1						Synd	Pacsin3
				uif	5330417C22Rik						tow	1700025G04Rik
				CG31381	Trit1						Unc-115a	Ablim2
				CG31475	Sdf4						Unc-115a	Ablim3
				dgo	Ankrd6						Unc-115a	Ablim1
				S6k	Rps6kb2						Unc-115a	Dmtn
				S6k	Rps6kb1						HIP	St13
				CG11089	Atic						Ent3	Slc29a4
				Pka-R1	Prkar1a						CG9171	B4gat1
				Pka-R1	Prkar1b						RpL4	Rpl4
				CG5604	Hectd1						RpL27	Rpl27
				N	Notch1						RpL27	Gm4825
				N	Notch2						RpL27	Rpl27-ps3
				N	Notch3						dpr18	Amica1
				N	Notch4						LSm3	Lsm3
				yata	Scyl1						Spase12	Spcs1
				Droj2	Dnaja4						Kdm4B	Kdm4a
				Droj2	Dnaja1						Kdm4B	Kdm4c
				Droj2	Dnaja2						RabX5	Rab36
				Cad96Cb	Cdhr1						RabX5	Rab34
				Sema-1b	Sema6c						CG30054	Gna11
				Sema-1b	Sema6d						CG30054	Gna15
				Sema-1b	Sema6a						CG5934	Scoc
				Sema-1b	Sema6b						CG32758	Snx27
				cnc	Nfe2						CG34377	Samd5
				cnc	Nfe2l2						mmd	Adam11
				cnc	Nfe2l1						mmd	Adam22
				cnc	Nfe2l3						mmd	Adam23
				cnc	Bach1						mmd	Adam5
				cnc	Bach2						mmd	Adam3
				Tbc1d15-17	Tbc1d15						mmd	Adam32
				Tbc1d15-17	Tbc1d17						mmd	Adam2
				Dg	Dag1						mmd	Adamdec1
				CG10126	Capsl						mmd	Adam18
				CG10126	Caps2						CG6231	Slc22a3
				CG10960	Slc2a8						CG6231	Slc22a2
				RhoGAP93B	Arhgap39						CG6231	Slc22a1
				Drak	Stk17b						Cks30A	Cks1b
				swm	Rbm26						Cks30A	Cks1brt
				swm	Rbm27						Cks30A	Cks2
				sno	Sbno1						GstE12	Gstz1
				sno	Sbno2						GstE12	Gdap1
				Mrtf	Mkl1						GstE12	Gdap1l1
				Mrtf	Mkl2						CG10947	Camkmt
				Mrtf	Myocd						didum	Myo5a
				U2af50	U2af2						didum	Myo5b
				casp	Faf1						didum	Myo5c
				CdGAPr	Arhgap33						Pex14	Pex14
				CdGAPr	Arhgap32						SP2637	Ntan1
				CdGAPr	Arhgap31						Mdh2	Mdh2
				CdGAPr	Arhgap30						tweek	4932438A13Rik
				E(spl)m3-HLH	Hes6						SLC5A11	Slc5a6
				E(spl)m3-HLH	Hes3						SLC5A11	Slc5a12
				E(spl)mbeta-HLH	Hes2						CG17110	Acy1
				E(spl)mbeta-HLH	Hes3						CG42668	Osbpl8
				Gclc	Gclc						CG42668	Osbpl5
				CG10211	Mpo						Tsp42Ea	Cd63
				Trpm	Trpm3						mAChR-A	Chrm1
				Trpm	Trpm7						mAChR-A	Chrm3
				Trpm	Trpm6						mAChR-A	Chrm5
				Trpm	Trpm1						mAChR-A	Chrm2
				frtz	Wdpcp						mAChR-A	Chrm4
				CG9649	Prss48						CG12795	Zfand2b
				Cdk4	Cdk6						CG12795	Zfand2a
				Cdk4	Cdk4						CG6195	Drg2
				wkd	Tbc1d10a						CG17360	Plekhm2
				wkd	Tbc1d10b						smid	Nvl
				wkd	Tbc1d10c						Pde6	Pde11a
				CG42342	Col13a1						NaCP60E	Scn8a
				CG42342	Col23a1						gb	Slc7a6
				Su(Tpl)	Ell						gb	Slc7a7
				Su(Tpl)	Ell2						Pex7	Pex7
				Su(Tpl)	Ell3						RFeSP	Uqcrfs1
				Su(Tpl)	Ocel1						CG9776	Zfp318
				Su(Tpl)	Marveld2						Hpr1	Thoc1
				Su(Tpl)	Ocln						CG11099	Lrrc28
				Ack-like	Syk						Wdr82	Wdr82
				Ack-like	Zap70						trus	Pdcd2l
				Spn27A	Serpini1						CG11982	Rnf115
				Spn27A	Serpine2						CG11982	Rnf126
				Spn27A	Serpine1						mRpL37	Mrpl37
				Spn27A	Serpini2						His3.3A	H3f3b
				Spn27A	Serpina6						His3.3A	H3f3a
				Spn27A	Serpina1a						CG8314	Zdhhc3
				Spn27A	Serpina5						CG8314	Zdhhc7
				Spn27A	Serpina1c						CG8314	Zdhhc25
				Spn27A	Serpina1d						Sur-8	Shoc2
				Spn27A	Serpind1						CG12672	Ino80
				Spn27A	Serpina10						CG12672	Ep400
				Spn27A	Serpina16						Jon99Ci	Cela3b
				Spn27A	Serpina9						Jon99Ci	Cela2a
				Spn27A	Serpina11						Jon99Ci	Ctrb1
				Spn27A	Serpina7						Jon99Ci	Cela3a
				Spn27A	Serpine3						Jon99Ci	Cela1
				Spn27A	Serpina1e						Jon99Ci	Ctrl
				Spn27A	Serpina12						Mal-B2	Slc3a1
				Spn27A	Serpina3a						CG12541	Fndc4
				Spn27A	Serpina1b						CG12541	Fndc5
				Spn27A	Serpina3k						Uvrag	Uvrag
				Spn27A	Serpina3i						dao	Smyd4
				Spn27A	Serpina3f						CG7840	Srd5a3
				Spn27A	Serpina3j						sNPF-R	Prlhr
				Spn27A	Serpina3n						sNPF-R	Npy2r
				Spn27A	Serpina3c						sNPF-R	Gpr83
				Galphas	Gnas						sNPF-R	Hcrtr2
				Galphas	Gnal						Cul1	Cul1
				Ulp1	4930444G20Rik						Gfrl	Gfral
				Ulp1	Gm5415						Ac76E	Adcy2
				Ulp1	Senp2						Ac76E	Adcy7
				Ulp1	AF366264						Ac76E	Adcy4
				CG2162	R3hcc1l						CG43085	4931406P16Rik
				CG2162	R3hcc1						IntS14	Vwa9
				tral	Lsm14a						Vamp7	Vamp7
				tral	Lsm14b						CG33543	Muc15
				fz	Fzd1						CG33543	Lsamp
				fz	Fzd7						CG33543	Opcml
				fz	Fzd2						CG33543	Iglon5
				fz	Fzd6						CG33543	Ntm
				fz	Fzd3						CG33543	Speg
				Gip	Hyi						CG8728	Pmpca
				msl-1	Msl1						CG2993	Arrdc3
				Hnf4	Hnf4g						CG2993	Arrdc4
				Hnf4	Hnf4a						CG2993	Arrdc2
				CG3967	Atat1						CG2993	Txnip
				Arf51F	Arf6						CG9967	Mkrn2os
				CIAPIN1	Ciapin1						stmA	Efr3b
				aralar1	Slc25a12						stmA	Efr3a
				aralar1	Slc25a13						CG7627	Abcc4
				ics	Rsu1						CG7627	Abcc12
				Tsp42Ef	Upk1a						CG7627	Cftr
				Tsp42Ef	Tspan1						CG14234	Tmem198
				Tsp42Ef	Upk1b						CG14234	Tmem198b
				Tsp42Ef	Rom1						CG14866	Cd207
				Tsp42Ef	Cd63						CG14866	Asgr1
				Tsp42Ef	Tspan9						CG14866	Mgl2
				Tsp42Ef	Tspan4						CG14866	Clec4f
				CG42588	Gtf3c2						CG14866	Asgr2
				Tpr2	Dnajc7						CG14866	Clec10a
				CG8312	Fam43a						rho-5	Rhbdf1
				CG8312	Fam43b						rho-5	Rhbdf2
				CG8312	Pid1						CG9164	Wscd1
				CG42684	Syngap1						CG9164	Wscd2
				CG42684	Dab2ip						Lsm10	Lsm10
				CG42684	Rasal2						Lerp	Igf2r
				CG42684	Rasal3						AP-1-2beta	Ap1b1
				Ncc69	Slc12a2						AP-1-2beta	Ap2b1
				Ncc69	Slc12a1						Cyp1	Ppif
				Ncc69	Slc12a3						Cyp1	Ppia
				CG10376	Ppm1f						CG31642	Kcmf1
				CG10376	Ppm1e						Prosbeta5	Psmb5
				Cctgamma	Cct3						Prosbeta5	Psmb8
				ninaB	Bco2						Prosbeta5	Psmb11
				ninaB	Bco1						CG3530	Mtmr6
				ninaB	Rpe65						CG3530	Mtmr7
				CG1902	Ttpal						Eb1	Mapre3
				CG1902	Ttpa						Eb1	Mapre1
				CG1902	Rlbp1						Eb1	Mapre2
				CG1902	Clvs2						G6P	G6pc
				CG1902	Clvs1						G6P	G6pc3
				p	Hps5						G6P	G6pc2
				CG12316	Msl1						CG42383	Ubxn2b
				Acp36DE	Sry						Shal	Kcnd2
				CG43163	Ttc28						Shal	Kcnd3
				Crtc	Crtc1						Shal	Kcnd1
				Crtc	Crtc3						Jheh3	Ephx1
				Crtc	Crtc2						Stam	Stam2
				Pp2A-29B	Ppp2r1a						Stam	Stam
				Pp2A-29B	Ppp2r1b						Rgk3	Rrad
				CG5455	Serac1						Rgk3	Rem2
				Sar1	Sar1b						Rgk3	Gem
				Sar1	Sar1a						CG31344	Polr2g
				CG17324	Ugt2b38						CG11652	Dph1
				CG17324	Ugt2b37						CG6144	Alkbh6
				CG17324	Ugt1a1						ari-2	Arih2
				CG17324	Ugt8a						sqh	Myl12a
				CG17324	Ugt3a1						sqh	Myl9
				CG17324	Ugt3a2						sqh	Myl12b
				G9a	Ehmt2						CG5160	Rasl11b
				G9a	Ehmt1						CG5160	Rerg
				Cad86C	Cdhr1						CG5160	Rasl12
				papi	Tdrkh						CG10366	Zfp64
				14-3-3epsilon	Ywhae						CG10366	Zfp335
				lva	Tnip2						CG10366	Zfp953
				lva	Cenpf						CG31345	Capsl
				lva	Golga4						NAAT1	Slc6a5
				lva	Golgb1						NAAT1	Slc6a14
				lva	Cenpe						Gs1l	Hdhd1a
				Pi3K21B	Pik3r3						sky	Tbc1d24
				Pi3K21B	Pik3r1						Sc2	Tecr
				Pi3K21B	Pik3r2						Sc2	Tecrl
				CG5909	Prss48						RpL24-like	Rsl24d1
				CG1764	Ddah1						CG43066	Slc6a15
				CG1764	Ddah2						CG43066	Slc6a17
				RhoU	Rhou						CG43066	Slc6a18
				RhoU	Rhov						CG43066	Slc6a19
				Trf2	Tbpl1						CG43066	Slc6a20a
				rno	Jade3						CG43066	Slc6a20b
				rno	Jade1						CG43066	1700039E15Rik
				rno	Jade2						alpha-Est9	Nlgn2
				CG33110	Elovl1						alpha-Est9	Nlgn4l
				if	Itga8						alpha-Est9	Nlgn1
				if	Itga5						alpha-Est9	Cel
				if	Itgav						alpha-Est9	Nlgn3
				if	Itga2b						alpha-Est9	Bche
				CG6701	Mov10						Eps-15	Eps15l1
				CG10413	Slc12a9						Eps-15	Eps15
				CG8188	Ube2s						CG31729	Atp9b
				fz2	Fzd5						CG31729	Atp9a
				fz2	Fzd8						Cbp53E	Calb1
				CG9684	Snd1						Cbp53E	Calb2
				CG9684	Smyd2						Cbp53E	Scgn
				CG9684	Smyd3						CG5214	Dlst
				CG9684	Smyd1						CG13337	Trdn
				Psc	Bmi1						CG17059	Myeov2
				Psc	Pcgf2						CG2846	Rfk
				Psc	Pcgf5						RpS24	Rps24
				CG18641	Lipi						RpS24	LOC102642752
				CG18641	Lpl						CG11753	Sys1
				CG18641	Lipc						CG9769	Eif3f
				CG18641	Lipg						trc	Stk38
				CG18641	Liph						trc	Stk38l
				Xbp1	Xbp1						ninaD	Scarb1
				Sin3A	Sin3a						Zw10	Zw10
				Sin3A	Sin3b						Idgf2	Chit1
				4E-T	Eif4enif1						Idgf2	Chia1
				CG7979	Uxs1						Swim	Tinagl1
				CG32549	Nt5c2						Swim	Tinag
				step	Cyth1						RpL26	Rpl26
				step	Cyth3						Vps28	Vps28
				step	Cyth2						CG30089	Chd3
				step	Cyth4						CG30089	Chd4
				CG6287	Phgdh						CG30089	Chd2
				Syx5	Stx5a						CG30089	Chd5
				Gp93	Hsp90b1						CG30089	Chd1
				Patronin	Camsap2						Dcp1	Dcp1a
				Patronin	Camsap1						Dcp1	Dcp1b
				Patronin	Camsap3						CG6565	Stard7
				Hs6st	Hs6st1						CG6565	Pctp
				Hs6st	Hs6st3						RpL32	Rpl32
				Hs6st	Hs6st2						RpL32	Gm4987
				MSBP	Pgrmc1						RpL32	Rpl32-ps
				MSBP	Pgrmc2						CG8397	Emc7
				Ir93a	Grik3						CG1371	Nomo1
				Ir93a	Grik2						Lgr1	Lhcgr
				HmgD	Ssrp1						Lgr1	Fshr
				mbf1	Edf1						Lgr1	Tshr
				CG14299	Epg5						Acyp2	Acyp1
				Vha100-2	Atp6v0a4						VhaPPA1-1	Atp6v0b
				Vha100-2	Atp6v0a1						RpS28b	Rps28
				Rpt4R	Psmc6						RpS28b	Gm10161
				CalpA	Capn8						RpS28b	LOC100044740
				CalpA	Capn3						CG9270	Abcc4
				CalpA	Capn9						CG9270	Abcc8
				CalpA	Capn1						CG9270	Cftr
				CalpA	Capn11						CG14464	Arl14epl
				AGO1	Ago2						CG14464	Arl14ep
				AGO1	Ago1						Vps25	Vps25
				AGO1	Ago3						CG17737	Eif1
				AGO1	Ago4						CG17737	Eif1b
				Ets96B	Etv1						CG17737	Gm16378
				Ets96B	Etv5						JhI-1	Elac2
				Ets96B	Etv4						Tsp42Ek	Tspan8
				eff	Ube2d3						Tsp42Ek	Rom1
				eff	Ube2d2a						CG6180	Pbp2
				eff	Ube2d1						CG6180	Pebp4
				eff	Ube2d2b						CG1213	Slc2a8
				eff	Ube2dnl2						Imp	Igf2bp3
				eff	Ube2dnl1						Imp	Igf2bp2
				CG13252	Nell2						Imp	Igf2bp1
				CG13252	Nell1						X11L	Apba1
				CG13252	Crim1						X11L	Apba2
				CG30022	Ethe1						X11L	Apba3
				M6	Gpm6a						CG32485	Mospd2
				M6	Gpm6b						CG10188	Arhgef18
				M6	Plp1						CG10188	Arhgef2
				CG2926	Phrf1						CG10188	Arhgef28
				CG2926	Scaf1						CG10188	Akap13
				CG2926	Scaf11						CG11378	Ifrd1
				coro	Coro1c						CG11378	Ifrd2
				coro	Coro6						CG31773	Fpgs
				coro	Coro1b						CG9467	Kctd3
				coro	Coro1a						CG9467	Shkbp1
				coro	Coro2b						CG45186	Svil
				coro	Coro2a						CG42813	Nudt14
				Unc-13-4B	Baiap3						UBL3	Ubl3
				Unc-13-4B	Unc13d						CG10306	Eif3k
				nsl1	Kansl1						SP1029	Anpep
				nsl1	Kansl1l						Pomp	Pomp
				Jheh2	Ephx1						CG11857	Rer1
				Trp1	Sec62						Camta	Camta1
				Mical	Mical2						Camta	Camta2
				Mical	Mical3						Task7	Kcnk9
				Mical	Mical1						Task7	Kcnk3
				E(Pc)	Epc2						Task7	Kcnk15
				E(Pc)	Epc1						CG34351	Rgs7bp
				Ptp69D	Ptprc						CG42390	Tmf1
				Bmcp	Slc25a30						CG32544	Usp39
				Bmcp	Slc25a14						CG6220	Cdc73
				bin3	Mepce						CG16908	Tti1
				ph-p	Phc1						NFAT	Nfat5
				ph-p	Phc3						NFAT	Nfatc2
				dome	Dapk1						NFAT	Nfatc3
				CG4747	Glyr1						NFAT	Nfatc4
				da	Tcf12						NFAT	Nfatc1
				da	Tcf3						Syx1A	Stx1a
				da	Tcf4						Syx1A	Stx1b
				MCPH1	Mcph1						Syx1A	Stx2
				wts	Lats2						Syx1A	Stx3
				wts	Lats1						Syx1A	Stx4a
				or	Ap3s2						Syx1A	Stx19
				or	Ap3s1						Syx1A	Stx11
				Tsp96F	Cd81						mge	Tomm22
				Tsp96F	Tspan2						FucTA	Fut9
				Tsp96F	Cd37						FucTA	Fut7
				Tsp96F	Cd9						FucTA	Fut4
				pnut	42620						Cyp49a1	Cyp27a1
				Bx42	Snw1						Cyp49a1	Cyp27b1
				Cct5	Cct5						Cyp49a1	Cyp11a1
				Sobp	Sobp						Arpc4	Arpc4
				Sobp	Rai2						par-6	Pard6g
				UGP	Ugp2						par-6	Pard6b
				CG15309	Ypel2						par-6	Pard6a
				CG15309	Ypel1						CG1688	Kcnk1
				CG15309	Ypel3						CG1688	Kcnk6
				CG15309	Ypel4						CG1688	Kcnk18
				mav	Tgfb3						CG1688	Kcnk7
				mav	Lefty1						CG42511	Bbip1
				mav	Inhbe						CG8135	Lmbrd2
				mav	Inhbc						Pngl	Ngly1
				Pez	Ptpn21						wun	Ppap2a
				Pez	Ptpn14						wun	Ppap2b
				CkIalpha	Csnk1a1						Mct1	Slc16a12
				CG31683	Pla2g15						Mct1	Slc16a8
				CG31683	Lcat						Mct1	Slc16a4
				Cyp317a1	Cyp3a41a						CG14883	Gde1
				Cyp317a1	Cyp3a11						CG15168	Mmgt1
				Cyp317a1	Cyp3a16						CG15168	Mmgt2
				Cyp317a1	Cyp3a25						Cpsf73	Cpsf3
				Cyp317a1	Cyp3a44						Est-6	Nlgn2
				Cyp317a1	Cyp3a13						Est-6	Nlgn4l
				Cyp317a1	Cyp3a57						Est-6	Nlgn1
				Cyp317a1	Cyp3a41b						Est-6	Cel
				Cyp317a1	Cyp3a59						Est-6	Nlgn3
				Cyp317a1	Tbxas1						erm	Fezf2
				Cyp317a1	Ptgis						erm	Fezf1
				CG11414	Zfp598						Fis1	Fis1
				kuz	Adam10						CG13392	Tmem126a
				Tctp	Tpt1						CG13392	Tmem126b
				akirin	Akirin2						rad50	Rad50
				akirin	Akirin1						Wbp2	Wbp2
				CG6225	Xpnpep2						Wbp2	Wbp2nl
				RN-tre	Usp6nl						CG1434	Dus2
				CG10026	Ttpa						Nmt	Nmt1
				ncm	Cwc22						Nmt	Nmt2
				ncm	Gm13695						Kua	Tmem189
				ncm	Gm13691						CG7739	Itfg1
				Trl	Zbtb32						Rtc1	Rcl1
				CG30345	Slc46a1						capu	Fmn2
				CG30345	Slc46a3						capu	Fmn1
				CG30440	Mcf2						Cngl	Hcn2
				CG30440	Mcf2l						Cngl	Hcn1
				inc	Kctd5						Cngl	Hcn3
				inc	Kctd17						Cngl	Hcn4
				inc	Kctd2						Acn	Acin1
				kkv	Has1						CG9150	Dhrs11
				kkv	Has2						Syx4	Stx19
				kkv	Has3						Syx4	Stx11
				Cad74A	Pcdh11x						Syx4	Stx1a
				Cad74A	Pcdh9						Roc2	Rnf7
				Cad74A	Cdhr2						Roc2	Gm7075
				Cad74A	Cdhr1						spg	Dock3
				Hml	Sspo						spg	Dock4
				Hml	Muc5b						CG6026	Kcnh4
				Hml	Vwf						CG6026	Kcnh8
				Hml	Otog						CG6026	Kcnh3
				Hml	Muc5ac						CG6026	Brd4
				Hml	Tecta						CG10827	Akp3
				Hml	F8						CG10827	Alpl
				Hml	Edil3
				Hml	Nrp1
				Hml	Mfge8
				Hml	Nrp2
				Hml	Muc2
				Hml	Muc6
				CG2316	Abcd2
				CG2316	Abcd1
				galectin	Lgals9
				galectin	Lgals4
				galectin	Lgals8
				galectin	Lgalsl
				galectin	Lgals3
				galectin	Gm5065
				galectin	Grifin
				galectin	Lgals7
				modSP	Ston2
				modSP	Ston1
				modSP	C6
				modSP	Hp
				modSP	C1rb
				modSP	Tmprss15
				modSP	C1s1
				modSP	Pamr1
				modSP	Masp2
				hbs	Nphs1
				mew	Itga6
				mew	Itga3
				mew	Itga7
				mew	Itgam
				Dlic	Dync1li2
				Dlic	Dync1li1
				CG3168	Sv2a
				CG3168	Sv2b
				CG3168	Sv2c
				chif	Dbf4
				Mnn1	Men1
				Pp2C1	Ppm1d
				CG9812	Nupl2
				CG9812	Leng9
				msn	Map4k4
				msn	Tnik
				msn	Mink1
				msn	Nrk
				Rab11	Rab11a
				Rab11	Rab11b
				Dredd	Casp8
				sd	Tead1
				sd	Tead3
				sd	Tead2
				sd	Tead4
				NTPase	Entpd5
				NTPase	Entpd6
				NTPase	Entpd4
				Txl	Txnl1
				CG8507	Lrpap1
				GstE1	Gstz1
				GstE1	Gdap1
				GstE1	Gdap1l1
				GstE1	Gsto1
				GstE1	Gstt3
				GstE1	Gstt2
				GstE1	Gstt1
				CG6422	Ythdf1
				CG6422	Ythdf3
				CG6422	Ythdf2
				myo	Mstn
				myo	Gdf11
				Karybeta3	Ipo5
				Karybeta3	Ranbp6
				CG7324	Tbc1d9
				CG7324	Tbc1d9b
				CG7324	Tbc1d8b
				CG7324	Tbc1d8
				Samuel	Samd11
				Samuel	Samd7
				ome	Fap
				SamDC	Amd2
				SamDC	Amd1
				CG11920	Imp4
				Mipp2	Minpp1
				CG14646	Tmem129
				GalNAc-T1	Galnt5
				eIF4G2	Eif4g1
				CG4768	1810013L24Rik
				nct	Ncstn
				Mlc-c	Myl6
				Mlc-c	Myl1
				Mlc-c	Myl6b
				Mlc-c	Myl4
				Mlc-c	Myl3
				row	Zfp280d
				row	Pogz
				row	Zfp280c
				row	Zfp280b
				cnk	Cnksr2
				cnk	Cnksr3
				cnk	Cnksr1
				cnk	Ipcef1
				vari	Mpp6
				vari	Mpp2
				EDTP	Mtmr14
				Mer	Nf2
				Dok	Dok2
				Dok	Dok1
				Dok	Dok3
[truncated: 90 more rows]
