# Supplementary material for: Multifunctional glial support by Semper cells in the Drosophila retina
Source: PLoS Genet. 2017 May 31;13(5):e1006782. doi: 10.1371/journal.pgen.1006782 (PMC5470715; doi:10.1371/journal.pgen.1006782)
Supplement: S5 Table — Gene sets from murine retinal and forebrain neural cell types [106,181] used for overlap analysis with genes enriched in Drosophila cone cells and photoreceptors. Genes highlighted in green represent genes whose fly orthologs are enriched in Drosophila CCs, while those highlighted in blue represent those with fly orthologs enriched in PRs. (XLSX) [file pgen.1006782.s011.xlsx]

## Sheet: S5) Vert. Gene Overlaps
Dropseq Retinal Cells																Cahoy Neural Cell Types
C1 - Horizontal		C2-C12 RGC		C13-C23 Amacrine		C24-25-Rods/Cones		C26-C33 BIPOLAR		C34-Muller		C35-Astrocytes				Neurons		Astrocytes		Oligodendrocytes
HSP90AB1		CLMN		HPGD		ROM1		SULF2		CD63		PAX8				Tacc2		Notch1		Rapgef4
TAGLN3		GPRASP1		GPRASP1		GNAT1		PPP3CA		GLUL		CD63				Syne1		Notch2		Rapgef5
PTPRO		HSP90AB1		HSP90AB1		GNAT2		FSCN1		VCAM1		GLUL				Gprasp1		Notch3		Qk
ATP6V1A		RBPMS		CADM3		PDC		CNTN1		CRYAB		QK				Mapkbp1		Decr1		Clmn
TMOD1		RBPMS2		SULF2		CNGB1		CNTN4		CNN3		CRYAB				Cadm3		Rapgef3		Stard13
ITGB5		CD200		BASP1		GNGT1		MEIS2		CP		CNN3				Pvrl3		Rom1		Cadm4
SCD2		BASP1		TAGLN3		GNGT2		ATP2B1		DUSP1		CP				Cd200		Cd63		Pvr
SGK1		TAGLN3		SV2A		SLC24A1		SAMSN1		KCNJ10		SOX2				Htr2c		Ddit4		Zfp64
PCSK6		SV2A		LRRN3		UNC119		ITM2C		NUDT4		BCAN				Hn1		Hsd17b11		Cryab
GNAI1		NUDT4		TRIM9		CD59A		EPHA7		SOX2		TSC22D4				Sulf1		Glul		Hn1l
THRSP		SOX2		CNTN6		GNB1		SOX4		KDR		TMEM47				Basp1		Tacc3		Csmd3
NAV1		LOXL2		TENM1		GNB3		MAP6		TSC22D4		CNTN1				Flnb		Qk		Sulf2
ELAVL3		NRCAM		BNIP3		SAG		CNTNAP2		SCD2		BTBD3				Lmo7		Pnrc2		Dock10
GNAS		L1CAM		ATP2B1		ARR3		DNAJA1		WIPI1		ITGB1				Ppp1r13b		Clmn		Dock9
SLC12A2		RAB6B		FNBP1L		CCDC136		TRPM1		CDKN1B		SCD2				Ppp3cb		Syne1		Sv2a
PIK3R3		RAB6A		ITM2B		FAM57B		CAMSAP2		BSG		BSG				Ppp3ca		Vcam1		Phldb1
SLC4A3		LRRN3		ITM2C		CNGA1		TCF4		ITM2B		ITM2B				Amph		Eya1		Elovl1
PACSIN1		TSC22D1		FBXW7		TULP1		SCGN		RLBP1		PSAP				Dusp4		Eya4		Elovl7
UHRF1BP1L		LRP8		PDGFRA		NR2E3		MYO5A		GNAI2		PDGFRA				Gda		Stard8		Ppp1r13l
RGS3		FSCN1		KIT		RDH12		ABLIM1		FLT1		SLC30A10				Kcnj3		Rbpms2		Ppp3cb
COX5A		CNTN1		DLGAP1		RS1		CAMK2B		HES1		HES1				Eef1a2		Rdh14		Bin1
RCN2		TENM4		PRDM13		RCVRN		GLS		ID3		EPAS1				L1cam		Tlr3		Dusp7
PFKFB3		TENM2		NAV1		GUCA1B		CACNA2D3		ID2		ID3				Chl1		Cadm1		Dusp9
SLC24A2		TENM1		NCKAP5		PRPH2		GUCY1A3		ID1		ID2				Rab6b		Pvrl3		Kcnj10
YWHAG		TMOD2		ID4		RHO		MAP4		SAT1		ID4				Rin1		Lamb2		Nudt4
LMO1		MEIS2		ELAVL4		OPN1SW		SLC4A10		TRPM3		CNTNAP2				Lrrn2		Cyp4v3		Nfasc
GNG2		PLCB1		ELAVL3		OPN1MW		PTPRZ1		COL23A1		TRPM3				Gdap1		Cyp4f13		Scarb2
SYT11		ATP2B4		TSPAN7		AIPL1		KCNG4		GPM6A		GNAS				Gdap1l1		C4b		Cyp4f16
DST		ATP2B2		PRKAR1A		NRL		PTPRD		GPM6B		DDAH1				Eif4a2		Dock11		Rbm41
ONECUT2		ATP2B1		COL23A1				NRXN3		TCF4		CRIM1				Atp6v1a		Triobp		Rnpc3
ONECUT1		GALNT15		SERPINE2				SLC12A5		CD9		GPM6B				Setd5		Ddit4l		Ptprj
SYT2		NPTN		GNAL				NFIA		CD81		CD9				Iqsec3		Tagln		Ptpro
PLCB4		EMB		GNAS				ZFHX4		MFGE8		CD81				Iqsec2		Tagln3		Rab21
SNAP25		ITM2C		PIK3R3				PDE1A		RCN2		LCAT				Pcdha11		Cnn3		Rab31
MYO6		EPHA5		HS6ST2				NME1		CAR14		MAP4K4				Trim46		Ski		Slc9a3r2
CD59A		MAGI3		PGRMC1				PRKCA		LAPTM4A		LRPAP1				Trim67		Frmpd1		Gas2
MEGF11		SOX4		GRIK2				SYT4		COX4I2		SLC4A4				Ppm1a		Cdc14a		Adipor1
RCAN2		TPBG		GPM6A				CADPS		PAK3		RGS5				Cntn4		Trp53bp2		Adipor2
SMARCA4		DLGAP1		TCF4				APLP2		ATP1B3		ANXA5				Cntn3		Pnpla2		Lrrn1
APPL2		CBX6		SOBP				MACF1		TGFB2		LAPTM4A				Cntn6		Dusp1		Rab32
ADARB1		PRKACB		CNKSR2				KCNMA1		ZFP36L1		MMD2				Negr1		Dusp6		Tsc22d4
RABEP1		NAV1		EIF1B				HLF		AQP4		ATP1A2				Hcn1		Sod3		Ldlr
KLF13		CERS5		CALB2				UNC13C		TIMP3		PAK3				Nucb2		Sod1		Vldlr
SOWAHA		ID4		KCND3				PLCB4		TIMP2		SORBS2				Clic6		Kcnj10		Erbb3
UTRN		ATL1		EFR3A				GNG13		VEGFA		NFIA				Clic5		Nudt3		Erbb4
COL27A1		FBXO32		CAMK2A				TGFB2		CROT		NFIB				Pdxp		Sox2		Acaca
NEFL		ELAVL4		RGS17				CHRNA6		SLC16A1		SYT11				Bag4		Hddc2		Rap1gap
NEFM		ELAVL2		RGS8				SH3BGRL		PRDX1		PAM				Necap1		Loxl3		Anp32b
CTNNA2		ELAVL3		DAB1				NAP1L5		CTSL		CMTM5				Zfand5		Bcan		Eif4a1
TNR		CNTNAP2		RYR2				GNB3		SLMAP		TGFB2				Btbd6		Spire1		Arrdc2
DNER		MYH10		FILIP1L				B3GALT2		TTYH1		TIMP3				Tmod3		Fgfr2		Arrdc3
WNK4		PPFIBP1		NR4A2				VIPR2		JUN		MYO6				Fat4		Fgfr3		Bcat1
TMX4		PRKAR1B		UBASH3B				CASP7		JUND		RCN1				Itpr1		Fgfr1		Ubr2
NEBL		SEMA6A		NDUFC2				STRIP2		NDRG2		AGT				Hivep3		Cyp4f16		Trim36
NEFH		COL23A1		GUCY1A3				ADCY2		HTRA1		CRIP1				Hivep2		Sesn3		Rhoa
ZEB2		SERPINI1		MAPT				CCDC136		CRYM		LMAN1				Abcg4		Sesn1		Fscn1
NDRG1		SERPINE2		ABAT				RRBP1		UTP14B		APPL2				Pabpc1		Rab5a		Cntn1
NDRG4		GNAS		SLC24A2				ZBTB20		CDH2		NPC2				Hk1		Rab22a		Cntn2
UCHL1		RASAL2		CRMP1				ASIC3		ESPN		AP1S2				Hkdc1		Rab21		Cntn3
ATP1B1		DDAH1		HSD17B12				TTYH1		DBI		MGST1				Matk		Rin2		Plekhg1
LMO4		LPL		YWHAH				TACR3		PAX6		CTSL				Paip1		Slc9a3r1		Plekhg3
STMN2		HS6ST2		YWHAG				GSG1		CYR61		ABHD4				Atp2b3		Gas2l1		Clic4
STMN3		NELL2		STAC2				GRIK1		SBSPON		CLEC18A				Atp2b2		Gstz1		Fkbp15
CDH4		GPM6A		DLG2				TNNT1		ABCA8A		SERPINH1				Atp2b1		Tsc22d3		Sass6
LSAMP		DAPK1		PTPRF				LMO4		PRDX6		JUN				Cxadr		Tsc22d4		Nfkbib
TPM1		TGFB3		PTPRD				CLTB		FOS		NDRG2				Etv6		Gli3		Nfkbie
ADRA2A		EDIL3		PTPRS				CDH8		SPON1		PMP22				Grb10		Gli2		Klhl17
LIMA1		GSTO1		NRXN1				CDH9		PPAP2B		CDH2				Raph1		Lrp8		Dmrtb1
LRP11		MPP6		NRXN2				CDH11		COL9A1		TES				Plxnc1		Ldlr		Bmp2
FAIM2		APBA1		NRXN3				GLRA1		SOX9		DBI				Plxna2		Msrb2		Bmp4
TFAP2B		CHAT		SYT7				GABRR2		ATP1A1		SLC6A11				Plxna1		Egfr		Slc25a32
TUBA1A		CALB2		GNG2				GABRR1		ALDOC		CTGF				Baiap2		Erbb2		Lims2
CTTNBP2		PTPRK		GNG3				GRIA2		GPR37		LSAMP				Akt3		Sdc4		Zfand5
MSI2		1700025G04RIK		PAK3				ST18		RDH10		LAMP1				Pcsk5		Sdc2		Galnt13
TKT		CAMK2A		NFIX				GPR179		RTN4		LAMP2				1700037H04Rik		Acadsb		Zbtb24
RTN1		RGS4		NFIB				IGF1		RTN3		IGF2				Fnbp1l		Slc13a3		Dot1l
REEP5		RGS8		NFIA				SEBOX		CAR2		PRDX6				Bok		Slc13a5		Tmod1
TMEM132A		RYR2		6430548M08RIK				REV3L		TSPAN3		SPON1				Zfp444		Grhl1		Tmod2
SPOCK3		DUSP26		PDE1C				QPCT		CACNG4		PPAP2B				Tnrc6c		Anp32e		Spop
CALB1		FILIP1L		PRKCB				NETO1		ENO1		CTSD				Anxa7		Arrdc3		Dock5
TSPAN3		NR4A2		SCN1A				FRMD3		SLC1A3		ADD3				Lonrf2		Txnip		Bicd1
LHX1		PDE4B		SYT4				GNAO1		SPARC		SOX9				Sestd1		Tmem47		Bicd2
MAB21L2		UBASH3B		SYT11				TPI1		ACSL3		ATP1A1				Nptn		Setd5		Itpr2
APP		GUCY1A3		DNM3				RIT2		EGR1		ALDOC				Evl		Serpinb9		Pabpc1
CACNG3		MAPT		PAM				SLITRK6		DDR1		CD36				Arf3		Mid1		Strn
RBFOX2		SLC4A10		SYN2				GABRB3		DAPL1		SIX3				Slc36a1		Mid2		Itgb1
MPC1		PSD3		CRABP1				LHX4				PDLIM3				Epha7		Trim9		Itgb4
MOCS2		STXBP5		LNX1				CAR10				TSPAN3				Epha3		Rhoc		Itgb7
SPARCL1		CTNND2		KCNMA1				IFT20				APP				Epha4		Ppm1b		Itgb8
ANKRD29		DPYSL4		HLF				NDNF				SNED1				Epha5		Lix1		Meis1
PROX1		DPYSL2		SYT1				WLS				GPX8				Ephb2		Lix1l		Trip12
NDN		PCSK2		VAMP4				ISL1				DAD1				Ephb6		Fat1		Zfp287
TPM3		HSD17B12		CDC7				VSX1				SLC1A3				Epha8		Nupr1		Zfp40
EMC9		YWHAH		SH3BGRL				VSX2				SPARC				Slc39a10		Plekhg2		Zfp62
ANK2		YWHAB		NAP1L5				CALM1				SPARCL1				Wnt4		Trps1		Zfp758
PCBD1		YWHAG		CBLN2				LIN7A								Magi1		Clic1		Bnip3l
TUBB2A		YWHAQ		CBLN1				HS3ST4								Fbxw7		Top1		Cdon
KIF3A		PTPRD		LDHB				PGM2L1								Prickle2		Smc4		Psmd11
OSBPL1A		DIRAS2		ASPH				CAR8								Ppp1r14c		Ccdc122		Stat1
SNRPN		NRXN2		RCAN2				CABP2								Eif1a		Ckap4		Etv6
FAM126A		NRXN3		PBX1				APP								Slc2a6		Arhgef12		Grb14
		NRXN1		AQP6				RAB3C								Slc2a13		Usp53		Scd1
		SYT7		ADARB1				PRDM8								Kit		Usp54		Myo1d
		GNG7		DYNC1I1				BC030499								G3bp2		Nfkbia		Cct4
		GNG2		DPP6				PFKP								1810043G02Rik		Npepl1		Sgk2
		GNG3		CDK14				LRTM1								Dlgap4		Bag3		Rps3
		PAK3		CTNNA2				RPA1								Nucks1		Chrdl1		Parvb
		PPP2R2C		SEMA4G				CABP5								Cbx6		Lims1		Fth1
		ADARB2		SEMA3A				SLIT2								Prkacb		Galnt1		Rras2
		6430548M08RIK		FRRS1L				PROX1								Rnf11		Mansc1		Galnt3
		ZFHX3		DNER				GABRA1								Csnk1e		Eif4ebp1		Galnt6
		SERINC1		LHX9				GABRG2								Nav3		Eif4ebp2		Jarid2
		CDK5R1		WDR1				BHLHE23								Slc7a3		Tmod3		Lrrc1
		PRKCB		TMX4				ANK3								Mapk11		Dock1		Scrib
		CACNB4		ARHGAP20				TUBB2A								Pnpo		Ctsb		Ralgds
		SCN2A1		FSTL5				GUCY1B3								Fbxo25		Txndc9		Sspn
		SCN1A		KCNIP1												Elavl4		Hivep3		Chuk
		SCN3A		EBF3												Elavl2		Hivep1		Cdkn1c
		SYT11		EBF1												Ppp3r1		Ddhd1		Anxa11
		SYT4		CHN2												Xkr6		Pfn4		Arih1
		DNM3		ZEB2												Xkr4		Sqstm1		Baz2b
		KCNA6		QDPR												Cntnap2		Pabpc1		Trp53inp2
		KCNA1		NDRG4												Cntnap4		Itgb8		Mif4gd
		SYNGR3		UCHL1												Mark1		Itgb5		Ephb1
		SYN2		PHACTR3												Myh10		Meis1		Nisch
		FABP3		ATP1B1												Armc6		Zfp760		Dazap1
		HLF		LMO4												Slc7a8		Zfp28		Gnai1
		SYT1		PAK7												Ppp2r5e		Fdxr		Slc44a1
		MAP1A		STMN2												5330417C22Rik		Paip1		Llgl1
		CPLX2		STMN3												Prkar1b		Plcb3		Rapgef1
		CPLX1		STMN4												Dnaja1		Boc		Pdk1
		NCAM2		CDH22												Serpini1		Ccdc85a		Pdk3
		PPM1L		GPHN												Gnal		Fgfrl1		Sox11
		CHRNA6		LGR5												Fbxo11		4632428N05Rik		Prickle1
		ELMO1		HAP1												Ciapin1		Stat3		Efhd1
		ROBO2		CABP1												Slc25a12		Stat5b		Rap1a
		KLC1		PAX6												Ppm1e		Stat5a		Ncoa2
		INPP5F		SLC6A1												Rhov		Plxnc1		Ncoa3
		MFSD6		GRIA1												Tbpl1		Scd1		Ppp1r14a
		NAP1L5		GRIA2												Lpl		Sash1		Plod1
		CBLN2		GRIA3												Camsap1		Chst11		Plod2
		CBLN4		GRIA4												Hs6st2		Phkb		Plod3
		CMTM8		TTC3												Hs6st1		Akt2		Abca2
		PLS3		LSAMP												Pgrmc1		Fnbp1		Rnf13
		LDHB		OPCML												Atp6v0a1		Pura		Pdgfra
		MEGF11		SLC6A5												Psmc6		Purb		Chst5
		VPS41		SLC6A9												Ube2d3		Parva		Fbxo28
		TPPP3		ISOC1												Crim1		Galnt4		Litaf
		TPPP		POU3F3												Nell1		Dchs1		Dlgap2
		DCLK1		FAM49A												Nell2		Hspa5		Usp36
		PBX1		DTNBP1												Coro1a		Zfp467		Prom1
		ADARB1		GAD1												Baiap3		Repin1		Tns3
		DYNC1I1		GAD2												Epc2		Rgl3		Kif21a
		UTRN		IGF1												Slc25a14		Wipi1		Map6d1
		SH3BP5		KCTD8												Dapk1		Cdkn1b		Rab10
		RPS6KA4		LRRTM1												Ypel1		Mfsd1		Nav1
		DPP6		FGF1												Ypel4		Anxa2		Mboat1
		POU4F1		FGF10												Mcf2l		Lonrf3		Mitf
		GRIN2B		APC												Has3		Ssfa2		Mta3
		NEFL		SERP2												Gpsm1		Lysmd2		Caskin2
		NEFM		TBX3												Itga3		Enah		Arsb
		MED12L		COL12A1												Sv2b		Trp53inp2		Eif5a2
		PDCD4		FRMD5												Braf		Trp53inp1		Nr2c1
		CDK14		TPI1												Araf		Adra1a		Fah
		FRRS1L		RIT2												Tnik		Itm2c		Smurf1
		TNC		KIF5C												Entpd4		Itm2b		Fbxo32
		DNER		ALDOC												Ythdf1		Ctdspl		Elavl1
		LHX9		TFAP2B												Ranbp6		Ctdsp1		Elavl3
		SOX5		TFAP2C												Tbc1d9		Ctdsp2		Ddc
		FLRT3		TFAP2A												Fap		Ephb3		Pik3c2a
		WDR1		TSHZ1												Myl4		Epha5		Slc6a8
		CTSL		SYT10												Myl6b		Ttpa		Tcp11l2
		ADCY2		GRM1												Cnksr2		Rlbp1		Ppfibp1
		TMX4		GRM5												Dok4		Bcap29		Ppfibp2
		ARHGAP20		ATPIF1												Pcnx		Wwc1		Sdf4
		FSTL5		TKT												Slc4a3		Wwc2		Rps6kb1
		RIMS1		CFL1												Nedd4l		Gnai2		Dnaja2
		KCNIP4		LAMP5												Dock3		Magi3		Dnaja4
		KCNIP1		ANKS1B												Stx1a		Magi1		Sema6a
		OXR1		RTN1												Itfg1		Magi2		Bach2
		EBF1		NHLH2												Stx3		Lrig1		Nfe2l3
		CHN1		CALM1												Nfatc2		Pdk4		Tbc1d15
		CHN2		CALM2												Camta1		Pdk2		Gclc
		NEFH		LIN7A												Camta2		Psap		Trpm7
		ECE1		SIX3												Apba1		Lyrm5		Cdk4
		ZEB2		SIX6												Calb2		Dhrs3		Tbc1d10b
		NDRG4		CAR3												Slc6a17		Dlg5		Ell2
		UCHL1		CAR2												Tbc1d24		Efhd2		Fbxo11
		PHACTR3		PIP4K2A												Kcnd2		Thrsp		Lsm14a
		CAPZA2		TMEM132A												Mtmr7		Mid1ip1		Fzd3
		CYFIP2		SPOCK3												Ap2b1		Ncoa1		Foxk1
		CYB5R3		PGM2L1												Ptprk		Plod2		Ciapin1
		ATP1B1		OLFM1												Shoc2		Slc2a8		Rasal2
		LMO4		CAR8												Thoc1		Phkg1		Slc12a2
		ASAP1		CALB1												Zfp318		Tpbg		Hps5
		STMN2		SLC32A1												Scn8a		Abca1		Ugt8a
		STMN3		APP												Chrm1		Hsd17b4		Tdrkh
		STMN4		RAB3C												Osbpl5		Smc5		Ywhae
		STMN1		CACNG4												4932438A13Rik		Pdgfrb		Golga4
		CDH4		CACNG3												Myo5b		Chst2		Pik3r3
		ESPN		PRKCE												Myo5a		Chst1		Rhou
		AGAP1		CBFA2T3												Ica1l		Chst7		Fzd5
		ELMOD1		RUNX1T1												Ica1		Slc30a10		Bmi1
		DAAM1		NR2F2												Scoc		Dlgap1		Dll1
		PAX6		HMGCS1												Mast1		Ckap5		Dll3
		SLC6A1		FUT9												Slc29a4		Rab35		Etv1
		SLC6A11		RBFOX1												Ablim1		Tns1		Ube2d1
		MYO1B		RBFOX2												Pacsin1		Hes1		Plp1
		STXBP6		TMEM179												Camk2b		Rab13		Coro1b
		RNF220		SPARCL1												Camk2a		Myo10		Epc1
		GRIA2		PROX1												Camk2d		Hmgb2		Phc1
		GRIA3		NDN												Rgs4		Hmgb1		Phc3
		GRIA4		GABRA1												Rgs17		Mboat2		Tcf12
		TTC3		GABRG2												Rgs8		Ptpn2		Lats2
		LSAMP		GABRA3												Rgs2		Ern1		Cd81
		IGFBP7		GABRA2												Rgs19		Atf1		Cd9
		ATP6V1D		ANK3												Ryr2		B3galt1		Tspan2
		LHFPL2		HOMER2												Ryr3		Hif3a		Ypel2
		MYT1L		GABRB2												Synj1		Epas1		Cyp3a13
		TPM1		TUBB2A												Kcnh2		Caskin1		Usp6nl
		RND3		RPH3A												Filip1		Id4		Pcdh9
		CHRNB3		SLC17A8												Pcbp3		Id3		Edil3
		TTLL7		OSBPL1A												Pcbp2		Id2		Gpsm2
		PRMT8		HPCA												Nmnat2		Id1		Man1a
		FAM49B		NCALD												Nr4a2		Clasp2		Man1a2
		DTNBP1		VSNL1												Nr4a3		Smek1		Man1c1
		GAD1		SNRPN												Pde4d		Smek2		Dync1li1
		GAD2		GUCY1B3												Dgke		Foxo1		Dync1li2
		EEF1E1		CYGB												Kalrn		Elavl1		Ppm1d
		KCTD12														Atp6v1c1		Ppp3r2		Araf
		LRRTM1														Car12		Pnpla7		Braf
		PRUNE2														Mef2c		Cntnap2		Map4k4
		ELOVL6														Mef2a		Myh14		Tnik
		FGF12														Mef2d		Myh11		Entpd5
		FGF14														Rgs11		Gulp1		Txnl1
		NPTX2														Rgs9		Tspan7		Gsto1
		APC														Cacna2d3		Sat1		Ythdf3
		SLC22A17														Sod2		Slc7a11		Tbc1d8b
		TBX3														Foxp1		Slc7a10		Tbc1d9b
		GBX2														Foxp2		Ppp2r5a		Amd1
		COL6A1														Mpp3		Ankrd6		Imp4
		NETO2														Gucy1a3		Sema6d		Cnksr3
		FRMD5														Got1		Nfe2l2		Nf2
		GNAO1														Lrch1		Dag1		Pcnx
		TXN1														Usp9x		Stk17b		Hexb
		SULT4A1														Fhod3		Sbno2		Zfp503
		KCNC1														Cpeb3		Trpm3		Abl1
		CHD3														Mat2a		Trpm7		Slc4a2
		CHD5														Kcnj9		Tbc1d10a		Pld1
		RIT2														Ndufa10		Col23a1		Slc11a2
		ATRNL1														Mapt		Zap70		Dock4
		STK32B														Eml5		Serpine2		Rnf7
		KIF5A														Slc4a10		Serpina3n		Stx2
		KIF5C														Slc9a6		Fzd2		Nfatc3
		GABRB3														Fbxl16		Fzd1		Rer1
		FAIM2														Cgref1		Fzd7		Ubl3
		ATP1A1														Cox6a2		Rsu1		Shkbp1
		ALDOC														Grasp		Gtf3c2		Arhgef2
		TFAP2B														Slc9a5		Ttc28		Igf2bp2
		TFAP2A														Psd		Crtc3		Dcp1a
		TFAP2C														Rimbp2		Ddah1		Atp9a
		HECW1														Bzrap1		Ddah2		Eps15
		TUBA1A														Stxbp5		Itgav		Rasl12
		TSHZ1														Stxbp5l		Slc12a9		Arih2
		SYT6														Satb2		Fzd8		Stam
		RGS7BP														Ankrd13d		Pcgf5		Stam2
		GRM1														Napb		Nt5c2		Mtmr7
		CTTNBP2														Crmp1		Phgdh		Ptpre
		PRAF2														Dpysl5		Capn3		4931406P16Rik
		ATPIF1														Dpysl3		Etv5		Uvrag
		TKT														Ube2v2		Etv4		Zdhhc7
		DSTN														Pcsk2		Gpm6a		Gadd45gip1
		CALM3														Mapk8ip2		Gpm6b		Lrrc28
		TUBB3														Cdh15		Ephx1		Scn8a
		CRHR2														Rab26		Mical1		Nvl
		ISL1														Kcnf1		Zc3h6		Myo5a
		ARHGEF9														Kcnv1		Epc1		Adam23
		NCDN														Kcns2		Tcf3		Mast3
		RTN1														Kcnb1		Tcf4		Lsm3
		RTN3														Ywhag		Ap3s1		Ablim2
		REEP5														Ywhah		Ugp2		Pacsin2
		NHLH2														Ywhaz		Tgfb3		Nfil3
		CALM1														Ywhab		Ptpn21		Rgs16
		CALM2														Isyna1		Lcat		Rgs3
		LIN7A														Fry		Kctd5		9530068E07Rik
		SIX3														Dlg2		Nrp2		Cln3
		SIX6														Dlg3		Mfge8		Leprot
		ESRRG														Dlg4		Nrp1		2510039O18Rik
		SPOCK3														Rbms3		Gpsm2		Siah2
		SPOCK2														Nrgn		Abcd2		Tbc1d16
		PGM2L1														Camk1g		Itga7		Rpsa
		TAC1														Camk1d		Itga6		Synj2
		OLFM3														Pnck		Tnik		5031439G07Rik
		OLFM1														Diras2		Rab11b		Dusp26
		CALB1														Diras1		Tead2		Pcbp4
		SLC32A1														Lmo3		Lrpap1		Pde4b
		APP														Lmo1		Gstt1		Larp6
		RAB3C														Slc35f4		Tmem129		Rps12
		ZMAT4														Kcnq2		1810013L24Rik		Tcf7l2
		KCNAB1														Kcnq5		Mpp6		Trio
		CACNG2														Kcnq3		Por		Dip2a
		CACNG4														Thbs2		Tmem135		Dip2b
		CACNG3														Nrxn3		Slc36a2		Zfpm1
		PRKCE														Ddx5		Ifrd1		Car14
		RUNX1T1														Snap91		Bmp7		Tpd52
		FEZ1														Sh3gl2		Ccnd2		Tpd52l2
		HMGCS1														Scg5		Ccnd3		Sgcb
		FUT9														Pitpnm1		Ccnd1		Syde2
		ENO2														Pitpnm3		Slc4a4		Cpeb2
		RBFOX1														Syt7		Rgs12		Stx6
		RBFOX2														Slc12a5		Pld2		Eml1
		PRKAR2B														Gng2		Slc25a33		Slc9a9
		UNC5D														Gng3		Cdc42bpg		Gpr155
		KIFAP3														Ppp2r2c		Fmn2		Sytl2
		SLC17A6														Atp8b2		Nmt2		Gyg
		SLIT2														Prps1		Ngly1		Ippk
		SPARCL1														Prps2		Nfatc1		Pde8a
		GABBR2														Inpp1		Iars2		Agps
		8430419L09RIK														Sorbs2		Stk38l		Coro7
		NDN														Adarb2		Stk38		Atp6v0a2
		MAPK10														Adar		Eps15		Gng11
		GABRG2														Tuba1b		Myl9		Pdzd8
		GABRA1														Nova2		Kcnd1		Chd7
		GABRA4														6430548M08Rik		Rhbdf1		Rps27
		GABRA3														Pde1a		Ptpra		Rps27l
		ARL4C														Kcnh1		Fndc5		Dusp10
		MXRA7														Cdk5r1		Fndc4		Tesk2
		GABRD														Cacna1g		Pex7		Arvcf
		GABRA2														Cacna1h		Rab34		Pkp4
		BHLHE22														Cacnb2		Pacsin3		Slc24a2
		ANK3														Cacnb4		Camk2d		Edem1
		TUBB2A														Cacnb1		Camk2g		Edem2
		INPP4B														Cacnb3		Rgs20		Ankrd13a
		KIF3A														Acsl5		Rgs1		Tulp4
		RPH3A														Scn2a1		Dab1		Dpysl2
		SFXN1														Scn1a		Dab2		Mapk8ip1
		OSBPL1A														Scn3a		Syt12		Hsd17b12
		VSNL1														Syt4		Luzp1		Sh3glb1
		HPCA														Dnm1		Egln3		Ywhaq
		HPCAL1														Dnm3		Nmnat1		Mpp5
		FAM155A														Pip5k1c		Atp5c1		Fryl
		SNRPN														Kcna4		Ndufa12		Egflam
		SLC5A7														Kcna5		Slc30a7		Dlg1
		DTNB														Cadps		Slc30a5		Ptprd
		CYGB														Cadps2		Nr4a1		Farp2
		MAF														Csnk1g1		Pde4b		Kcnq1
																Erc2		Gls		Nrxn1
																Erc1		Idh3b		Picalm
																Syngr3		Kalrn		Plekhh1
																Syngr1		Rcn2		Ptpn11
																Madd		Amhr2		Ctnnal1
																Ube2w		Mef2d		Sh3gl3
																Tiam1		Lpin1		Gng12
																Tiam2		Sod2		Gng4
																Cds1		Ccdc50		Gng7
																Syn2		Usp2		Gng8
																Syn1		Sgcb		Atp2c1
																Fabp3		Lrch3		Pak1
																Crabp1		Syde1		Ppp2r2a
																Shank3		Usp24		Ppp2r2c
																Tspan13		Cpeb4		Atp8b1
																Adcy1		Cpeb3		Slk
																Arhgdig		Tex2		Stk10
																Arhgdib		Mat2a		Atp5g2
																Kcnma1		Anxa6		Zdhhc14
																Cacna1b		Anxa5		Zdhhc9
																Cacna1a		Pmpcb		Pde1c
																Cacna1e		Dld		Slc25a1
																Brsk2		Eml3		Cacnb4
																Rims3		Abat		Acsl1
																Rims4		Laptm4a		Syt11
																Cacna1c		Ptprz1		Dnm2
																Slc8a1		Ptprg		Dnm3
																Syt1		Pcx		Pam
																Syt5		Pde8b		Kcna1
																Dgkz		Glb1l		Csnk1g3
																Unc13a		Mpv17		Tjp2
																Cplx1		Pfkfb3		Syngr1
																Cplx2		Pfkfb4		Syngr2
																Plcb4		Psd2		Cds2
																Gng13		Inhbb		Kif1a
																March1		Chd9		Kif1b
																Wipf3		Prodh		Arhgdia
																Tspan5		Ctnnd2		Aplp1
																Fibcd1		Ctnnd1		Dst
																Ncam1		Ampd2		Epn2
																Snap25		Ampd3		Onecut2
																Klf5		Ddit3		Rims2
																Khdrbs3		Kcng4		Slc8a3
																Khdrbs2		Mmd2		Clk4
																Timp2		Mmd		Rnf128
																Lhfpl4		Lypla1		Rnf130
																Atp2a2		Ptprf		Mbnl2
																Vamp2		Farp1		March8
																Chrna3		Farp2		Sept7
																Map3k9		Slc41a1		Wipf1
																Dnajb6		Thbs4		Cmtm5
																Zbtb11		Nrxn1		Pllp
																Myh3		Nrxn2		Tspan15
																Myh7		Per3		Tspan17
																Irs4		Per2		Tmem134
																Aak1		Per1		Appbp2
																Smarca1		Atf5		Ncam1
																Lmbr1		Atp1a2		Ncam2
																Zcchc10		Atp1b2		Snap23
																Arhgap15		Grina		Timp2
																Prss12		Slc12a4		Lhfpl3
																Abi2		Slc12a7		Wdr26
																Inpp5f		Gng12		Tradd
																Ndel1		Ppp2r2b		Erh
																Kifc2		Pigv		Tfdp1
																Apaf1		Prps1		Tfdp2
																Clstn2		Vcl		Vamp3
																Clstn3		Sorbs1		Ppm1l
																Clstn1		Nfia		Map3k11
																Sec61a2		Nfib		Rab8b
																Dnajb5		Nfic		Kif16b
																Gmcl1		Nfix		Myef2
																Nap1l5		Zdhhc18		Irx1
																Nap1l2		Clcn2		Ccny
																Nap1l3		Pdlim4		Ccnyl1
																Cbln1		Paqr4		Rac1
																Cbln4		Cacnb1		Cdyl
																Cbln2		Acsl6		Elmo1
																Mal2		Slc20a1		Ncbp2
																Marveld1		Slc20a2		Tmem123
																Itpka		Fbxl4		Plcg2
																Pls3		Slc25a5		Zbed4
																Ap1g1		Tjp2		Pip5k1a
																Tnfaip8l1		Tjp1		Bmp2k
																Gnb1		Pkn2		Nkd1
																Ptprr		Gprc5b		Cdc7
																Ptpn5		Tmem164		Hltf
																Ube3a		Fabp7		Smarca5
																Fst		Fabp5		Ltv1
																Tubb5		Rbp1		Klhl2
																Max		Kcnn2		Ctsk
																Glce		Kif1b		Ctss
																Figf		Kif1c		Ankrd39
																Pdgfb		Macf1		Cd59a
																Lrrfip1		Kcnu1		Arhgap12
																Rpl23a		Rims4		Eaf1
																Asph		Dbp		Rasgef1b
																Rasgef1a		Hlf		Pak2
																Rasgef1c		Slc1a2		Yy1
																Gspt2		Rnf149		Specc1
																Smarca2		Unc13c		Tpst1
																B3galt2		March2		Rap1gds1
																Arrb2		Zfp703		Ikzf2
																Dnajc6		Eif4g3		Ndel1
																Rtf1		Hspb8		Anln
																Gga2		Cmtm6		Calu
																Dcx		Cmtm3		Gtf3a
																Klhl1		Smox		Zswim6
																Tmem64		Tm9sf2		Fkbp9
																Trpa1		Tmtc3		Galnt10
																Hcfc1		Tbcel		Ncor1
																Pbx2		Tgfb2		Ncor2
																D230025D16Rik		Ncam1		Dtx1
																Wdr47		Zfp36l2		Gmcl1
																Mtmr9		Zfp36l1		Pcyt1a
																Mkrn1		Zfp36		Mal
																Mkrn3		Aqp4		Fbxl5
																Btbd11		Dnajc3		Hdlbp
																Gmps		Chd1		Lipa
																Osbpl3		Acp2		Mthfsd
																Crhr1		Sp5		Rsf1
																Appl1		Sp1		Pcyt2
																Slc10a4		Arntl		Gnb4
																Spata2L		Rilp		Thbs3
																Adarb1		Dyrk1a		Sema5a
																Svop		Mapkap1		Stox2
																Rpl23		Timp3		Rcc2
																Slco5a1		Timp4		Gnl2
																Klf16		Wdr26		Psat1
																Gabarapl2		Impa2		Pdgfa
																Gabarapl1		Zfp592		Ankrd44
																Arhgef7		Zfp687		Idh1
																Usp27x		Atp2a2		Gspt1
																Ldb2		Myo6		Agpat4
																Rab11fip5		Acadvl		E2f3
																Mbd5		Vamp8		Gsn
																Ift88		Vamp4		Brwd3
																Lrrc24		AI464131		Lman1
																Ylpm1		Mccc2		Gtf2f2
																Usp7		Pccb		Riok2
																Map3k12		Gsto2		Klhl4
																Tmem87b		Eps8		Klhl5
																Dync1i1		Echdc2		Ninj1
																Zfp667		Usp1		Dnajb12
																Ptk2b		Elmo2		Cyp27a1
																Mtmr4		Cd164		Plekhf1
																Cables2		Plcg1		Brdt
																Zfp180		Jak1		D230025D16Rik
																Zfp46		Fundc2		Eif5
																Nfx1		Aak1		Riok3
																Th		Bmp2k		Rc3h1
																Rabgef1		Fndc3b		Rc3h2
																Reep1		Ttf2		Dscaml1
																Reep2		Dennd4c		Mkrn1
																Sf3a1		Mro		Cd82
																Pde10a		Zfp423		Abtb2
																Ppp1r12b		Ctso		Osbp
																Rab40b		Numa1		Npc1
																Dnajc5		Angptl4		Frg1
																Dpp10		Paqr3		Pcdh15
																Dpp6		Fzd9		Baz1a
																Usp14		Arhgap12		Itch
																Zmym2		Arhgap27		Wwp1
																Zmym3		Specc1		Spata2
																Rad23b		Sec63		Pank3
																D130043K22Rik		Tpst2		Slco3a1
																Tubg2		Abi1		Klf13
																Grm2		Nde1		Arhgef7
																Acvr2a		Aldh6a1		Foxn2
																Efna3		Asf1a		1700066M21Rik
																Efnb2		Rhpn1		Mbd5
																Efna5		Zswim6		Diap3
																Nefm		Fkbp10		Pex1
																Nefl		Sh3bgrl		Dscam
																Krt73		Golph3		Tm2d3
																Hipk3		Prkra		Hist1h1c
																Rhebl1		Ncor1		Tmcc2
																Sp4		Dtx1		Tmcc3
																Dcun1d5		Dtx3l		Rab39b
																Atp6v1b2		Hibch		Pex3
																Ap1s3		Itpkb		Csnk2a1
																Ap1s2		Ak2		Sfpq
																Map2k4		Npepps		Ilvbl
																Fbxo45		Tmem185b		Bcar1
																Ctnna2		BC023829		Efs
																Ckmt1		Maff		Tmem87b
																Usp34		Tnfaip8		Sos2
																Setd4		Agt		En2
																Prrg3		Serpinf1		Nras
																Asns		Serpinf2		Eif2s3x
																B4galt6		Stag1		Erbb2ip
																Otub1		Ptch1		Vangl1
																Nsf		Acaa2		Npc2
																Ppa1		Irf2bp2		Nhlrc2
																Sema3c		Scara3		Pigf
																Sema3a		Snrk		Ptk2
																Sema3e		Rasa2		Mtmr4
																Sppl3		Rasa3		Rab2b
																Rbbp7		Hectd2		Sh3bp5
																Lcmt1		Cpt2		Dicer1
																Tasp1		Pik3ca		Vbp1
																Pten		Bcl9l		Pafah1b2
																Lhx9		Grid2		Mgea5
																Uchl5		Hspa8		Rbl2
																Tardbp		Hspa2		Ostm1
																Wasf1		Echs1		Reep3
																Adss		Psat1		Fubp1
																Cdc42		Ldhb		Fubp3
																Flrt3		Cry2		Phc2
																Rtn4rl2		Soat1		Rbm4b
																Ap3b2		Vegfa		Rab40c
																Vav2		Vegfc		Rock1
																Aff3		Vegfb		Etf1
																Chac1		Megf10		Qrich1
																Trim66		Ash1l		Cd2bp2
																Trim33		Asph		Fgfr1op2
																Prepl		Crip1		Ust
																Prep		Idh2		Rnf44
																Rbbp6		Efemp2		Gm22
																Kif2a		Fbln2		Rad23b
																Lck		Fbln1		Huwe1
																Xpr1		Slc39a13		Pxn
																Asxl1		Agpat3		AU040320
																Arhgap20		Fkbp14		Eif2ak3
																Zfp13		Fkbp7		Slc7a6os
																Ankrd12		E2f6		Rab4a
																Fstl5		Arrb1		Rab4b
																Rims1		Lman1		Dnajc11
																Pclo		Actb		Acvr2b
																Bsn		Map2k6		Mvd
																Kcnip4		Acox1		Efna1
																Kcnip2		Adk		Efnb3
																Ykt6		Ctsf		Hipk2
																Ppfia2		Tom1l1		Narf
																Ppfia4		Tom1		1700021K19Rik
																Ncoa7		Zbtb41		Polr2a
																Spint2		Klhl5		Rassf8
																Tfpi		Ddr2		Sel1l
																Trpc4		Serpinb1a		Nup214
																Trpc5		Ogt		Ssr4
																Trpc1		Axin2		Gpd1
																Ehbp1l1		Plekhf2		Ctbp1
																L3mbtl3		Hcfc2		Scamp2
																Stau2		Pbx1		Scamp4
																Nkrf		E130311K13Rik		Scamp5
																Vps13c		Bcl6		Tle2
																Serbp1		Eif5		Tle6
																Actl6b		Asb8		Cdc40
																Ebf3		Npc1		Hip1r
																Ebf1		Als2cl		Cdr2
																Chn1		Etfdh		Cdr2l
																Klhl22		Appl2		Aph1a
																Ankrd50		Fzd4		Fdps
																Nefh		Crot		Mtmr2
																Sertad4		Ide		Ero1l
																Adamts3		Pank2		Zfyve26
																Slc7a1		Pank1		Ubqln1
																Slc7a2		Rabep1		Fbxo45
																Egfl7		Klf9		Gadd45a
																Tmem183a		Ints8		Tmem19
																Rab9b		Vgll4		Nckap1l
																Nfyb		Hsd17b10		Gtf2f1
																Lrrc3b		Dennd1a		D15Ertd621e
																Lrrc3		P4ha1		Stk11ip
																Reps2		P4ha2		Tmem30a
																Rps15a		Diap2		Cyb5b
																Ipo4		Slc25a23		Snx1
																Mapre2		Spag9		Sema3e
																Tacr3		Ctbs		Sema4c
																Arhgap6		Tm2d3		Sema4d
																Ndrg3		Chic1		Rbbp4
																Ndrg4		Chic2		Megf9
																Ube2b		Tmcc1		Sh3d19
																Uchl1		Pex3		Golga7
																Cyb5r1		Slc35f5		Dcun1d1
																Lysmd4		Hacl1		Slc16a7
																Nub1		Map3k12		Spg20
																Tspyl5		Nedd9		Gatad2a
																Tspyl3		Pigs		Zfp281
																Tspyl1		Tram1		Zfp740
																Tspyl4		Evi5		Nrm
																Grik1		Abcd3		Wnk1
																Tusc3		Tgif2		Atpaf1
																Crym		Mtx3		Prdx2
																Rnf157		Vangl2		Cnot6
																Lmo4		Mtmr11		Slc26a11
																Pak6		Dmd		Wasf2
																Wfs1		Drp2		Sox6
																Usp43		Utrn		Gmnn
																Zfp87		Trib2		Adssl1
																Ap2m1		Mccc1		Cebpz
																Stmn2		Pcca		Eif2b3
																Stmn3		Paics		Ppap2c
																Stmn1		Cat		St7l
																Cdh8		Mib1		Aldh3a2
																Cdh9		Cpt1a		Aldh3b1
																Cdh7		Cables1		Gmfb
																Cdh22		AU019823		Trim24
																Usp46		Zfp606		Gtf2h1
																Usp12		Psmf1		Pde4dip
																Tmtc4		Rbl1		Cyld
																Elmod1		Rbl2		Ldlrap1
																Ssbp2		Lama2		Prkcsh
																Ssbp3		Rabgef1		Pmvk
																Slu7		Son		Ctsl
																Ccni		Cideb		Abhd4
																Rhobtb1		Cidea		Abhd5
																Slc22a3		Ryk		Mtf1
																Tes		Casp6		Snx5
																Hap1		Hsd3b7		Snx6
																Ensa		Nsdhl		Sirt7
																Arpp19		Btbd7		Cdv3
																Seh1l		Mamdc2		Gss
																Nos1		Ccdc6		Kif26a
																Arid4a		Etfb		Fyn
																Cabp1		Abcc4		Arl8b
																Srpk2		Rnf6		Asxl2
																Casd1		Cog2		Asxl3
																Fezf2		Slc25a42		Hdac5
																Adcy5		Slc25a16		Slc29a3
																Myo1b		Arhgef17		Zfp809
																Nudcd3		Osbpl9		Tbc1d5
																Chrna7		Grm3		Med31
																Tanc2		Grin2c		Ppp1r16b
																Elp3		Grin3a		Zfp110
																Trhde		Hibadh		Shc4
																Npy1r		Vti1a		Zfp191
																Prokr2		Hipk1		Zfp445
																Tbc1d25		Gpd1		Ehhadh
																2610002M06Rik		Med12		Hadha
																Abcc8		Ctbp2		Gpc1
																ZBTB45		Tle1		Grhpr
																Smyd5		Qser1		Rere
																Atp6ap2		Pdcd4		Rnaseh2b
																Nov		Cdc73		Acly
																Nipsnap1		Dpf3		Tbl1xr1
																Ttc19		Pdha1		Socs6
																Wdr6		Aph1a		Spsb1
																Kcnab2		Aph1b		Tmed7
																Tmem169		Mtm1		Yif1a
																Gria1		Slc37a2		Nutf2
																Gria2		Ap1s2		Ppt2
																Gria4		Rab43		Syncrip
																Gria3		Ctnna1		Actl6a
																Wnt9a		Gadd45g		Tbk1
																Tsnax		Slc25a34		Rbm3
																Dyrk2		Ckb		Cc2d1b
																Ttc3		Tmem30a		Smad7
																Ccdc32		Rsbn1		B3gat1
																Dhps		Nup98		Chn2
																Atp6v1d		Lace1		Ankrd28
																Zdhhc23		B4galt4		Rbm28
																Smoc2		B4galt1		Usf2
																Npas4		Cltc		Mettl8
																Mctp1		Nr1d2		L3mbtl2
																Myt1l		Plagl1		Adamts2
																Tpm1		Skp2		C1galt1
																Rhot1		Sema4a		C1galt1c1
																Rnd1		Frrs1		Rps6
																Rhof		Psph		Auh
																Fkbp1b		Tnc		Acss2
																Gab2		Dner		Mapre1
																Cyp11a1		D2hgdh		Mapre2
																Chrnb2		Cachd1		Sec13
																Rapgef2		Gnpda2		Sbf1
																Creg2		Pten		Nedd1
																Rasl10a		Zfp148		Slc39a3
																Rps6ka2		Cad		Ppard
																Txnrd2		Lhx2		Zeb2
																Slc2a3		Wnk2		Qdpr
																Prmt8		Prdx1		Ndrg1
																Dbndd1		Hdhd2		Ppt1
																Fbxo9		Mgst1		Ormdl1
																Gad1		Dhx35		Ormdl2
																Gad2		Sox5		Phactr1
																Dtl		Acta2		Phactr3
																Btbd10		Cd151		Ran
																Igf1		Arhgap18		Asnsd1
																Hook1		Lrtm2		Capza1
																Hook2		Pkd1		Cyfip2
																Dr1		Slc19a2		Pias4
																Ptbp2		Lmna		Pycr1
																Yme1l1		Cotl1		Gpatch8
																Gsk3b		Btg2		Lysmd3
																Nanp		Btg1		Insc
																Trappc5		Tob2		Atp11a
																Prkab2		Sufu		Hmg20a
																Ccdc109b		Fdx1		Mon2
																Kctd8		Vav3		Cpsf6
																Ache		Aff1		Grik5
																Rps20		Sil1		Prkcq
																Ecel1		Cdk5rap2		Ufd1l
																Csrp2		Rab30		Npm3
																Lrrtm3		Gpd2		Zfp608
																Lrrtm1		Smad5		Zfp609
																Ptgs1		Btbd1		Grb2
																Acot9		Kif2c		Fa2h
																Acot10		Pcdh20		Pak4
																Ablim3		Abhd4		Pak7
																Susd2		Cbx5		Vps54
																Tnpo2		Agtrap		Atg4a
																Gpr39		Adcy2		Clta
																Ntsr1		Snx5		Acat2
																Foxg1		Ctns		Tmem33
																Fgf9		Bcr		Pdxk
																Fgf14		Abr		Tmem14c
																Fgf12		Pola1		Stmn4
																Fgf13		Tmem43		Cdh10
																Stxbp1		Spred1		Cdh11
																Thumpd1		Spred2		Cdh6
																Kcnk12		Agl		Elmod2
																Atg9b		Lyn		Slu7
																Ccnt2		Src		Trf
																Peg3		Yes1		Daam1
																Zfp9		Tox		Gphn
																Nptx2		Xpr1		Nipa1
																Tnks2		Rrbp1		Pdcd6ip
																Prpf31		Rfxank		Mrps7
																Trim3		Hdac4		Zfp664
																Slc7a14		Nup93		Zcchc11
																Rnf165		Nebl		Tes
																Cyp46a1		Lasp1		Adamtsl4
																Cyp4x1		Naga		Thsd4
																Lztfl1		Zfp449		Creb3l2
																Map3k5		Zbtb20		Man2b1
																Arpc3		Kcnip3		Trak2
																Nbea		Kcnip1		Sdf2l1
																Kl		Slc39a11		Arid4b
																Gnaq		Pmm1		Tnni1
																B4galt5		Mapk12		Micall1
																Limd2		Zfp191		Mrpl54
																Pgam5		Tmem115		Tap2
																Chchd6		Irak2		Srpk3
																C77370		Gpc6		Trnt1
																C1qtnf4		Gpc4		Paf1
																Chchd4		0610011F06Rik		Setdb2
																Usp13		Ppfia1		Rcbtb1
																Col8a1		P4ha3		Phf20l1
																Col6a1		Sdcbp		Ilk
																Htr3a		Xrcc5		Zbtb7b
																Syt16		Pxmp2		Dopey2
																Neto1		Tbl1x		Ulk2
																Neto2		Tex9		Zdhhc24
																Cyb561		Spsb4		Dctn4
																Pdlim7		Ppic		Uckl1
																Add2		H2afv		Nrd1
																Lrp11		Tcn2		Ctps
																Cyp26b1		Aifm1		Zdhhc8
																Frmd3		Ttyh3		Arhgap23
																Gnaz		Ttyh1		Chmp1b
																Rac3		Yap1		Stambp
																Tmem41a		Wwtr1		Slc35a5
																Znrf2		Kbtbd11		Hmbs
																Fosl2		Invs		Cdc37l1
																Fbxl2		Esco1		Dusp19
																Sult4a1		Smo		Styx
																Zrsr2		Adamts5		Map3k7
																Papolg		Serpinh1		Yeats2
																Dgkg		Slc7a2		Srfbp1
																Ppargc1b		Tspan33		Stxbp6
																Tesc		Acadm		Gria4
																Sgip1		Pex16		Coq2
																Fcho1		Slc23a2		Ick
																Ap2a2		Gpr19		Opcml
																Ap3m2		Ece2		Slc6a9
																Kcnc1		Rab9		Lhfpl2
																Gramd1b		Suclg2		Polr3e
																Ube3c		Sumf2		Tmem55b
																Ugcg		Sumf1		Sbds
																Phtf2		Pts		Tm9sf3
																Samd12		Dpp7		Tmem63a
																Fank1		Mapre2		Ttll5
																Chd3		Ppara		Rexo2
																Chd5		Nr1d1		Zfp579
																Rit2		Dbt		Cpd
																Pld3		Crat		Ctr9
																Atrnl1		Zeb1		Myt1
																Grin1		Zeb2		St18
																Golt1b		4931406C07Rik		Tpm1
																Stk32c		Hadhb		Rhof
																Slitrk1		Sap30		Rnd2
																Slitrk4		Sap30l		Fkbp1a
																Lrfn2		Junb		Gab1
																Dlx1		Jun		Gab3
																Cckbr		Ndrg2		Usp16
																Trpv2		Ppt1		Gltp
																Prmt2		Rwdd4a		Plekha8
																Snrpd3		Cml5		Piga
																Ets2		Htra1		Cd68
																Kif5c		Cyfip1		Lamp1
																Gabrb3		Pias1		Lamp2
																Tmed8		Pias3		Ttll7
																Sp8		Smarcd2		Sptlc2
																Faim2		Nfs1		Pou3f1
																Car10		Cyb5r3		Gnptab
																Atp1a3		Bckdha		Dbndd2
																Rangap1		Emp2		Slc27a4
																Oprl1		Emp1		Mettl4
																Sstr3		Pmp22		Adamts4
																Sstr4		Hmg20b		Heatr5a
																Chordc1		Clpx		Bche
																Atp13a2		Prkcd		Fbn2
																Nagk		Suz12		AI314180
																Wdr77		Slc33a1		Slc35a2
																Slc30a3		Trp63		Slc35a3
																Atp6v0c		Lsm6		Tgoln1
																Ak5		Col16a1		Hook3
																Mgat4b		Col4a4		Pole3
																Nanos1		Phka1		Samd8
																Rhbdl1		Vps54		Yme1l1
																Map4k5		Lrp10		Clgn
																Car4		Acat3		Yipf6
																Hecw1		Zbtb37		Lrrc61
																Socs7		Ammecr1l		Csrp2bp
																Bcl11a		Tmem33		Rpe
																Bcl11b		Pck2		Bzw1
																Tshz2		Gabpa		Bbx
																Arfip2		Txndc5		A230046K03Rik
																Stk11		Ncapd2		Elovl6
																Wac		Pkd2		Fgf7
																Rgs7bp		Cdh2		Stxbp2
																Grm7		Cdh10		Ddx52
																Grm5		Cdh4		Slc45a3
																Grm8		Upp1		Aacs
																Car11		Speg		Ccnt2
																Tshz3		Mkln1		Zfp101
																Rnmt		Slu7		Zfp81
																Cttnbp2		Klf15		Edem3
																Hsdl1		Daam2		Nat9
																Crhbp		Rhobtb2		Tnks
																2410016O06Rik		Nipa2		Tnks2
																Atpif1		Pptc7		Immp2l
																Tcf20		Intu		Sft2d1
																Sgtb		Dhx33		Rhog
																Zfp622		Trpt1		Morf4l2
																Kif3b		Lmcd1		Ube2g1
																Kif3c		Lgr4		Lztfl1
																Moxd1		Lgr6		Tbc1d20
																Garnl3		Dbi		Pgd
																1110008P14Rik		Trak1		Ipo13
																Lypd1		Nusap1		Slc22a21
																Calm3		Atf3		Slc22a5
																Msc		Sdf2		Samd4b
																Tsr2		Pfas		Scrn1
																Plk2		Trove2		Scrn3
																Clip1		Micall2		Ddx21
																Jph4		Abcb9		Ddx54
																Jph3		Nudt19		Pcgf3
																Plcxd3		Cutc		Gins4
																Plcxd1		Pax6		Commd4
																Plcxd2		Rcbtb2		Fmnl2
																Lrrtm4		Zfp438		Xab2
																Tubb3		Acyp2		Lima1
																Brd8		Slc6a11		Vps8
																Smarcal1		Slc6a1		Degs1
																Isl1		Hs2st1		Socs5
																0610010F05Rik		Ptar1		Zbtb8os
																Ncdn		Serhl		Gnpat
																Rtn2		Prkag1		Trip4
																Rtn1		Spr		Clcn5
																Adcy7		Arhgap21		Tceb3
																Nhlh2		Pole4		Pop4
																Fadd		Dpp8		Ngdn
																Tomm70a		Abhd13		Pex2
																Ttll1		Ppapdc1a		Ccnl2
																Atp10d		E2f5		Qpct
																Atp10a		Arhgap26		Col20a1
																Calm2		Supv3l1		Col9a1
																Calm1		Ccdc25		Pdlim2
																Lin7b		Acp6		Add1
																Lin7a		Alkbh7		Slc15a4
																Synj2bp		Trp53i13		Tial1
																Sergef		Myom3		Psmd6
																Msra		Hist2h2be		Sox10
																Fads3		Cyr61		Sox8
																Gpr83		Dmp1		Ssr2
																Npy2r		Rora		Rbks
																Npy5r		Atg7		Frmd5
																Exoc3		Gbas		Rpl14
																Bcas2		Ttc19		Tmem41b
																Pgr		Nudt6		Znrf1
																Esrrg		Pnp		Pa2g4
																Esr1		Gcdh		Slc16a13
																Ar		Pla2g3		Zrsr1
																Gpi1		Lsamp		Rdx
																Gabpb2		Phpt1		Dgka
																Hdgfrp3		Tmem55a		Actr1a
																Psip1		Copz2		Cpox
																Ociad2		Adamts6		Dnajc17
																Bbs5		Tra2a		Arhgef10
																Hs3st2		Coq9		Alad
																Tmem132a		Stom		Pes1
																Spock1		Tmem161b		Blzf1
																Spock3		Neo1		Arl5a
																Spock2		Oat		Arl5b
																2010300C02Rik		Adrb1		Ap3m1
																Ttl		Ptpn9		Tcirg1
																Pgm2l1		Prdm16		Rbm22
																Idh3a		Rnf139		Mtap
																Fbxo31		Pde9a		Dpyd
																Tac1		Creg1		Hr
																Olfm3		Rasl10b		Jmjd1c
																Olfm1		Mier1		6330416G13Rik
																Calb1		Lamp2		Ninj2
																Slc32a1		Pou3f4		Blm
																Ttr		Pou3f2		Cyb5d2
																1600014C10Rik		Pou3f3		Chd4
																Ube2n		Hspb6		Nolc1
																Cdkl2		Endog		Wdr70
																Cdkl1		Abca8a		Rybp
																Rasl11b		Polg		Atrn
																Rerg		Pigo		Sec24a
																St6gal2		Slc27a1		Dhfr
																Rab3c		Ttc12		Omg
																Rab3b		Lin52		Icmt
																Rab3a		Adamts9		Cd53
																Rab3d		Adamts1		Elovl4
																Lor		Hspa4l		Dock6
																Lgi2		Nudt9		Kif5a
																Lgi1		Cep192		Kif5b
																Bbs1		Cit		Arhgap17
																Atxn1		Npr2		Tbrg4
																Bbs4		Acss1		Polr2j
																Npr3		Galm		Sp7
																Zmat4		Slco1c1		Ube2e2
																Prdm8		Hmgcl		Tmbim1
																Vkorc1l1		Pigm		Tmbim4
																Gprin1		Adrbk2		Fnta
																Foxj3		Fip1l1		Sec24c
																Neurod1		Capn2		Nkx6-2
																Kcnab1		Kctd12b		Oraov1
																Cacng5		Csrp1		Bpnt1
																Cacng3		Mettl5		4930453N24Rik
																Cacng2		Adra2a		Ezh2
																Vdac3		Tlr6		Msto1
																Dbn1		Vasn		Nlk
																Prkce		Lrrc23		Cpsf2
																Prkch		Ptgs1		Pycr2
																Synpo		Sec14l2		Ints2
																Gfod2		Npas3		Map4k5
																Rab27b		Man2a2		Nt5e
																Trappc6b		Lap3		Ddx26b
																Pfkp		Ccdc102a		Ints6
																Actr3b		Kifc3		Dhx37
																Actr3		Aspm		Dcps
																Cul2		Smad4		Tshz1
																Dmxl2		Tnpo1		Psmb2
																Flot2		Ntsr2		Gart
																Camkk2		Foxg1		Arfip1
																Mycn		Fgf1		Eif2s2
																Runx1t1		Rb1		Ube2j2
																Disp2		Aga		Pnpt1
																Lsm11		Sfxn2		Ints4
																Rabgap1l		Blvrb		Apod
																Actn2		Zfp105		Dpy19l1
																Htr1b		Ahcyl1		Churc1
																Htr7		Aldh4a1		Fntb
																Mpped1		Adora2b		Uxt
																Gtf2h5		Ccnb1		Ccnjl
																Ppp1r11		Prdx6		Dhx16
																Rab15		Cyp4f14		Mina
																Slc6a7		Cyp4f15		Hist2h3c1
																Me3		Abcb1b		Cfl2
																Eno2		Nuf2		Aig1
																Impdh1		Slc22a4		Tmlhe
																Htr5a		Prc1		Gpr37
																Grip1		Hps1		Nkx2-2
																Glra2		Ttc14		Sccpdh
																Slc26a4		Scrn2		Adam12
																Tmem179		Lrba		Adam19
																Gba2		Traf7		Adam1a
																Sstr2		Hhatl		Adam9
																Opn3		Fjx1		Rad1
																Prkar2b		Fos		Lzts2
																Xrn1		Fmo1		Tmed10
																Cdadc1		Fmo2		Tmtc2
																Dcn		Abca5		H2afj
																Mkx		Rundc1		Dynll1
																Cand1		Ngef		Dynll2
																Pdzd2		Arhgef19		Ralgps1
																Ppp2r5c		Spon1		Plk3
																Dgcr8		Hrh1		Hint3
																Pqlc1		Atad3a		Slc35b2
																Pacs1		Chchd3		Rnaseh1
																B3galnt1		Extl3		Cog4
																Mppe1		Tdrd3		Clip3
																Mmp24		Eln		Jph1
																Tmem35		Oplah		Atr
																Plxnd1		Socs4		Hmox2
																Unc5d		Det1		Lrrtm2
																Celsr3		Wee1		Taf9b
																Celsr2		Ppap2a		Igbp1
																Prune		Ppap2b		Scfd1
																Trhr		Cs		Pus7
																Tbca		Etfa		Pus7l
																Uap1		Bbox1		Vps53
																Pigk		Rpp14		Cops2
																Kifap3		Slc39a1		Bicc1
																Aco1		3110082I17Rik		Ctsa
																Rxrg		Rragd		Stard3
																Syt9		Aldh16a1		Stard3nl
																Dhx57		Ccnl1		Heatr3
																Slc17a6		Stt3b		Anks1b
																Pcmt1		Mettl9		Klhl20
																Denr		Asrgl1		Hiat1
																Ric8b		Ctsd		Hiatl1
																Aldh1b1		Col4a5		Trub2
																Pdzd4		2610507B11Rik		Tssc4
																Slit3		Sqrdl		Cdca8
																Slit1		Cybrd1		Cyp2j6
																Slc1a6		Add3		Fgd3
																Rufy2		Slc15a2		Rtn4
																Rufy3		Sox9		Vps36
																Snx16		Kcmf1		Reep5
																Ss18l1		Pex11a		Gba
																Herc1		Gnao1		Laptm5
																Ndnl2		Ppp1r3c		Zfp276
																Tro		Rreb1		Colec11
																Ndn		Tmem41b		1190002N15Rik
																Magee1		Fosb		Sft2d3
																Ndfip1		Cnot10		Srp19
																Bysl		Oaf		Mrpl53
																Dnm1l		Lnpep		Atp10b
																Tln1		Msn		Stk39
																Tln2		Dgkb		Thap2
																Rem2		Ppargc1a		Alg14
																Mapk8		Otud1		Tmem170
																Mapk10		Fmo5		Rnpepl1
																Gabrg2		Sardh		Mlh1
																Gabra1		Zmpste24		Josd2
																Gabra5		Pxdn		Tcf25
																Gabra3		Otx1		Abcb10
																Nck2		Otx2		Ldb3
																Ttc7b		Fcho2		Anapc1
																Gtdc1		Sgip1		Tmprss5
																Ptpn3		Sall2		Siva1
																Nip7		Sall1		Cdc42se2
																Ergic2		Sall3		Prkcz
																Zic1		Ssr3		Xrcc3
																Slc25a22		Mapkapk3		Lbr
																Pgbd5		Fhl1		Ubox5
																Exoc6		Gramd1c		Rnf41
																Hs3st5		Dscr3		Cdk2ap1
																Lnp		Rhcg		Aktip
																Amn		Nt5dc1		Iqce
																Gabrd		Pomt2		Tomm20
																Fhl2		Sox21		Fut10
																Vps45		Wdr61		Dnase2a
																Sec23a		Tmem38b		Pde6d
																Tpm3		Kcnk2		Acy1
																Wdr48		Espl1		Ftl1
																Chm		Cbr4		Bmp1
																Ube2o		Ahr		Ppp1cb
																Ank1		Pink1		Trim59
																Eif4e2		Slc2a10		Fign
																Plxdc1		Heph		Fignl1
																Agtpbp1		Lman2		Dnajc19
																Rps6kl1		Poldip2		St6galnac3
																Homer1		Dgcr6		Zdhhc20
																Slc7a4		Scp2		App
																Kcnt2		Slc31a1		Slc31a2
																Kcnt1		Cdc25b		Sc5d
																Sub1		Pitpnc1		Dgat2
																Cmas		Hsdl2		Spata6
																Inpp4b		Lactb2		Lgi3
																Inpp4a		Arl6ip6		Eif4e3
																Chmp2b		Dph5		Tnfaip6
																Sae1		Dock7		Vkorc1
																Kif3a		Mrpl22		Klk6
																Nupl1		Pter		Vcan
																Jazf1		4930453N24Rik		Hist1h3d
																Acsl4		Utp6		H3f3a
																Pex5		Adck4		Hist1h3a
																Ccnc		Limd1		Hist1h2bp
																Arg2		Acad8		Hist3h2ba
																Lsm8		Ivd		Arl2
																Rab14		Vps13d		Synpo
																Mmp17		Aldoc		Gfod1
																Kcnc2		C030006K11Rik		Rcvrn
																Herc3		Tmie		Pigq
																Doc2b		Rrm2		Abcc1
																Doc2a		Ppox		Timm17a
																Rph3a		Scpep1		Bpgm
																Doc2g		Atp13a4		Ift140
																Slc17a7		Prrx1		Ube4a
																Ate1		Prrx2		Fez1
																Strbp		Ccdc34		Lsm7
																Mcts1		Smpd1		Mrps26
																Sfxn3		Pou2f1		Tmem167
																Ppm1h		Tpx2		Bet1
																Pitpna		Ube2l3		Trip11
																Sms		Athl1		Ccdc86
																Vsnl1		Btd		Spast
																Hpca		Vnn1		Rabgap1l
																Hpcal4		Pycrl		Imp3
																Hpcal1		Taf13		Abcb4
																Ncald		Nat6		Tapt1
																Usp33		Kctd1		Asah2
																Dusp14		Kctd15		Copa
																Lancl2		Arx		Cpm
																Gdi1		Prdx4		Hmgcs1
																Gnb5		Tmco1		Ankrd49
																Slc6a15		Loxl1		Me2
																Acvr1b		Gpt2		Snupn
																Tmem28		Anapc10		Dmrta1
																Egr3		Ssbp1		Arpc1a
																Egr2		Kif11		Arpc1b
																Egr4		Cebpd		Rnaseh2c
																Snrpn		Cebpb		Gosr1
																Snurf		Cebpa		Bcl7a
																Gucy1b3		Med25		Slc26a2
																Gnl3l		Hddc3		Elf1
																Itsn1		Polr3h		Tmem9b
																Arpp21		Dpy19l3		Prpf40a
																R3hdm1		Dzip1l		Cdadc1
																R3hdm2		Rnf121		Ppp2r5c
																Nos1ap		L2hgdh		Parl
																Pwp2		Msi2		Cdk5
																Ptprn2		Dynlrb2		Herpud2
																Ptprn		Slc35b4		Commd3
																Ptger3		Pgm3		Pacs2
																Tceb1		Derl2		Fnip1
																Wdr37		Hist2h3c1		Aebp2
																Hsbp1		Hist2h2aa2		Stt3a
																Cygb		Ugt1a9		Rffl
																Cnih2		Nek6		Mppe1
																Cnih3		Nek7		Hccs
																Atp8a2		Cry1		Plxnb3
																Napg		Hgf		Pno1
																Prkaa2		Gpr37l1		Unc5b
																Maf		Ednra		Unc5c
																Dgkk		Ednrb		Ints7
																Dgkd		Emx2		Shroom3
																		Hes5		Slc25a15
																		Dmrt3		Sphk2
																		Tmed10		Fbp1
																		H2afj		Stx17
																		Nadk		Ireb2
																		Prdm5		Xrcc1
																		Ctsz		Chmp2a
																		Ddo		Csad
																		Acbd5		Mgat3
																		Cyp2j9		Depdc5
																		Smpdl3a		B3galt5
																		Smpdl3b		Tmem141
																		Mrpl35		Mbip
																		Zfp521		Sympk
																		Mrpl28		Bola2
																		Nr2e1		Mvk
																		Aqp11		Slc1a1
																		Ugdh		Nudt18
																		Txn2		Ccnk
																		Tulp3		Cap1
																		Alg3		Lig3
																		Tubb6		Mtif2
																		Crispld2		Pigc
																		Brd8		8430419L09Rik
																		Bloc1s1		Itfg3
																		Rdh10		Prox1
																		B4galt7		Deb1
																		Qpctl		Ss18
																		Abcd4		Atg4c
																		Dgat1		Adi1
																		Lyrm4		Raly
																		Glis2		Ndnl2
																		Kcnk1		Birc2
																		Nme7		Tln1
																		Arhgef4		Kpnb1
																		Cflar		Dusp15
																		Apcdd1		Chst8
																		Glud1		Thap1
																		Slc25a29		Apool
																		Tipin		Urm1
																		Fgd4		Atf6
																		Spag1		Shmt1
																		Msx1		Tbcd
																		Elovl2		Nol8
																		Elovl5		Usp30
																		1110001J03Rik		Zzz3
																		Pex13		Taldo1
																		Cbfb		Gnpnat1
																		Pggt1b		Ube2i
																		Lrp1		Exoc6b
																		Cwf19l2		Hs3st1
																		Cetn4		Rpia
																		C2		Sltm
																		Grtp1		Ttyh2
																		Ttc8		Enoph1
																		Fads2		Nkiras2
																		Fads1		BC003965
																		Slc44a2		Dera
																		Adcy8		Dusp11
																		Fahd2a		Tfb1m
																		Tcf25		Mrpl20
																		Ccbl2		Sec23b
																		Ccbl1		Mrpl36
																		Mfhas1		Vps4b
																		Lrrc2		Papss1
																		Pdlim5		Ank3
																		Mfsd11		Eif4e2
																		BC017158		Gna12
																		Tnfaip2		Snx15
																		Car5b		Sgce
																		Car2		Slc35d1
																		Car3		Homer3
																		Cdc42se1		Twf1
																		Dhdh		Sirt2
																		Dazap2		Ostf1
																		Nr3c2		Akr1b3
																		Esrra		Mrpl48
																		Tm7sf2		Ppp1r3e
																		Dhcr7		Taf11
																		Smpd4		Sf3a2
																		Pigg		Ggps1
																		Trdmt1		Zfp516
																		Hs3st3b1		Mthfd2
																		Dnaic1		Snx13
																		Pgm1		Txlna
																		Tekt4		Acsl3
																		Suclg1		Thoc6
																		Ghitm		Luc7l2
																		Pacrg		Mycbp
																		Chchd2		Rab14
																		Iqce		Mospd2
																		Idh3g		Usp39
																		Sdha		Gipc1
																		Azin1		Mllt10
																		Mt2		Lcor
																		Abhd11		Lcorl
																		Aldh1l1		Ilf3
																		Gsr		Mcts2
																		Sdhc		Mrpl14
																		Wdr78		Osbpl1a
																		Myoc		Lsm5
																		Usp19		Ncald
																		Car8		Hdac1
																		Aqp9		Usp20
																		Gldc		Ehd1
																		Tmed5		Ehd3
																		Efcab2		Ehd4
																		Fbf1		Dusp28
																		Bfar		Lancl1
																		Dnajc19		Fech
																		Skap2		Arf4
																		Gcat		Peli1
																		St6galnac5		Tbc1d23
																		St6galnac4		Tgfbr1
																		St6gal1		Tdrd7
																		Wnt7a		Idi1
																		Wnt7b		Pafah1b1
																		As3mt		Ddr1
																		Glis3		Psmb6
																		Sc5d		Wdfy1
																		Dbx2		Sptlc1
																		Lgi4		Itsn2
																		Klf3		Rmnd5a
																		Klf12		Kif13a
																		Echdc1		Kif13b
																		Mks1		R3hdm1
																		Dync2li1		Nudt8
																		F5		Carhsp1
																		Sned1		Srp14
																		Sult1a1		Nktr
																		Tef		Rbm39
																		Hist2h3c2		Faim
																		Nln		Ilf2
																		Cacng8		Prkg2
																		Gpx7		Gramd3
																		Skiv2l2		Mphosph6
																		Synpo2		Cask
																		Ggh		Mrpl24
																		Mcm3		Atp8a1
																		Lime1		Ptp4a1
																		Pfkm
																		Bmyc
																		Myc
																		Bmper
																		Reck
																		Tnfaip1
																		Aldh7a1
																		Ssr1
																		Ppp1r15b
																		Srr
																		Rpa1
																		Ptchd2
																		Disp1
																		Fxn
																		Aifm3
																		Hey2
																		Hey1
																		Heyl
																		Cbs
																		Mrps14
																		Pofut1
																		Ak3
																		Suox
																		1700088E04Rik
																		Bphl
																		AW146154
																		AI987944
																		Nr2f1
																		Mcm4
																		Coq10b
																		Cpe
																		Hmgcs2
																		Hmgcs1
																		Rpa2
																		Nup37
																		Dmrta2
																		Aldh5a1
																		Ing3
																		Fut9
																		Eno1
																		Slc26a6
																		Cnih4
																		Cth
																		Chpt1
																		Nbn
																		Plscr1
																		Dctd
																		9130023H24Rik
																		Dhrs7
																		Dolk
																		Gabbr1
																		Nxt2
																		Srebf1
																		Srebf2
																		Chsy1
																		Nek8
																		Nek9
																		Ipo8
																		Cox11
																		Hus1
																		Mmp14
																		Afg3l1
																		Plxnb1
																		Plxnb2
																		Fuca1
																		Fuca2
																		Celsr1
																		Tspo
																		Slc25a20
																		Aco1
																		Gns
																		Bmpr1b
																		Bmpr1a
																		Cyp1b1
																		Iscu
																		Rxra
																		Hexim1
																		C330018D20Rik
																		Slmo1
																		Ids
																		Arsk
																		Phyhd1
																		Mrps35
																		Tph2
																		Nt5dc2
																		Nt5dc3
																		Pofut2
																		Aldh1a1
																		Aldh2
																		Dcxr
																		Osgepl1
																		Slc1a3
																		Slc1a4
																		6430573F11Rik
																		Sparcl1
																		Sparc
																		Elp4
																		Rufy3
																		Cap2
																		Ankrd29
																		8430419L09Rik
																		Pomt1
																		Aldh1a7
																		Acsbg1
																		Maged2
																		Mageh1
																		Gem
																		Maob
																		Chst10
																		Timm8a1
																		Gabrg1
																		Gabra4
																		Traf3ip1
																		Nip7
																		Mthfd1
																		Zic2
																		Sgpl1
																		Smpd2
																		Aqr
																		Ndufs4
																		2210016F16Rik
																		Adhfe1
																		Mfn1
																		Gusb
																		Exosc3
																		Gabra2
																		Dusp11
																		Tor1aip1
																		Tor1aip2
																		Cttn
																		Lgals1
																		Hrsp12
																		1110008F13Rik
																		Rrs1
																		Mcc
																		Derl1
																		Papss2
																		Lrp4
																		Ank2
																		Sec14l1
																		Plxdc2
																		Gna13
																		Dhrs4
																		Hexa
																		Slc35d1
																		St13
																		Lgals3bp
																		Sirt3
																		Ocrl
																		Mrpl13
																		Rdh5
																		Ppp1r3g
																		Ppp1r3d
																		Gabrb1
																		Manba
																		Mrps6
																		Golga1
																		Ubiad1
																		Aass
																		Pcbd2
																		Pgm2
																		Acsl3
																		Luc7l2
																		Pigh
																		Rgs7
																		Glo1
																		Ate1
																		Tor3a
																		Tor2a
																		Lpp
																		Trip6
																		Sfxn5
																		Sfxn1
																		Alas1
																		Adam17
																		Selenbp1
																		Selenbp2
																		Abhd1
																		Abhd3
																		Slc29a2
																		Gpc5
																		Ppm1m
																		Ccdc13
																		Ehd2
																		Gpam
																		Dhtkd1
																		Manea
																		Peli2
																		Nbeal1
																		Arhgap5
																		Cuedc1
																		Lrrk2
																		Gcsh
																		Egr1
																		Pitrm1
																		Slc25a18
																		Cox10
																		Itsn1
																		Aox1
																		Atp6v0e
																		Nudt7
																		Csdc2
																		Snta1
																		Ppil6
																		Ppig
																		Trmt11
																		Kcnj16
																		Gbe1
																		Ptger4
																		Isca2
																		Pygb
																		Pygm
																		Pygl
																		Dtna
																		Slc3a2
																		Spry2
																		Spry4
																		Tha1
																		Gramd3
																		Lfng
																		Mfng
																		Numb
																		Bcar3
